# Supplementary material for: Evading the annotation bottleneck: using sequence similarity to search non-sequence gene data
Source: BMC Bioinformatics. 2008 Oct 17;9:442. doi: 10.1186/1471-2105-9-442 (PMC2587480; doi:10.1186/1471-2105-9-442)
Supplement: Additional file 1 — archive of code for the applications described in the manuscript. quick-release-archive. [file 1471-2105-9-442-S1.zip]

Archive with 103 entries (87 files):
- quick-release-code/
- quick-release-code/apache/
- quick-release-code/apache/cgi-bin/
- quick-release-code/apache/cgi-bin/run-blast-lit-cgi.bat
- quick-release-code/apache/cgi-bin/run-blastn-gapped-cgi.bat
- quick-release-code/apache/cgi-bin/run-tblastn-gapped-cgi.bat
- quick-release-code/apache/htdocs/
- quick-release-code/apache/htdocs/quickGene/
- quick-release-code/apache/htdocs/quickGene/index.html
- quick-release-code/apache/htdocs/quickImage/
- quick-release-code/apache/htdocs/quickImage/index.html
- quick-release-code/apache/htdocs/quickLit/
- quick-release-code/apache/htdocs/quickLit/index.html
- quick-release-code/apache/htdocs/resources/
- quick-release-code/apache/htdocs/resources/arrow-down-black-on-white.gif
- quick-release-code/apache/htdocs/resources/arrow-down-white-on-black.gif
- quick-release-code/apache/htdocs/resources/blue-but.gif
- quick-release-code/apache/htdocs/resources/blue.gif
- quick-release-code/apache/htdocs/resources/button-help.gif
- quick-release-code/apache/htdocs/resources/fl-0.gif
- quick-release-code/apache/htdocs/resources/fl-1.gif
- quick-release-code/apache/htdocs/resources/fl-2.gif
- quick-release-code/apache/htdocs/resources/fl-3.gif
- quick-release-code/apache/htdocs/resources/green-but.gif
- quick-release-code/apache/htdocs/resources/green.gif
- quick-release-code/apache/htdocs/resources/PI-100.gif
- quick-release-code/apache/htdocs/resources/PI-45.gif
- quick-release-code/apache/htdocs/resources/PI-66.gif
- quick-release-code/apache/htdocs/resources/PI-79.gif
- quick-release-code/apache/htdocs/resources/PI-87.gif
- quick-release-code/apache/htdocs/resources/PI-92.gif
- quick-release-code/apache/htdocs/resources/PI-95.gif
- quick-release-code/apache/htdocs/resources/PI-97.gif
- quick-release-code/apache/htdocs/resources/PI-98.gif
- quick-release-code/apache/htdocs/resources/PI-99.gif
- quick-release-code/apache/htdocs/resources/red-but.gif
- quick-release-code/apache/htdocs/resources/red.gif
- quick-release-code/apache/htdocs/resources/right-arrow-no-bg.gif
- quick-release-code/apache/htdocs/resources/right-arrow.gif
- quick-release-code/apache/htdocs/resources/transparent.gif
- quick-release-code/apache/htdocs/resources/yellow-but.gif
- quick-release-code/apache/htdocs/resources/yellow.gif
- quick-release-code/code/
- quick-release-code/code/code-application/
- quick-release-code/code/code-application/App.h
- quick-release-code/code/code-application/main.cpp
- quick-release-code/code/code-application/main_page.cpp
- quick-release-code/code/code-application/search_page.cpp
- quick-release-code/code/code-libraries/
- quick-release-code/code/code-libraries/Cgi.cpp
- quick-release-code/code/code-libraries/error.cpp
- quick-release-code/code/code-libraries/Html.cpp
- quick-release-code/code/code-libraries/sequences.cpp
- quick-release-code/code/code-libraries/seq_sql.cpp
- quick-release-code/code/code-libraries/sql_cgi.cpp
- quick-release-code/code/code-libraries/Utils.cpp
- quick-release-code/code/include/
- quick-release-code/code/include/Cgi.h
- quick-release-code/code/include/Err.h
- quick-release-code/code/include/Html.h
- quick-release-code/code/include/seqs.h
- quick-release-code/code/include/sql_cgi.h
- quick-release-code/code/include/Utils.h
- quick-release-code/sql/
- quick-release-code/sql/functions/
- quick-release-code/sql/functions/accession.sql
- quick-release-code/sql/functions/gi.sql
- quick-release-code/sql/functions/larger.sql
- quick-release-code/sql/functions/smaller.sql
- quick-release-code/sql/procs/
- quick-release-code/sql/procs/attribute_ops.sql
- quick-release-code/sql/procs/find_images_by_keyword.sql
- quick-release-code/sql/procs/find_next_data_sequence.sql
- quick-release-code/sql/procs/get_date_string.sql
- quick-release-code/sql/procs/get_ent_id.sql
- quick-release-code/sql/procs/get_image_blast_hits.sql
- quick-release-code/sql/procs/get_image_locations.sql
- quick-release-code/sql/procs/get_image_query_map.sql
- quick-release-code/sql/procs/get_image_statistics.sql
- quick-release-code/sql/procs/get_name_parts.sql
- quick-release-code/sql/procs/get_next_id.sql
- quick-release-code/sql/procs/list_image_species.sql
- quick-release-code/sql/procs/list_publications.sql
- quick-release-code/sql/procs/list_related_genes.sql
- quick-release-code/sql/procs/put_search_blast_line.sql
- quick-release-code/sql/procs/set_new_user.sql
- quick-release-code/sql/tables/
- quick-release-code/sql/tables/attributes.sql
- quick-release-code/sql/tables/char_values.sql
- quick-release-code/sql/tables/entities.sql
- quick-release-code/sql/tables/gene_accessions.sql
- quick-release-code/sql/tables/gene_definitions.sql
- quick-release-code/sql/tables/identifiers.sql
- quick-release-code/sql/tables/image_blast_hits.sql
- quick-release-code/sql/tables/image_location_data.sql
- quick-release-code/sql/tables/image_search_blast_lines.sql
- quick-release-code/sql/tables/image_sequences.sql
- quick-release-code/sql/tables/int_values.sql
- quick-release-code/sql/tables/lit_data_published_sequences.sql
- quick-release-code/sql/tables/lit_data_sequences.sql
- quick-release-code/sql/tables/lit_data_titles.sql
- quick-release-code/sql/tables/organisms.sql
- quick-release-code/sql/tables/serial_numbers.sql
