# Supplementary material for: Evading the annotation bottleneck: using sequence similarity to search non-sequence gene data
Source: BMC Bioinformatics. 2008 Oct 17;9:442. doi: 10.1186/1471-2105-9-442 (PMC2587480; doi:10.1186/1471-2105-9-442)
Supplement: Additional file 1 — archive of code for the applications described in the manuscript. quick-release-archive. [file 1471-2105-9-442-S1.zip › quick-release-code/apache/cgi-bin/run-tblastn-gapped-cgi.bat]

echo off
blastall -p tblastn -d %1 -i data\%2.fasta -F "m S" -e 1e-%3 -b %4 -m 8 > data\%2-out.txt
