# Supplementary material for: Evading the annotation bottleneck: using sequence similarity to search non-sequence gene data
Source: BMC Bioinformatics. 2008 Oct 17;9:442. doi: 10.1186/1471-2105-9-442 (PMC2587480; doi:10.1186/1471-2105-9-442)
Supplement: Additional file 1 — archive of code for the applications described in the manuscript. quick-release-archive. [file 1471-2105-9-442-S1.zip › quick-release-code/code/code-application/main.cpp]

/***********************************************************************************
* This code is part of the quickApps project
* 
* Copyright (c) 2008, Michael J. Gilchrist
* All rights reserved.
* 
* Redistribution and use in source and binary forms, with or without modification, 
* are permitted provided that the following conditions are met:
* 
* 1.Redistributions of source code must retain the above copyright notice, this 
*   list of conditions and the following disclaimer. 
* 2.Redistributions in binary form must reproduce the above copyright notice, 
*   this list of conditions and the following disclaimer in the documentation 
*   and/or other materials provided with the distribution. 
* 3.Neither the name of the University of Cambridge nor the names of its 
*   contributors may be used to endorse or promote products derived from this 
*   software without specific prior written permission. 
* 
* THIS SOFTWARE IS PROVIDED BY THE COPYRIGHT HOLDERS AND CONTRIBUTORS "AS IS" AND 
* ANY EXPRESS OR IMPLIED WARRANTIES, INCLUDING, BUT NOT LIMITED TO, THE IMPLIED 
* WARRANTIES OF MERCHANTABILITY AND FITNESS FOR A PARTICULAR PURPOSE ARE DISCLAIMED. 
* IN NO EVENT SHALL THE COPYRIGHT OWNER OR CONTRIBUTORS BE LIABLE FOR ANY DIRECT, 
* INDIRECT, INCIDENTAL, SPECIAL, EXEMPLARY, OR CONSEQUENTIAL DAMAGES (INCLUDING, 
* BUT NOT LIMITED TO, PROCUREMENT OF SUBSTITUTE GOODS OR SERVICES; LOSS OF USE, 
* DATA, OR PROFITS; OR BUSINESS INTERRUPTION) HOWEVER CAUSED AND ON ANY THEORY OF 
* LIABILITY, WHETHER IN CONTRACT, STRICT LIABILITY, OR TORT (INCLUDING NEGLIGENCE 
* OR OTHERWISE) ARISING IN ANY WAY OUT OF THE USE OF THIS SOFTWARE, EVEN IF 
* ADVISED OF THE POSSIBILITY OF SUCH DAMAGE.
************************************************************************************/

#include <stdio.h>
#include <iostream>
using namespace std;


#include <sql_cgi.h>

#include "app.h" // LOCAL INCLUDE FILE
#include <seqs.h> // LOCAL INCLUDE FILE

// GLOBAL DATA
FORMDATA form;
MENU mainMenu;

PARAMS params;

char* banner()
{
	return BANNER;
}

int main(int argc, char* argv[])
{
	BOOK book;   
	int i=0, j=0, k=0, font_size=9, status=0, which_field=0, allow_annotation=0, active=0;
	int businesses=0, id=0, ltd=0, slf=0, prt=0, acc=0, adm=0, dba=0, c=0; 
	// Ltd, Self, Partnership, Accountant, Clear 

	char tmp[1025]="", tmp2[1025]="", sql[1025]="", err_msg[1025]="", url[1025]="", label[256]="";
	char version_number[33]="", date_string[65]="", file[65]="";
	FILE *write_ptr=NULL;

	dbinit(); /* NOT STRICLY NECESSARY, APPARENTLY... */

	//dberrhandle( err_handler ); 
	//dbmsghandle( msg_handler ); 
	dberrhandle( ErrorHandler );            // Global Error Handler
	dbmsghandle( MessageHandler );          // Global Message Handler


	// REGISTER THE PAGE FUNCTIONS THAT MAKE UP THE APPLICATION
	book.AddPage( "main", main_page ); 
	book.AddPage( "search", search_page ); 
	book.AddPage( "annotation", annotation_page ); 

	// RUN THE APPLICATION
	strcpy( err_msg, "" ); // BOOT & BRACES
	if ( (status=book.GetData( "", err_msg )) < 0 )
		return error("GetData() failed in main()");

	// LOG INCOMING CONNECTIONS (FROM LOGIN PAGE)
	if ( form.FieldWas("src", "login") )
	{
		sprintf( sql, "exec %s.get_date_string 'DATE'", QUICK_DB );
		if ( (i=get_n_strings_from_db( sql, 1, 1, date_string )) < 0 )
			return error( "get_n_strings_from_db('char_value_ops[SEL/OBJ/SYM]') failed in search_page()" );

		sprintf( file, "logs\\%s-log-%s.txt", form.field[form.FindField("option")].value, date_string );

		sprintf( sql, "exec %s.get_date_string 'TIME'", QUICK_DB );
		if ( (i=get_n_strings_from_db( sql, 1, 1, date_string )) < 0 )
			return error( "get_n_strings_from_db('char_value_ops[SEL/OBJ/SYM]') failed in search_page()" );

		if ( (write_ptr=fopen( file, "ab")) == NULL )
		{
			sprintf( tmp, "%s", file );
			ok( tmp );
			warning("Failed to get pointer to target file...");
			return 0;
		}
		// PADDING FOR ~100 bytes per access...
		sprintf( tmp, "login: %s from %s %s %s                                  o", 
			date_string, 
			getenv("REMOTE_ADDR"), 
			getenv("REMOTE_HOST"), 
			getenv("REMOTE_IDENT") );

		//    sprintf( err_msg, "[%s] [%s] [%s]", sql, file, tmp );
		//    return error( err_msg );
		fputs( tmp, write_ptr ); 
		fputc( 13, write_ptr ); 
		fputc( 10, write_ptr ); 
		fclose(write_ptr);    

		// IF GUEST USER, MUST COME FROM A TRUSTED DOMAIN
		if (0) // !(int)strlen( form.field[form.FindField("pwd")].value ) )  // SO GUEST!
		{
			if (   strncmp( "131.111.45",  getenv("REMOTE_ADDR"), 10 )  // GURDON
				&& strncmp( "131.111.183", getenv("REMOTE_ADDR"), 11 )
				&& strncmp( "172.25.11",   getenv("REMOTE_ADDR"),  9 )
				&& strncmp( "192.168",     getenv("REMOTE_ADDR"),  7 ) 

				&& strncmp( "133.48.46",   getenv("REMOTE_ADDR"),  9 )  // NIBB
				&& strncmp( "133.48.49",   getenv("REMOTE_ADDR"),  9 )

				&& strncmp( "139.124.35",  getenv("REMOTE_ADDR"), 10 )  // univ-mrs.fr
				&& strncmp( "139.124.196", getenv("REMOTE_ADDR"), 11 )
				&& strncmp( "139.124.8",   getenv("REMOTE_ADDR"),  9 )

				&& strncmp( "128.32.3",    getenv("REMOTE_ADDR"),  8 )  // HARLAND/BERKELEY
				) 
			{
				return error("<BIG>I'm sorry: this functionality is currently only available \
							 to our collaborators on specified IP addresses. \
							 If you have been given a userID and password, please \
							 use the \"secure login for authorised non-contributing users\" \
							 at the bottom left of the login page.</BIG>");
			}
		}
	}

	if ( !(int)strlen( form.field[form.FindField("full")].value ) )
	{
		// GET FULL NAME FROM DATABASE TO PUT INTO FORM
		sprintf( sql, "exec %s.get_name_parts NULL, 0, '%s'", QUICK_DB, 
			form.field[form.FindField("uid")].value );

		if ( join_strings_from_db( sql, tmp, " ", 1025 ) < 0 )
			return error("join_strings_from_db() failed in main()");

		if ( !(int)strlen( tmp ) ) // FULL NAME NOT IN DATABASE
		{
			sprintf( tmp, "(%s)", form.field[form.FindField("uid")].value );
		}

		// REPLACE DUMMY TEXT IN form.FindField("full") FIELD
		form.SetWhichField( form.FindField("full"), tmp );
	}

	mainMenu.items = 0;

	active = 0;
	if (1) //form.FieldWas( "option", "images") || form.FieldWas( "option", "annotation")  ) 
	{
		active = 1;
		i = add_item( &mainMenu, active,        "Image Search",      "main_images",    "main", "&option=images",  "", ADD_SUBMENU );
		j = add_item( mainMenu.item[i].subMenu, active, "Enter Sequence",    "images_search",  "search", "&option=images&orientation=h", "", NO_SUBMENU );
		j = add_item( mainMenu.item[i].subMenu, active, "Image Collections",  "images_sources",  "search", "&option=images&action=sources", "", NO_SUBMENU );

	}
	active = 0;
	if (1) // form.FieldWas( "option", "literature") || form.FieldWas( "option", "gene") ) 
	{
		active = 1;
		i = add_item( &mainMenu, active,        "Literature Search",  "main_literature",    "main", "&option=literature",  "", ADD_SUBMENU );
		j = add_item( mainMenu.item[i].subMenu, active, "Enter Sequence",    "literature_search",  "search", "&option=literature", "", NO_SUBMENU );
		j = add_item( mainMenu.item[i].subMenu, active, "Literature Sources",  "literature_sources",  "search", "&option=literature&action=sources", "", NO_SUBMENU );

		i = add_item( &mainMenu, active,        "Gene Search",  "main_gene",    "main", "&option=gene",  "", ADD_SUBMENU );
		j = add_item( mainMenu.item[i].subMenu, active, "Enter Sequence",    "gene_search",  "search", "&option=gene", "", NO_SUBMENU );
		j = add_item( mainMenu.item[i].subMenu, active, "Gene Sources",  "gene_sources",  "search", "&option=gene&action=sources", "", NO_SUBMENU );
	}

	active = 1;
	i = add_item( &mainMenu, active,				"Help",  "main_help",    "main", "",  "", ADD_SUBMENU );
	j = add_item( mainMenu.item[i].subMenu, active, "About", "help_about",  "search", "&option=about", "", NO_SUBMENU );


	sprintf( tmp, "&project_key=%d&%version=%d", 
		form.ReturnFieldAsInteger("project_key"), 
		form.ReturnFieldAsInteger("version") ); 

	if ( strlen( tmp ) > 256 ) return error("added too many characters to 'tmp' for URL.extra");

	for (i=0;i<mainMenu.items;i++)
	{
		strcpy( mainMenu.item[i].extra, tmp );
		for (j=0;j<mainMenu.item[i].subMenu->items;j++)
		{
			strcpy( mainMenu.item[i].subMenu->item[j].extra, tmp );
		}
	}

	if ( (status=book.StartPage( "BioInfo", err_msg )) < 0 )
		return error("StartPage() failed in main()");

	// NOW RUN PAGE IF NO REQUEST FOR RELOAD LOGIN PAGE...
	book.RunPage();

	return 0;
}

int   header_script()
{
	printf("\n<script type=\"text/javascript\">");

	if (0)  // TEST FUNCTION
	{
		printf("var dt = Date();");
		printf("var msg = 'Hello World, todayis ' + dt;");
		printf("alert(msg);");
	}

	printf("</script>\n");
	return 0;
}


int formData::DetermineTargetPage()
/* SET 'tgt' WHERE NEEDED FROM 'src' & 'OPTION' */
{
	int option_field=-1;

	option_field = FindField( "option" );

	if ( FieldWas( "src", "<possible source page>" ) )
	{
		SetField( "tgt", "<appropriate target page>" );
	}  
	else if ( FieldWas( "src", "tracking" ) )
	{
		if ( FieldWas( "option", "stage") && FieldWas( "action", "done") )
		{
			SetField( "tgt", "tracking" );
			SetField( "option", "progress" );
		}
		else   
			if ( FieldWas( "option", "experiment") && FieldWas( "action", "progress") )
			{
				SetField( "tgt", "tracking" );
				SetField( "option", "progress" );
			}
			else   
				SetField( "tgt", field[FindField("src")].value );  // BACK TO SAME PAGE 
	}  
	else if ( FieldWas( "src", "main" ) )
	{
		if ( FieldWas( "action", "find") )
		{
			SetField( "src", "public" );
			SetField( "tgt", "public" );
			SetField( "menu", "main_organism" );
			AddField( "menu", "organism_blast" );
			SetField( "option", "blast" );
		}
		else   
			SetField( "tgt", field[FindField("src")].value );  // BACK TO SAME PAGE 
	}  
	else if ( FieldWas( "src", "personal" ) )
	{
		if ( FieldWas( "mode", "initial") )
			SetField( "tgt", "main" );
		else   
			SetField( "tgt", field[FindField("src")].value );  // BACK TO SAME PAGE 
	}  
	else 
	{
		SetField( "tgt", field[FindField("src")].value );  // BACK TO SAME PAGE 
	}
	//  tgt SHOULD NOW HAVE BEEN SET CORRECTLY TO DETERMINE
	//  WHICH PAGE TO BUILD

	return 0;   
}
