# Supplementary material for: Evading the annotation bottleneck: using sequence similarity to search non-sequence gene data
Source: BMC Bioinformatics. 2008 Oct 17;9:442. doi: 10.1186/1471-2105-9-442 (PMC2587480; doi:10.1186/1471-2105-9-442)
Supplement: Additional file 1 — archive of code for the applications described in the manuscript. quick-release-archive. [file 1471-2105-9-442-S1.zip › quick-release-code/code/code-application/main_page.cpp]

/***********************************************************************************
* This code is part of the quickApps project
* 
* Copyright (c) 2008, Michael J. Gilchrist
* All rights reserved.
* 
* Redistribution and use in source and binary forms, with or without modification, 
* are permitted provided that the following conditions are met:
* 
* 1.Redistributions of source code must retain the above copyright notice, this 
*   list of conditions and the following disclaimer. 
* 2.Redistributions in binary form must reproduce the above copyright notice, 
*   this list of conditions and the following disclaimer in the documentation 
*   and/or other materials provided with the distribution. 
* 3.Neither the name of the University of Cambridge nor the names of its 
*   contributors may be used to endorse or promote products derived from this 
*   software without specific prior written permission. 
* 
* THIS SOFTWARE IS PROVIDED BY THE COPYRIGHT HOLDERS AND CONTRIBUTORS "AS IS" AND 
* ANY EXPRESS OR IMPLIED WARRANTIES, INCLUDING, BUT NOT LIMITED TO, THE IMPLIED 
* WARRANTIES OF MERCHANTABILITY AND FITNESS FOR A PARTICULAR PURPOSE ARE DISCLAIMED. 
* IN NO EVENT SHALL THE COPYRIGHT OWNER OR CONTRIBUTORS BE LIABLE FOR ANY DIRECT, 
* INDIRECT, INCIDENTAL, SPECIAL, EXEMPLARY, OR CONSEQUENTIAL DAMAGES (INCLUDING, 
* BUT NOT LIMITED TO, PROCUREMENT OF SUBSTITUTE GOODS OR SERVICES; LOSS OF USE, 
* DATA, OR PROFITS; OR BUSINESS INTERRUPTION) HOWEVER CAUSED AND ON ANY THEORY OF 
* LIABILITY, WHETHER IN CONTRACT, STRICT LIABILITY, OR TORT (INCLUDING NEGLIGENCE 
* OR OTHERWISE) ARISING IN ANY WAY OUT OF THE USE OF THIS SOFTWARE, EVEN IF 
* ADVISED OF THE POSSIBILITY OF SUCH DAMAGE.
************************************************************************************/

#include <stdlib.h>
#include <string.h>
#include <stdio.h>

#include <sql_cgi.h>
#include <seqs.h>

#include "app.h"


#include <math.h>
#include <process.h>


int main_page() 
{
	char url[MAX_DATA_LEN+1]="", user[33]="", password[33]="";
	const char fname[]="main_page";
	char tmp[1025]="", sql[1025]="", menu[1025]="", color[1025]="";
	char *token=NULL;
	int i=0, j=0;
	int menu_field=0, ent_id=0, check_initial_data=0, missing_data=0, disable=0, build_form=0;
	int data_saved=0, get_full_name_from_db=0, intro=0, update=1,dba=0;


	
	if ( (menu_field=form.FindField( "menu" )) > 0 ) 
		strcpy( menu, form.field[menu_field].value );
	
	if ( 0 )//form.SrcPageWas( "login") ) 
	{      
		if ( channel_not_connected[current_channel] ) 
			if ( (channel_not_connected[current_channel]=open_channel(current_channel)) )
				return error("Failed to connect to Data Server on channel in run_sql_into_tax_form()");
			
			// GET FULL NAME FROM DATABASE TO PUT INTO FORM
			get_full_name_from_db = 1;
	}
	
	if (1) // !strcmp( "CALC-06", form.field[form.FindField("local")].value ) )
		strcpy( tmp, "Wellcome Xenopus Server" );
	else
		sprintf( tmp, "WORKING ON %s", form.field[form.FindField("local")].value );
	
	start_page( tmp, BANNER, "" );


	//	warning( "PLEASE NOTE<BR>In an attempt to simplify the application I have removed some \
	//           menu items. If there is one you were used to using that has disappeared please \
    //        let me know and I will restore it... \
	//	 <BR>Thanks - mike");

	if ( form.FieldWas( "menu", "main_search" ) )
	{

		H_un_H( '3', "Image Search Function Based on Sequence Similarity" );

		printf("<P>This is new functionality we are prototyping, so any feedback and comments welcome.");
		
		printf("<P>Most biological image data comes from experiments driven by a particular sequence, and usually referenced by a sequence accession number. \
			   Collections of images often reside on different servers arond the world, and may not even be generally accessible. \
			   We aim to give researchers access to as much of this image data as possible through a single interface. \
			   This depends largely on co-operation with the community, although it generally requires very little work by the owner of any given collection of images. \
			     ");

		printf("<P>We recognise that image retrieval would be nice if it were gene or (say) expression localisation driven, but feel that this is not currently practical given the general state of annotation of both genes and images. \
			   Instead we propose, and present here, a method based on sequence similarity searching. \
			     ");

		printf("<P>Essentially you can take the sequence of your gene of choice and retrieve all images (for which we currently have information) created by experiments using sequences identical to, or similar to, your query sequence. \
			     ");

		printf("<P>If you want to try this out click on the <B>'Via Blast'</B> link in the lower menu to the left, and follow the intsructions. \
			   Click on the <B>'Images Sources'</B> link to see which sets of image data we currently provide access to. \
			     ");

		printf("<P>CAUTION: Although we take every care to match up image files and sequence information correctly, we are dependent on annotation files from the contributors. \
			   It would therefore probably be prudent to replicate any data found here, before embarking on a lengthy or costly piece of experimental work. \
			     ");

		printf("<P>ACKNOWLEDGMENT: If you use any data found here, in publications or presentations, please take care to properly acknowledge the original providers of the images, as well as this database. \
			     ");

	}

	// DIVIDE PAGE BETWEEN SECTIONS FOR CONTENT & NOTES 
	divide_page("Notes");

	printf("<P><U>Basic Navigation</U>\
			<BR>The left-hand side of the page contains the menus, which \
			take you to various different work areas.\
			<P>Click on a main menu item and you \
			will see a sub-menu beneath the main menu. Each main area has \
			its own sub-menu.\
			<P>Click on a sub-menu item and it you will go to a \
			working area for that topic where typically you will \
			make choices to retrieve specific data.\
			<P>On this side of the page there may be further notes \
			to help you enter information correctly");

	

	printf("<br>");
	printf("<table border='0'  CELLSPACING=1 CELLPADDING=2 width='100%%' valign='bottom'>");
	printf("<tbody bgcolor = '#FFFF00' align=center  ><TR><TD><BIG> NEW </BIG></TD></TR></tbody>");
	printf("</table>");
	printf("<br>");

	/*
	printf("<table border='1' rules=rows bordercolor='#FFC000'CELLSPACING=0 CELLPADDING=3  valign='bottom'>");

	sprintf( sql, "exec %s.update_function ", TAX_DB);	
	//printf(sql);

	if ( (i=run_proc_into_function( sql, update_function )) < 0 )
			return error("run_proc_into_function('update_function') failed in invoice_page()"); 
	printf("</table>");
	*/
	
	HR();

	// NEW STYLE PAGE ENDS WITH THIS COMMAND


	close_page();

   return 0;
}
