# Supplementary material for: Evading the annotation bottleneck: using sequence similarity to search non-sequence gene data
Source: BMC Bioinformatics. 2008 Oct 17;9:442. doi: 10.1186/1471-2105-9-442 (PMC2587480; doi:10.1186/1471-2105-9-442)
Supplement: Additional file 1 — archive of code for the applications described in the manuscript. quick-release-archive. [file 1471-2105-9-442-S1.zip › quick-release-code/code/code-application/search_page.cpp]

/***********************************************************************************
* This code is part of the quickApps project
* 
* Copyright (c) 2008, Michael J. Gilchrist
* All rights reserved.
* 
* Redistribution and use in source and binary forms, with or without modification, 
* are permitted provided that the following conditions are met:
* 
* 1.Redistributions of source code must retain the above copyright notice, this 
*   list of conditions and the following disclaimer. 
* 2.Redistributions in binary form must reproduce the above copyright notice, 
*   this list of conditions and the following disclaimer in the documentation 
*   and/or other materials provided with the distribution. 
* 3.Neither the name of the University of Cambridge nor the names of its 
*   contributors may be used to endorse or promote products derived from this 
*   software without specific prior written permission. 
* 
* THIS SOFTWARE IS PROVIDED BY THE COPYRIGHT HOLDERS AND CONTRIBUTORS "AS IS" AND 
* ANY EXPRESS OR IMPLIED WARRANTIES, INCLUDING, BUT NOT LIMITED TO, THE IMPLIED 
* WARRANTIES OF MERCHANTABILITY AND FITNESS FOR A PARTICULAR PURPOSE ARE DISCLAIMED. 
* IN NO EVENT SHALL THE COPYRIGHT OWNER OR CONTRIBUTORS BE LIABLE FOR ANY DIRECT, 
* INDIRECT, INCIDENTAL, SPECIAL, EXEMPLARY, OR CONSEQUENTIAL DAMAGES (INCLUDING, 
* BUT NOT LIMITED TO, PROCUREMENT OF SUBSTITUTE GOODS OR SERVICES; LOSS OF USE, 
* DATA, OR PROFITS; OR BUSINESS INTERRUPTION) HOWEVER CAUSED AND ON ANY THEORY OF 
* LIABILITY, WHETHER IN CONTRACT, STRICT LIABILITY, OR TORT (INCLUDING NEGLIGENCE 
* OR OTHERWISE) ARISING IN ANY WAY OUT OF THE USE OF THIS SOFTWARE, EVEN IF 
* ADVISED OF THE POSSIBILITY OF SUCH DAMAGE.
************************************************************************************/

#include <stdlib.h>
#include <string.h>
#include <stdio.h>
#include <math.h>
#include <process.h>

#include <sql_cgi.h>
#include <seqs.h>

#include "app.h"

int search_page() 
{
	// *VARS
	int i=0, j=0, k=0, c=0, cluster_id=0, last_id=0, save=0, id=0, check=0, total=0, local_flag=0;
	int build_form=0, checked=0, upload_file=0, next_field=0;
	int rows=0, cols=0, clone_file_fields=0, reset=0, near_end=0, far_end=0, plate_fields=0;

	int upload_status=NO_UPLOAD, check_all=0, undisplayed=0, loaded_blast_hits_to_db=0;
	int internal=0, affected=0, length=0, dbs=0, hits=0, blast_hits=0, species_count=0;
	int image_input_fields=0, image_output=0;
	int literature_input_fields=0, literature_output=0, literature_complete=0;
	int gene_input_fields=0, gene_output=0, gene_complete=0;

	char tmp[1025]="", nal_file_name[1025]="", file_tmp[10000]="", species_str[1025]="";
	char expected_str[33]="";
	char date_string[65]="", matching_sequence[129]="";
	char best_start_str[33]="", gi_list[33]="", pi_str[33]="", ext[33]="";
	char species[33]="";
	char db_name[2][257]; //, blast_message[2][257];
	char sql[1025]="", url[5000]="" ;

	ACTIONS actions;
	FILE *read_ptr=NULL, *write_ptr=NULL;

	// FOR PRIVATE FUNCTIONS
	if ( !strcmp( "migil", form.field[form.FindField("uid")].value ) ) internal = 1;	

	if      ( form.FieldWas( "species", "Xt" ) ) strcpy( tmp, "<I>Xenopus tropicalis</I> FL Server" );
	else if ( form.FieldWas( "species", "Xl" ) ) strcpy( tmp, "<I>Xenopus laevis</I> FL Server" );
	else if ( form.FieldWas( "species", "Ci" ) ) strcpy( tmp, "<I>Ciona intestinalis</I> FL Server" );
	else                                         strcpy( tmp, "Gurdon Institute Public Database" );

	// ESSENTIAL COMPONENT 1
	if ( start_page( tmp, BANNER, "client_org_key" ) < 0 )
		return error("start_page() failed in search_page()"); 

	// ALWAYS GET CURRENT PARAMETER VALUES
	if ( params.Current() < 0 )
		return error("params.Current() failed in search_page()"); 

	if ( form.FieldWas( "option", "images" ) )
	{
		if ( form.FieldWas( "action", "sources" ) )
		{
			BR();
			BR();
			BR();
			TABLE(0);
			TR(); un_TR();

			if ( !strcmp( "xenopus", form.field[form.FindField("animal")].value ) )
			{

				TR();
				{	
					TD(); printf("<BIG>Richard Harland: <I>in situ</I> library</BIG>"); un_TD();
					TD(); printf("<IMG Src='/online/resources/transparent.gif' width=10>"); un_TD();		
					TD(); printf("<A Href='http://mcb.berkeley.edu/labs/harland/' Target=HARLAND><BIG>University of California, Berkeley</BIG></A>"); un_TD();
					TD(); printf("<IMG Src='/online/resources/transparent.gif' width=10>"); un_TD();
					TD(); printf("<A Href='http://tropicalis.berkeley.edu/home/gene_expression/in_situ_library/' Target=HARLAND><BIG><I>in situ</I> library</BIG></A>"); un_TD();
				}
				un_TR();
				TR(); un_TR();
				TR();
				{	
					TD(); printf("<BIG>Nancy Papalopulu: <I>in situ</I> screen</BIG>"); un_TD();
					TD(); printf("<IMG Src='/online/resources/transparent.gif' width=10>"); un_TD();		
					TD(); printf("<A Href='http://www.ls.manchester.ac.uk/research/themes/devbio/people/index.asp?id=3634&tb=1' Target=PAPALOPULU><BIG>University of Manchester</BIG></A>"); un_TD();
				}
				un_TR();
				TR(); un_TR();
				TR();
				{	
					TD(); printf("<BIG>Nicolas Pollet: Axeldb</BIG>"); un_TD();
					TD(); printf("<IMG Src='/online/resources/transparent.gif' width=10>"); un_TD();		
					TD(); printf("<A Href='http://indigene.ibaic.u-psud.fr/' Target=POLLET-AXELDB><BIG>CNRS & Universite Paris-Sud, Orsay</BIG></A>"); un_TD();
					TD(); printf("<IMG Src='/online/resources/transparent.gif' width=10>"); un_TD();		
					TD(); printf("<A Href='http://indigene.ibaic.u-psud.fr/axeldb' Target=POLLET-AXELDB><BIG>Axelbd</BIG></A>"); un_TD();
				}
				un_TR();
				TR(); un_TR();
				TR();
				{
					TD(); printf("<BIG>Jim Smith: morpholino screen</BIG>"); un_TD();
					TD(); printf("<IMG Src='/online/resources/transparent.gif' width=10>"); un_TD();		
					TD(); printf("<A Href='http://www.gurdon.cam.ac.uk/smith.html' Target=SMITH><BIG>Gurdon Institute, Cambridge</BIG></A>"); un_TD();
					TD(); printf("<IMG Src='/online/resources/transparent.gif' width=10>"); un_TD();		
					TD(); printf("<A Href='http://www.gurdon.cam.ac.uk/~smithlab/screens/Xenopus-morpholino-pilot/' Target=SMITH-MORPH><BIG>morpholino screen</BIG></A>"); un_TD();
				}
				un_TR();
				TR(); un_TR();
				TR();
				{	
					TD(); printf("<BIG>Naoto Ueno: XDB3	</BIG>"); un_TD();
					TD(); printf("<IMG Src='/online/resources/transparent.gif' width=10>"); un_TD();		
					TD(); printf("<A Href='http://www.nibb.ac.jp/' Target=NIBB><BIG>NIBB, Japan</BIG></A>"); un_TD();
					TD(); printf("<IMG Src='/online/resources/transparent.gif' width=10>"); un_TD();		
					TD(); printf("<A Href='http://xenopus.nibb.ac.jp/' Target=NIBB><BIG>XDB3</BIG></A>"); un_TD();
				}
				un_TR();
			}
			//		http://www.ls.manchester.ac.uk/research/themes/devbio/people/index.asp?id=3634&tb=1
			//		http://indigene.ibaic.u-psud.fr/ace/

			if ( !strcmp( "ascidian", form.field[form.FindField("animal")].value ) )
			{
				TR();
				{	
					TD(); printf("<BIG>ANISEED: <I>in situ</I> images</BIG>"); un_TD();
					TD(); printf("<IMG Src='/online/resources/transparent.gif' width=10>"); un_TD();		
					TD(); printf("<A Href='http://www.ibdm.univ-mrs.fr/' Target=IBDM><BIG>Developmental Biology Institute of Marseilles - Luminy</BIG></A>"); un_TD();
					TD(); printf("<IMG Src='/online/resources/transparent.gif' width=10>"); un_TD();
					TD(); printf("<A Href='http://aniseed-ibdm.univ-mrs.fr/' Target=ANISEED><BIG>Ascidian Network for InSitu Expression and Embryological Data</BIG></A>"); un_TD();
				}
				un_TR();
			}
			un_TABLE();


			BR(); BR();
			sprintf( sql, "exec %s.get_image_statistics '%s'", QUICK_DB, 
				form.field[form.FindField("animal")].value );		

			if ( run_sql_into_table( sql, ONE_TABLE, COL_HEADS, 1 ) < 0 )
				return error("run_sql_into_table('find_codons[ORF]') failed in sequence_page()");		
			
		}
		else
		{
			actions.SetActions( "search", 3, "search", "", "clear" );

			build_form = 1;
			image_input_fields = 1;

			if ( form.FieldWas( "action", "search" ) )
			{
				image_output = 1;
			}
		}
	}
	else if ( form.FieldWas( "option", "literature" ) )
	{
		if ( form.FieldWas( "action", "sources" ) )
		{
			BR();
			BR();
			BR();
			TABLE(0);

			TR();
			TD_ext( "", "Centre", "", "", "", 3, NOWRAP_OFF ); 
			printf("Data downloaded gratefully from the following sources:"); 
			un_TD();
			un_TR();

			TR();
			un_TR();

			TR();
			TD(); printf("<BIG>NCBI RefSEq Database</BIG>"); un_TD();
			TD(); printf("<IMG Src='/online/resources/transparent.gif' width=10>"); un_TD();		
			TD(); printf("<A Href='http://www.ncbi.nlm.nih.gov/RefSeq/' Target=REF_SEQ><BIG>http://www.ncbi.nlm.nih.gov/RefSeq/</BIG></A>"); un_TD();
			un_TR();
			
			TR();
			un_TR();

			TR();
			TD(); printf("<BIG>FlyBase</BIG>"); un_TD();
			TD(); printf("<IMG Src='/online/resources/transparent.gif' width=10>"); un_TD();		
			TD(); printf("<A Href='http://flybase.bio.indiana.edu/' Target=FLYBASE><BIG>http://flybase.bio.indiana.edu/</BIG></A>"); un_TD();
			un_TR();

			TR();
			un_TR();

			TR();
			TD(); printf("<BIG>WormBase</BIG>"); un_TD();
			TD(); printf("<IMG Src='/online/resources/transparent.gif' width=10>"); un_TD();		
			TD(); printf("<A Href='http://www.wormbase.org/' Target=WORMBASE><BIG>http://www.wormbase.org/</BIG></A>"); un_TD();
			un_TR();

			TR();
			un_TR();

			TR();
			TD(); printf("<BIG>SGD</BIG>"); un_TD();
			TD(); printf("<IMG Src='/online/resources/transparent.gif' width=10>"); un_TD();		
			TD(); printf("<A Href='http://www.yeastgenome.org/' Target=SGD><BIG>http://www.yeastgenome.org/</BIG></A>"); un_TD();
			un_TR();

			TR();
			un_TR();
			un_TABLE();

			BR();
			BR();
			TABLE_ext( "400", 0, 0, 0, "" );
			TR();
			TD_ext( "", "Left", "", "", "", 0, 0 );
			printf("<BIG>notes:</BIG> <P>Literature data from the model organism databases is \
				   significantly more comprensive than that from NCBI. The reasons for this are that \
				   (a) the model organism sourced literature has been extensively curated, and \
				   (b) the references from NCBI are generally only those from the submitters of the (original) sequence. \
				   Typically this means you may find ten or twenty times as many references for (say) Drosophila \
				   than for vertebrates for a given gene. \
				   <P>The default behaviour is to limit the number of references reported for each matched sequence - \
				   to show all of them just click on the link at the bottom of each group. \
				   <P>Please note that a negative result does not mean that there are no references related to your sequence, \
				   just that they are not in this database. \
				   It is likely that the accession numbers in these 'missing' references have not been extracted and made available anywhere. \
				   "); 
			un_TD();
			un_TR();

			un_TABLE();

		}
		else
		{
			build_form = 1;
			literature_input_fields = 1;

			if ( !form.FieldDefined( "action" ) )
			{
				actions.SetActions( "search", 3, "search", "", "clear" );
			}	

			if ( form.FieldWas( "action", "search" ) )
			{
				literature_output = 1;
				actions.SetActions( "search", 3, "search", "", "clear" );
			}	

			if ( form.FieldWas( "action", "clear" ) )
			{
				actions.SetActions( "search", 3, "search", "", "clear" );
			}	

			if ( form.FieldWas( "action", "complete" ) || form.FieldWas( "action", "show" ) )
			{
				actions.SetActions( "show", 1, "show" );
				literature_complete = 1;
			}
		}
	}
	else if ( form.FieldWas( "option", "gene" ) )
	{
		if ( form.FieldWas( "action", "sources" ) )
		{
			BR();
			BR();
			BR();
			TABLE(0);

			TR();
			TD_ext( "", "Centre", "", "", "", 3, NOWRAP_OFF ); 
			printf("Data downloaded gratefully from the following source:"); 
			un_TD();
			un_TR();

			TR();
			un_TR();

			TR();
			TD(); printf("<BIG>NCBI Entrez Gene Database</BIG>"); un_TD();
			TD(); printf("<IMG Src='/online/resources/transparent.gif' width=10>"); un_TD();		
			TD(); printf("<A Href='http://www.ncbi.nlm.nih.gov/sites/entrez?db=gene' Target=ENTREZ_GENE><BIG>http://www.ncbi.nlm.nih.gov/sites/entrez?db=gene</BIG></A>"); un_TD();
			un_TR();
		
			un_TABLE();
		}
		else
		{
			build_form = 1;
			gene_input_fields = 1;

			if ( !form.FieldDefined( "action" ) )
			{
				actions.SetActions( "search", 3, "search", "", "clear" );
			}	

			if ( form.FieldWas( "action", "search" ) )
			{
				gene_output = 1;
				actions.SetActions( "search", 3, "search", "", "clear" );
			}	

			if ( form.FieldWas( "action", "clear" ) )
			{
				actions.SetActions( "search", 3, "search", "", "clear" );
			}	

			if ( form.FieldWas( "action", "complete" ) || form.FieldWas( "action", "show" ) )
			{
				actions.SetActions( "show", 1, "show" );
				gene_complete = 1;
			}
		}
	}
	else if ( form.FieldWas( "option", "about" ) )
	{
		printf("<p>\
Copyright (c) 2008, Michael J. Gilchrist<br>\
All rights reserved.\
</p>\
\
<p>\
Redistribution and use in source and binary forms, with or without modification, \
are permitted provided that the following conditions are met:\
</p>\
\
<UL>\
<LI>Redistributions of source code must retain the above copyright notice, this \
  list of conditions and the following disclaimer. \
<LI>Redistributions in binary form must reproduce the above copyright notice, \
  this list of conditions and the following disclaimer in the documentation \
  and/or other materials provided with the distribution. \
<LI>Neither the name of the University of Cambridge nor the names of its \
  contributors may be used to endorse or promote products derived from this \
  software without specific prior written permission. \
</UL>\
\
<p>\
THIS SOFTWARE IS PROVIDED BY THE COPYRIGHT HOLDERS AND CONTRIBUTORS \"AS IS\" AND \
ANY EXPRESS OR IMPLIED WARRANTIES, INCLUDING, BUT NOT LIMITED TO, THE IMPLIED \
WARRANTIES OF MERCHANTABILITY AND FITNESS FOR A PARTICULAR PURPOSE ARE DISCLAIMED. \
IN NO EVENT SHALL THE COPYRIGHT OWNER OR CONTRIBUTORS BE LIABLE FOR ANY DIRECT, \
INDIRECT, INCIDENTAL, SPECIAL, EXEMPLARY, OR CONSEQUENTIAL DAMAGES (INCLUDING, \
BUT NOT LIMITED TO, PROCUREMENT OF SUBSTITUTE GOODS OR SERVICES; LOSS OF USE, \
DATA, OR PROFITS; OR BUSINESS INTERRUPTION) HOWEVER CAUSED AND ON ANY THEORY OF \
LIABILITY, WHETHER IN CONTRACT, STRICT LIABILITY, OR TORT (INCLUDING NEGLIGENCE \
OR OTHERWISE) ARISING IN ANY WAY OUT OF THE USE OF THIS SOFTWARE, EVEN IF \
ADVISED OF THE POSSIBILITY OF SUCH DAMAGE. \
</p>");

	}
	else if ( form.FieldWas( "option", "blast" ) )
	{
		actions.SetActions( "blast", 3, "blast", "", "clear" );

		build_form			= 1;
	}
///////////////////////////////////////////////////
	else
	{
//		printf("SEARCH PAGE!!\n");
		section_heading("This section of sequence page still under construction", "", 1 );
	}
	// return error("unknown option/action in search_page()");   

	// ESSENTIAL COMPONENT 2
	if ( build_form ) 
	{
		if ( reset ) warning("I'm sorry, you must enter some more, or correct your, data");

		start_form( "", upload_status );

		// GET SELECTED SPECIES STRING Ci:Xl:Xt: etc.
		strcpy( species_str, "" );
		strcpy( nal_file_name, "images" );
		i				= 0;
		species_count	= 0;
		while ( (i=form.FindNextField( "animal", i )) )
		{
			species_count++;
			strcat( species_str, form.field[i].value );
			strcat( species_str, ":" );
			strcat( nal_file_name, "-" );
			strcat( nal_file_name, form.field[i].value );
		}

		if ( species_count > 1 )	// NEED TO CONSTRUCT .nal FILE
		{							// MUST NOT DO FOR SINGLE SPECIES

			sprintf( file_tmp, "%s.nal", nal_file_name );
			if ( fopen( file_tmp, "rb") == NULL )	// FILE DOES NOT EXIST
			{
				// CREATE IT...
				if ( (write_ptr=fopen( file_tmp, "wt" )) == NULL )
				{
					sprintf( tmp, "Failed to get pointer to create .nal file: %s", nal_file_name );
					return error(tmp);
				}
				else
				{
					//		.nal file minimum
					//		TITLE images-Xl-Xt
					//		DBLIST images-Xl images-Xt

					// FILE NOT EXISTS SO CREATE
					sprintf( tmp, "TITLE %s\n", nal_file_name );
					fputs( tmp, write_ptr ); 
					fputs( "DBLIST", write_ptr ); 
					i = 0 ;
					while ( (i=form.FindNextField( "animal", i )) )
					{
						fputs( " images-", write_ptr ); 
						fputs( form.field[i].value, write_ptr ); 
					}
					fputs( "\n# LIST COMPLETE", write_ptr ); // NEEDS AT LEAST CR AFTER LAST DB
					fclose(write_ptr);
				}
			}
		}
	}

	if ( image_input_fields )
	{
		if ( form.FieldWas( "action", "clear" ) ) 
		{
			form.ClearField("sequence");
			form.ClearField("keyword");
			form.ClearField("or_word");
			form.ClearField("or_word_2");
		}

		text_spacer("You may search against any combination of the available species image collections", 1 );

		if ( !form.FieldSet("animal") ) check_all = 1;
		else							check_all = 0;
			
		start_element( "search species", 0, 0 );
		sprintf( sql, "exec %s.list_image_species", QUICK_DB );
		if ( run_sql_cols_into_checkbox( sql, 1, 1, 2, "animal", check_all ) < 0 )
			return error( "run_sql_cols_into_checkbox(sql) failed in search_page()" );
		close_element();

		start_element("Is your query an amino acid sequence?", 0, 0 );		
		if ( is_probably_protein( form.field[form.FindField("sequence")].value ) ) 
		{
			check = 1;
			if ( !form.FieldDefined("translated") ) form.AddField("translated", "t");
		}
		else										
		{
			check = 0;
			if ( form.FieldDefined("translated") ) form.SilenceField("translated");
		}
		INPUT_checkbox( "translated", "t", "yes", check );		
		close_element();						

		start_element("E-value limit: 1e-", 0, 0 );		// 
		if ( form.ReturnFieldAsInteger("expected") > 0 )	
			strcpy( tmp, form.field[form.FindField("expected")].value );
		else													
			strcpy( tmp, "5" );

		sprintf( expected_str, "( -e 1e-%s )", tmp );
		INPUT_text( "24", "24", "expected", tmp, expected_str );		
		close_element();				

		start_element("Maximum sequence matches to evaluate ?", 0, 0 );		// 
		if ( form.FieldSet("hits") ) strcpy( tmp, form.field[form.FindField("hits")].value );
		else						 strcpy( tmp, "20" );
		INPUT_text( "12", "12", "hits", tmp, "" );		
		close_element();				

		if ( 0 )
		{
			start_element( "image group orientation?", 0, 0 );
			//		INPUT_radio( "search", "ASM", "clusters", 1, form.field[form.FindField("search")].value );
			INPUT_radio( "orientation", "h", "horizontal", 0, form.field[form.FindField("orientation")].value );
			INPUT_radio( "orientation", "v", "vertical",   0, form.field[form.FindField("orientation")].value );
			close_element();
		}
		else
		{
			INPUT_hidden( "orientation", "h" );
		}

		text_spacer("Enter sequence to search with:", 0 );
		//		text_spacer("SEQUENCE ONLY PLEASE, DON'T INCLUDE THE DEFINITION LINE (that which begins with &gt)", 0 );

		if ( join_up_text( form.field[form.FindField("sequence")].value, KEEP_DEF_LINE ) < 0 )
			return error( "join_up_text(tmp) failed in search_page()" );

		start_element("sequence", 0, 0 );		
		TEXTAREA_ext( "sequence", "12", "60", form.field[form.FindField("sequence")].value );
		close_element();				

		text_spacer("AND/OR - Use a key word to search the BLAST protein descriptions", 0 );
		start_element("Enter key word(s)", 0, 0 );		// 
		INPUT_text( "48", "256", "keyword", form.field[form.FindField("keyword")].value, "(see notes for use of wild cards)");		
		close_element();				
		start_element("Enter alternate search word(s)", 0, 0 );		// 
		INPUT_text( "48", "256", "or_word", form.field[form.FindField("or_word")].value, "" );		
		close_element();				
		start_element("", 0, 0 );		// 
		INPUT_text( "48", "256", "or_word_2", form.field[form.FindField("or_word_2")].value, "" );		
		close_element();				

		text_spacer("Output format:", 0 );

		start_element( "large image sets, show?", 0, 0 );
		INPUT_radio( "show", "10", "10", 1, form.field[form.FindField("show")].value );
		INPUT_radio( "show", "0", "ALL", 0, form.field[form.FindField("show")].value );
		close_element();

		start_element("Image height, pixels", 0, 0 );			 
		if ( form.ReturnFieldAsInteger("height") > 0 )	
			strcpy( tmp, form.field[form.FindField("height")].value );
		else													
			strcpy( tmp, "100" );
		INPUT_text( "12", "12", "height", tmp, "" );		
		close_element();				

	}

		
	if ( literature_input_fields )
	{
		if ( form.FieldWas( "action", "clear" ) ) 
		{
			form.ClearField("sequence");
		}

		if ( !literature_complete )
		{
			text_spacer("You may search against a specific species", 1 );

			start_element( "Search against ?", 0, 0 );
			INPUT_radio( "search", "ALL", "all species", 1, form.field[form.FindField("species")].value );
			INPUT_radio( "search", "Ce", "Ce", 0, form.field[form.FindField("search")].value );
			INPUT_radio( "search", "Dm", "Dm", 0, form.field[form.FindField("search")].value );
			INPUT_radio( "search", "Dr", "Dr", 0, form.field[form.FindField("search")].value );
			INPUT_radio( "search", "Hs", "Hs", 0, form.field[form.FindField("search")].value );
			INPUT_radio( "search", "Mm", "Mm", 0, form.field[form.FindField("search")].value );
			INPUT_radio( "search", "Sc", "Sc", 0, form.field[form.FindField("search")].value );
			INPUT_radio( "search", "Xenopus", "Xenopus", 0, form.field[form.FindField("search")].value );
			close_element();

			start_element("DNA or protein sequence ?", 0, 0 );		
			if ( !form.FieldSet("translated") )	strcpy( tmp, "blastp" );
			else								strcpy( tmp, form.field[form.FindField("translated")].value );
			INPUT_radio( "translated", "blastx", "DNA", 0, tmp );
			INPUT_radio( "translated", "blastp", "protein", 0, tmp );
			printf(" (search will be faster with a protein sequence)");
			close_element();						

			start_element("E-value limit: 1e-", 0, 0 );		// 
			if ( form.ReturnFieldAsInteger("expected") > 0 )	
				strcpy( tmp, form.field[form.FindField("expected")].value );
			else													
				strcpy( tmp, "5" );
			sprintf( expected_str, "( -e 1e-%s )", tmp );
			INPUT_text( "12", "12", "expected", tmp, "" ); //expected_str );		
			close_element();				

			start_element("Maximum sequence matches to evaluate ?", 0, 0 );		// 
			if ( form.FieldSet("hits") ) strcpy( tmp, form.field[form.FindField("hits")].value );
			else						 strcpy( tmp, "20" );
			INPUT_text( "12", "12", "hits", tmp, "" );		
			close_element();				

			start_element("Papers per sequence match ?", 0, 0 );		// 
			if ( form.FieldSet("top") ) strcpy( tmp, form.field[form.FindField("top")].value );
			else						strcpy( tmp, "20" );
			INPUT_text( "12", "12", "top", tmp, "" );		
			close_element();				
		}
		else
		{
			INPUT_hidden( "matched", form.field[form.FindField("matched")].value ); 
			INPUT_hidden( "pi", form.field[form.FindField("pi")].value ); 
		}

		start_element("Start from date ?", 0, 0 );		
		if ( !form.FieldSet("order") )	strcpy( tmp, "a" );
		else							strcpy( tmp, form.field[form.FindField("order")].value );
		INPUT_radio( "order", "a", "~ earliest", 0, tmp );
		INPUT_radio( "order", "d", "latest", 0, tmp );
		close_element();						

		start_element("Impact factor ?", 0, 0 );		
		if ( !form.FieldSet("major") )	strcpy( tmp, "n" );
		else							strcpy( tmp, form.field[form.FindField("major")].value );
		INPUT_radio( "major", "n", "all journals", 0, tmp );
		INPUT_radio( "major", "y", "Nature, Science, Cell", 0, tmp );
		close_element();						

		if ( !literature_complete )
		{
			text_spacer("Enter sequence to search with:", 0 );
			if ( join_up_text( form.field[form.FindField("sequence")].value, KEEP_DEF_LINE ) < 0 )
				return error( "join_up_text(tmp) failed in search_page()" );
			start_element("sequence", 0, 0 );		
			TEXTAREA_ext( "sequence", "12", "60", form.field[form.FindField("sequence")].value );
			close_element();				
		}
	}

		
	if ( gene_input_fields )
	{
		if ( form.FieldWas( "action", "clear" ) ) 
		{
			form.ClearField("sequence");
		}

		text_spacer("You may search against a specific species", 1 );

		start_element( "Search against ?", 0, 0 );
		INPUT_radio( "search", "ALL", "all species", 1, form.field[form.FindField("species")].value );
		INPUT_radio( "search", "Ce", "Ce", 0, form.field[form.FindField("search")].value );
		INPUT_radio( "search", "Dm", "Dm", 0, form.field[form.FindField("search")].value );
		INPUT_radio( "search", "Dr", "Dr", 0, form.field[form.FindField("search")].value );
		INPUT_radio( "search", "Hs", "Hs", 0, form.field[form.FindField("search")].value );
		INPUT_radio( "search", "Mm", "Mm", 0, form.field[form.FindField("search")].value );
		INPUT_radio( "search", "Sc", "Sc", 0, form.field[form.FindField("search")].value );
		INPUT_radio( "search", "Xenopus", "Xenopus", 0, form.field[form.FindField("search")].value );
		close_element();

		start_element("DNA or protein sequence ?", 0, 0 );		
		if ( !form.FieldSet("translated") )	strcpy( tmp, "blastp" );
		else								strcpy( tmp, form.field[form.FindField("translated")].value );
		INPUT_radio( "translated", "blastx", "DNA", 0, tmp );
		INPUT_radio( "translated", "blastp", "protein", 0, tmp );
		printf(" (search will be faster with a protein sequence)");
		close_element();						

		start_element("E-value limit: 1e-", 0, 0 );		// 
		if ( form.ReturnFieldAsInteger("expected") > 0 )	
			strcpy( tmp, form.field[form.FindField("expected")].value );
		else													
			strcpy( tmp, "5" );
		sprintf( expected_str, "( -e 1e-%s )", tmp );
		INPUT_text( "12", "12", "expected", tmp, "" ); //expected_str );		
		close_element();				

		start_element("Maximum sequence matches to evaluate ?", 0, 0 );		// 
		if ( form.FieldSet("hits") ) strcpy( tmp, form.field[form.FindField("hits")].value );
		else						 strcpy( tmp, "20" );
		INPUT_text( "12", "12", "hits", tmp, "" );		
		close_element();				

		text_spacer("Enter sequence to search with:", 0 );
		if ( join_up_text( form.field[form.FindField("sequence")].value, KEEP_DEF_LINE ) < 0 )
			return error( "join_up_text(tmp) failed in search_page()" );
		start_element("sequence", 0, 0 );		
		TEXTAREA_ext( "sequence", "12", "60", form.field[form.FindField("sequence")].value );
		close_element();				
	}


	// ESSENTIAL COMPONENT 3
	if ( build_form ) close_form( &actions, 1 );


	// ESSENTIAL COMPONENT 4
	divide_page("Notes");

	if ( image_input_fields )
	{
		printf("<BR><BIG>Notes on wild card characters:</BIG>"); 
		printf("<P>Wild cards (%%) are added at the start and end of your typed key word(s)."); 
		printf("<P>You can also add them in the middle: \
			   <UL><LI>%% for any number of characters\
			   <LI>_ for any one character\
			   <LI>[sz] OR [0-9], etc. for any one of several characters\
			   </UL>");

		printf("<P>You will generally get better results by using the full gene name, \
			   or parts of it, rather then the gene symbol. For example: \
			   \"SRY (sex determining region Y)-box 2\" rather than \"sox2\". \
			   In this case \"SRY%%box 2\" would make a good search string.");


	}
	// ESSENTIAL COMPONENT 5
	close_page();
	fflush( stdout );

	if ( image_output )
	{
		if ( form.FieldSet( "sequence" ) ) 
		{
			sprintf( sql, "exec %s.get_date_string 'MMM'", QUICK_DB );

			if ( (i=get_n_strings_from_db( sql, 1, 1, date_string )) < 0 )
				return error( "get_n_strings_from_db('char_value_ops[SEL/OBJ/SYM]') failed in search_page()" );

			sprintf( file_tmp, "blastn-%s", date_string );

			if ( (length=write_fasta_file( CGI_BLAST_PATH, file_tmp, "", form.field[form.FindField("sequence")].value )) < 0 )
				return error("write_fasta_file() failed in search_page()");

			BR();
			fflush(stdout);

			// NOW (.nal FILE CONSTRUCTED FROM SPECIES CHOICE...)
			sprintf( tmp, "run-%sblastn-gapped-cgi %s %s %d %d", 
				form.field[form.FindField("translated")].value,		
				nal_file_name,
				file_tmp,								// OUTPUT FILE			
				form.GetIntegerKeyFromField("expected"), 
				form.GetIntegerKeyFromField("hits") );

			//							alert( blast_message[i] );		// COMMENT OUT
			//							alert( tmp );					// COMMENT OUT

			printf("<FONT color='#ffffff'>"); // WHITE TO DISGUISE UNAVOIDABLE OUTPUT...
			fflush( stdout );
			system( tmp );
			fflush( stdout );
			printf("</FONT>");

			// PUTS DATA IN DATABASE
			if ( (loaded_blast_hits_to_db=load_blast_file( CGI_BLAST_PATH, file_tmp, "IMG", length, date_string )) < 0 )
				return error("load_blast_file() failed in search_page()");
			
			// REMOVE ANY DATA REQUIRED BY QUERY LOGIC

			// DRAWS ALIGNMENTS
			if ( draw_blast_file( CGI_BLAST_PATH, file_tmp, "IMG", length, date_string ) < 0 )
				return error("draw_blast_file() failed in search_page()");
			
			if ( loaded_blast_hits_to_db )
			{
				hits = 1;
				strcpy( pi_str, "200" ); // WORKING DOWNWARDS...
				strcpy( tmp , "" );
				while (hits) 
				{		
					sprintf( sql, "exec %s.find_next_data_sequence '%s', @last_pi='%s', @last_sequence='%s'", QUICK_DB,
						date_string,
						pi_str,	
						tmp );

//					printf("*** '%s'<BR>\n", sql );
					if ( (hits=get_n_strings_from_db( sql, 2, 1, pi_str, 2, tmp )) < 0 )
						return error( "get_n_strings_from_db('char_value_ops[SEL/OBJ/SYM]') failed in search_page()" );

					if (hits) // LIFTED FROM sequences.cpp query_blast_file()
					{
						printf("<BR><IMG Src='transparent.gif' Width='5' Height='5'><BIG>image source sequence<A Name=%s>:</A> <A Target=NCBI-%s Href='http://www.ncbi.nlm.nih.gov/sites/entrez?cmd=search&db=Nucleotide&term=%s&dopt=fasta'>%s</A> matched @ %s%% </BIG>\n", tmp, tmp, tmp, tmp, pi_str );

						sprintf( sql, "exec %s.get_image_blast_hits '%s'", QUICK_DB, tmp );

						if ( run_sql_into_table( sql, ONE_TABLE, NO_COL_HEADS, 1 ) < 0 )
							return error("run_sql_into_table('cluster_blast_hits') failed in sequence_page()");		

						sprintf( sql, "exec %s.get_image_locations '%s', %d, '%s', @species_string='%s'", QUICK_DB, 
							tmp,	// SEQUENCE ID
							form.ReturnFieldAsInteger("show"),
							form.field[form.FindField("animal")].value, // REDUNDANT
							species_str );

						//					printf("*** '%s'<BR>\n", sql );
						TABLE(0);
						if ( run_proc_into_function( sql, make_image_urls ) < 0 )
							return error("run_proc_into_function('make_image_urls') failed in sequence_page()"); 
						if ( !strcmp( "h", form.field[form.FindField("orientation")].value ) ) un_TR();
						un_TABLE();

					} // if ( !strcmp( "IMG", mode ) )
				}
			}

			printf("<FONT color='#ffffff'>"); // WHITE TO DISGUISE UNAVOIDABLE OUTPUT...
			fflush( stdout );

			sprintf( tmp, "del data\\%s-out.txt", file_tmp );
			//alert( tmp );
			system( tmp );

			sprintf( tmp, "del data\\%s.fasta", file_tmp );
			//alert( tmp );
			system( tmp );
			fflush( stdout );
			printf("</FONT>");

//			if ( blast_hits == 1 ) strcpy( tmp, "There was 1 blast hit for that sequence" );
//			else		     sprintf( tmp, "There were %d blast hits for that sequence", blast_hits );
			//		alert( tmp );
//			info("1");
		}

		if ( form.FieldSet( "keyword" ) ) 
		{
			if ( loaded_blast_hits_to_db ) 
			{
				info("Looking for further images from keyword matches ...");
			}
			else
			{
				info("Looking for images from keyword matches ...");
			}

			hits = 0; 
			strcpy( species , "" );
			strcpy( tmp , "" );
			i = 1;
			while (i)			// 
			{		
				sprintf( sql, "exec %s.find_images_by_keyword '%s', '%s', '%s', @last_species='%s', @last_sequence='%s', @species_string='%s', @date_string='%s'", QUICK_DB,
					form.field[form.FindField("keyword")].value, 
					form.field[form.FindField("or_word")].value, 
					form.field[form.FindField("or_word_2")].value, 
					species,	
					tmp,
					species_str,
					date_string );

		//		printf("*** '%s'<BR>\n", sql );
				if ( (i=get_n_strings_from_db( sql, 2, 1, species, 2, tmp )) < 0 )
					return error( "get_n_strings_from_db('char_value_ops[SEL/OBJ/SYM]') failed in search_page()" );
//				printf("SEQUENCE ID '%s'<BR>\n", tmp );

				if (i) // LIFTED FROM sequences.cpp query_blast_file()
				{
					hits++;
					printf("<BR><IMG Src='transparent.gif' Width='5' Height='5'><BIG>image source sequence: <A Target=NCBI-%s Href='http://www.ncbi.nlm.nih.gov/sites/entrez?cmd=search&db=Nucleotide&term=%s&dopt=fasta'>%s</A></BIG>\n", tmp, tmp, tmp );

					sprintf( sql, "exec %s.get_image_blast_hits '%s'", QUICK_DB, tmp );
					if ( run_sql_into_table( sql, ONE_TABLE, NO_COL_HEADS, 1 ) < 0 )
						return error("run_sql_into_table('cluster_blast_hits') failed in sequence_page()");		

					sprintf( sql, "exec %s.get_image_locations '%s', %d, '%s', @species_string='%s'", QUICK_DB, 
						tmp,
						form.ReturnFieldAsInteger("show"),
						form.field[form.FindField("animal")].value,
						species_str );

					TABLE(0);
					if ( run_proc_into_function( sql, make_image_urls ) < 0 )
						return error("run_proc_into_function('make_image_urls') failed in sequence_page()"); 
					if ( !strcmp( "h", form.field[form.FindField("orientation")].value ) ) un_TR();
					un_TABLE();

				} 
			}
			if ( !hits ) 
			{
				if ( loaded_blast_hits_to_db ) 
				{
					warning("No further images matching key word(s) were found");
				}
				else
				{
					warning("No images matching key word(s) were found");
				}
			}
		}
	}

	if ( literature_output )
	{
		sprintf( sql, "exec %s.get_date_string 'MMM'", QUICK_DB );

		if ( (i=get_n_strings_from_db( sql, 1, 1, date_string )) < 0 )
			return error( "get_n_strings_from_db('char_value_ops[SEL/OBJ/SYM]') failed in search_page()" );

		sprintf( file_tmp, "blastn-%s", date_string );

		if ( (length=write_fasta_file( CGI_BLAST_PATH, file_tmp, "", form.field[form.FindField("sequence")].value )) < 0 )
			return error("write_fasta_file() failed in search_page()");

		BR();
		fflush(stdout);

//		run_proc( sql ); // TIMER OUTPUT

		dbs = 1;
		strcpy( db_name[0], "lit-proteins" );

		hits = 0;
		if (1)
		{
			if ( form.FieldWas( "search", "ALL" ) ) 
			{
				strcpy( gi_list, "" );
			}
			else
			{
				sprintf( gi_list, "-l lit-%s.gis", form.field[form.FindField("search")].value );
			}

			sprintf( tmp, "run-blast-lit-cgi %s %s %s %d %d %s", 
				form.field[form.FindField("translated")].value,		
				db_name[i],
				file_tmp, 
				form.GetIntegerKeyFromField("expected"),
				form.GetIntegerKeyFromField("hits"), 
				gi_list );

//			alert( tmp );
			alert( "BLAST search should take 10-30 seconds ..." );

			printf("<FONT color='#ffffff'>"); // WHITE TO DISGUISE UNAVOIDABLE OUTPUT...
			fflush( stdout );
			system( tmp );			// CALLS BLAST!
			printf("</FONT>");
			fflush( stdout );

			// PUTS DATA IN DATABASE
			if ( (loaded_blast_hits_to_db=load_blast_file( CGI_BLAST_PATH, file_tmp, "LIT", length, date_string )) < 0 )
				return error("load_blast_file() failed in search_page()");
			
			// REMOVE ANY DATA REQUIRED BY QUERY LOGIC
			sprintf( sql, "exec %s.list_publications 'EDIT', '%s', '', 0, '%s', '%s', '%s', @complete=y", QUICK_DB,
				date_string,
				form.field[form.FindField("top")].value,
				form.field[form.FindField("order")].value,
				form.field[form.FindField("major")].value );

			// xxx
			if ( (hits=run_proc( sql )) < 0 ) 
			{
				sprintf( tmp, "run_proc('%s') failed in load_sequences()", sql );
				return error( tmp );
			}
			if ( hits < loaded_blast_hits_to_db )
			{
				sprintf( tmp, "Only %d of %d matched sequences qualified for your literature search", hits, loaded_blast_hits_to_db );
				info( tmp );
			}

			// DRAWS ALIGNMENTS
			if ( draw_blast_file( CGI_BLAST_PATH, file_tmp, "LIT", length, date_string ) < 0 )
				return error("draw_blast_file() failed in search_page()");

			if (0) // (j=query_blast_file( CGI_BLAST_PATH, file_tmp, "LIT" )) < 0 )
				return error("query_blast_file() failed in search_page()");

			if ( hits )
			{
				hits = 1;
				j = 0;
				strcpy( pi_str, "200" ); // WORKING DOWNWARDS...
				strcpy( matching_sequence , "" );
				while (hits) 
				{		
					sprintf( sql, "exec %s.find_next_data_sequence '%s', @last_pi='%s', @last_sequence='%s'", QUICK_DB,
						date_string,
						pi_str,	
						matching_sequence );

					// printf("*** '%s'<BR>\n", sql );
					if ( (hits=get_n_strings_from_db( sql, 2, 1, pi_str, 2, matching_sequence )) < 0 )
						return error( "get_n_strings_from_db('char_value_ops[SEL/OBJ/SYM]') failed in search_page()" );

					if (!hits) break;

					printf("<BR><BR><BIG><A Name=%s><FONT color=#ffffff>..</FONT></A> matching sequence <A Target=NCBI-%s Href='http://www.ncbi.nlm.nih.gov/sites/entrez?cmd=search&db=Protein&term=%s'>%s</A> @ %s%% </BIG>", matching_sequence, matching_sequence, matching_sequence, matching_sequence, pi_str );

					sprintf( sql, "exec %s.list_publications 'DRAW', '%s', '%s', %s, '%s', '%s', '%s'", QUICK_DB,
						date_string,
						matching_sequence,
						pi_str,
						form.field[form.FindField("top")].value,
						form.field[form.FindField("order")].value,
						form.field[form.FindField("major")].value );

//					printf("*** '%s'<BR>\n", sql );
					TABLE(0);
					if ( (undisplayed=run_proc_into_function( sql, make_lit_output )) < 0 )
						return error("run_proc_into_function('make_lit_output') failed in sequence_page()"); 

					if ( undisplayed )
					{
						// 
						sprintf( tmp, "&option=%s&search=%s&file=&matched=%s&pi=%s&top=%s&order=%s&%major=%s&action=complete", 
							form.field[form.FindField("option")].value,
							form.field[form.FindField("search")].value,
							matching_sequence, 
							pi_str,
							form.field[form.FindField("top")].value,
							form.field[form.FindField("order")].value,
							form.field[form.FindField("major")].value );

						form.MakeCompleteBaseUrl( url, tmp, 1 );

						printf("<TR><TD></TD><TD></TD><TD></TD><TD></TD><TD><A target='%s' Href='%s'>(display all references for this sequence)</A></TD></TR>", 
							matching_sequence, //form.field[form.FindField("search")].value,
							url );								
					}
					un_TABLE();
					j++;
				}
			}

			hits = hits + j;
		}

//		return 0;

		if (0)	// CHECK OUTPUT
		{
			sprintf( tmp, "type data\\%s-out.txt", file_tmp );
			//	   alert( tmp );
			system( tmp );
		}

		printf("<FONT color='#ffffff'>"); // WHITE TO DISGUISE UNAVOIDABLE OUTPUT...
		fflush( stdout );

		sprintf( tmp, "del data\\%s.fasta", file_tmp );
		system( tmp );	// DELETES FASTA FILE
		
		sprintf( tmp, "del data\\%s-out.txt", file_tmp );
		system( tmp ); // DELETES OUTPUT FILE

		fflush( stdout );
		printf("</FONT>");

		if ( !j )
		{	
			strcpy ( tmp, "There were 0 references matches for your sequence" );
			alert( tmp );
		}
	}

	if ( literature_complete )
	{
		printf("<BR><BR><BIG><A Name=%s><FONT color=#ffffff>..</FONT></A>matching sequence <A Target=NCBI-%s Href='http://www.ncbi.nlm.nih.gov/sites/entrez?cmd=search&db=Protein&term=%s'>%s</A> @ %s%% </BIG>", 
			form.field[form.FindField("matched")].value, 
			form.field[form.FindField("matched")].value, 
			form.field[form.FindField("matched")].value, 
			form.field[form.FindField("matched")].value, 
			form.field[form.FindField("pi")].value );

		sprintf( sql, "exec %s.list_publications 'DRAW', '', '%s', %s, '%s', '%s', '%s', @complete=y", QUICK_DB, 
			form.field[form.FindField("matched")].value,
			form.field[form.FindField("pi")].value,
			form.field[form.FindField("top")].value,
			form.field[form.FindField("order")].value,
			form.field[form.FindField("major")].value );

//		printf("*** '%s'<BR>\n", sql );

		TABLE(0);
		if ( run_proc_into_function( sql, make_lit_output ) < 0 )
			return error("run_proc_into_function('make_lit_output') failed in sequence_page()"); 
		un_TABLE();

	}

	if ( gene_output )
	{
		sprintf( sql, "exec %s.get_date_string 'MMM'", QUICK_DB );

		if ( (i=get_n_strings_from_db( sql, 1, 1, date_string )) < 0 )
			return error( "get_n_strings_from_db('char_value_ops[SEL/OBJ/SYM]') failed in search_page()" );

		sprintf( file_tmp, "blastn-%s", date_string );

		if ( (length=write_fasta_file( CGI_BLAST_PATH, file_tmp, "", form.field[form.FindField("sequence")].value )) < 0 )
			return error("write_fasta_file() failed in search_page()");

		BR();
		fflush(stdout);

		if (1)
		{
//			-p %1 -d %2 -i data\%3.fasta -F "m D" -e 1e-%4 -b %5
			if ( form.FieldWas( "search", "ALL" ) ) strcpy( gi_list, "" );
			else									sprintf( gi_list, "-l gene-%s.gis", form.field[form.FindField("search")].value );

			sprintf( tmp, "run-blast-lit-cgi %s gene-proteins %s %d %d %s", 
				form.field[form.FindField("translated")].value,		
				file_tmp, 
				form.GetIntegerKeyFromField("expected"),
				form.GetIntegerKeyFromField("hits"), 
				gi_list );

			alert( "BLAST search should take 10-30 seconds ..." );

			printf("<FONT color='#ffffff'>"); // WHITE TO DISGUISE UNAVOIDABLE OUTPUT...
			fflush( stdout );
			system( tmp );			// CALLS BLAST!
			printf("</FONT>");
			fflush( stdout );

			// PUTS DATA IN DATABASE
			if ( (loaded_blast_hits_to_db=load_blast_file( CGI_BLAST_PATH, file_tmp, "GENE", length, date_string )) < 0 )
				return error("load_blast_file() failed in search_page()");
			
			// REMOVE ANY DATA REQUIRED BY QUERY LOGIC

			// DRAWS ALIGNMENTS
			if ( draw_blast_file( CGI_BLAST_PATH, file_tmp, "GENE", length, date_string ) < 0 )
				return error("draw_blast_file() failed in search_page()");

			if ( (j=query_blast_file( CGI_BLAST_PATH, file_tmp, "GENE" )) < 0 )
				return error("query_blast_file() failed in search_page()");
		}

		printf("<FONT color='#ffffff'>"); // WHITE TO DISGUISE UNAVOIDABLE OUTPUT...
		fflush( stdout );

		sprintf( tmp, "del data\\%s.fasta", file_tmp );
		system( tmp );	// DELETES FASTA FILE
		
		sprintf( tmp, "del data\\%s-out.txt", file_tmp );
		system( tmp ); // DELETES OUTPUT FILE

		fflush( stdout );
		printf("</FONT>");

		if ( !j )
		{	
			strcpy ( tmp, "There were 0 gene name matches for your sequence" );
			alert( tmp );
		}
	}

//	info("4");
	// WHATEVER THE OUTOUT...
	if ( loaded_blast_hits_to_db )
	{
		// CLEAN OUT BLAST LINES... 
		sprintf( sql, "exec %s.put_search_blast_line '%s'", QUICK_DB, date_string );

//		printf("SQL [%s]<BR>\n", sql );	
		if ( run_proc( sql ) < 0 ) 
		{
			sprintf( tmp, "run_proc('%s') failed in load_sequences()", sql );
			return error( tmp );
		}
	}
//	info("5");

	return 0;
}
