# Supplementary material for: Evading the annotation bottleneck: using sequence similarity to search non-sequence gene data
Source: BMC Bioinformatics. 2008 Oct 17;9:442. doi: 10.1186/1471-2105-9-442 (PMC2587480; doi:10.1186/1471-2105-9-442)
Supplement: Additional file 1 — archive of code for the applications described in the manuscript. quick-release-archive. [file 1471-2105-9-442-S1.zip › quick-release-code/code/code-libraries/Cgi.cpp]

/***********************************************************************************
* This code is part of the quickApps project
* 
* Copyright (c) 2008, Michael J. Gilchrist
* All rights reserved.
* 
* Redistribution and use in source and binary forms, with or without modification, 
* are permitted provided that the following conditions are met:
* 
* 1.Redistributions of source code must retain the above copyright notice, this 
*   list of conditions and the following disclaimer. 
* 2.Redistributions in binary form must reproduce the above copyright notice, 
*   this list of conditions and the following disclaimer in the documentation 
*   and/or other materials provided with the distribution. 
* 3.Neither the name of the University of Cambridge nor the names of its 
*   contributors may be used to endorse or promote products derived from this 
*   software without specific prior written permission. 
* 
* THIS SOFTWARE IS PROVIDED BY THE COPYRIGHT HOLDERS AND CONTRIBUTORS "AS IS" AND 
* ANY EXPRESS OR IMPLIED WARRANTIES, INCLUDING, BUT NOT LIMITED TO, THE IMPLIED 
* WARRANTIES OF MERCHANTABILITY AND FITNESS FOR A PARTICULAR PURPOSE ARE DISCLAIMED. 
* IN NO EVENT SHALL THE COPYRIGHT OWNER OR CONTRIBUTORS BE LIABLE FOR ANY DIRECT, 
* INDIRECT, INCIDENTAL, SPECIAL, EXEMPLARY, OR CONSEQUENTIAL DAMAGES (INCLUDING, 
* BUT NOT LIMITED TO, PROCUREMENT OF SUBSTITUTE GOODS OR SERVICES; LOSS OF USE, 
* DATA, OR PROFITS; OR BUSINESS INTERRUPTION) HOWEVER CAUSED AND ON ANY THEORY OF 
* LIABILITY, WHETHER IN CONTRACT, STRICT LIABILITY, OR TORT (INCLUDING NEGLIGENCE 
* OR OTHERWISE) ARISING IN ANY WAY OUT OF THE USE OF THIS SOFTWARE, EVEN IF 
* ADVISED OF THE POSSIBILITY OF SUCH DAMAGE.
************************************************************************************/

#include <iostream>
using namespace std;

#include <stdio.h>
#include <fcntl.h>
#include <io.h>
#include <stdlib.h>
#include <string.h>
#include <stdarg.h>
#include <ctype.h>
#include <time.h>
#include <process.h>

#include <utils.h>
#include <err.h>
#include <html.h>
#include <cgi.h>

#define GIF_PATH "resources" // WORK OUT HOW TO USE...

#define SHOW_PARSED_DATA 0	 // THIS DISPLAYS FIELDS, IN NOTES SECTION OF PAGE
#define SHOW_FORM_DATA	 0

#define CGI_DEBUG 0

#define NO_LOAD			0
#define	LOAD_VALUE		1
#define	LOAD_FILELINE	2

 /*	OLD			NEW

	dbenvvar	dbe
	dbserver	dbs
	username	uid
	password	pwd
	fullname	full
	fontsize	font
	local		local
	src_page	src
	tgt_page	tgt
(	menu		main_organism )
	font		newfont			-- MUST CHANGE FIRST, AS "font" and &font=
	acgtfont	acgt

*/

int global_error_level=0;
int global_cgi_header=0;

int strip_nonprint( char* string );
void page_start();


int cgi_upload_text_file_into_buffer( int field, char* buffer, int buffer_length )
{
	char extension[33]="", tmp[1025]="", message[1025]="", local_name[1025]="";
	FILE* fptr=NULL;

#if 0
	printf("\n<BIG>%s %s %s/%s %d</BIG>\n", 
		form.field[field].name, 
		form.field[field].value, 
		form.field[field].content, 
		form.field[field].type, 
		form.field[field].data_length );
#endif

//	return 0;

	if ( !strcmp( "text", form.field[field].content )) 
	{
	//	printf("<BR>%s<BR>", form.field[field].filedata );
		if ( (int)strlen( form.field[field].filedata ) >= buffer_length )
		{
			sprintf( tmp, "Data too longer than buffer length value [%d > %d]", strlen( form.field[field].filedata ), buffer_length );
			return error( tmp );
		}

		strcpy( buffer, form.field[field].filedata );
	}
	else
	{
		return error("Wrong file type - not text!!");
	}

	return 0;
}
// yyy
int cgi_upload_file( int field, char* sub, char* subsub, char* file_name )
{
	char extension[33]="", tmp[1025]="", message[1025]="", local_name[1025]="";
	FILE* fptr=NULL;

	printf("\n<BIG>%s %s %s/%s %d</BIG>\n", 
		form.field[field].name, 
		form.field[field].value, 
		form.field[field].content, 
		form.field[field].type, 
		form.field[field].data_length );

//	return 0;

	if ( !strcmp( "text", form.field[field].content )) 
	{
		printf("<BR>%s<BR>", form.field[field].filedata );
	}
	else if ( !strcmp( "image", form.field[field].content )) 
	{
		//
		if ( !strcmp( "pjpeg", form.field[field].type ) ) strcpy( extension, "jpg" );
		else if ( !strcmp( "jpeg", form.field[field].type ) ) strcpy( extension, "gif" );
		else if ( !strcmp( "gif", form.field[field].type ) ) strcpy( extension, "gif" );
		else if ( !strcmp( "tiff", form.field[field].type ) ) strcpy( extension, "tif" );
		else if ( !strcmp( "pdf", form.field[field].type ) ) strcpy( extension, "pdf" );
		else strcpy( extension, "img" );

		sprintf ( local_name, "%s.%s", file_name, extension );

		sprintf( tmp, "%s\\%s", DEV_HTTP_ROOT, UPLOAD_IMAGE_DIR );
		if ( strlen( sub ) ) { strcat( tmp, "\\" ); strcat( tmp, sub ); }
		if ( strlen( subsub ) ) { strcat( tmp, "\\" ); strcat( tmp, subsub ); }
		strcat ( tmp, "\\" );
		strcat ( tmp, local_name );

		if ( (fptr=fopen( tmp, "wb" )) == NULL )
		{
			sprintf( message, "Couldn't open file pointer for image file: '%s'", tmp );
			return error( message );
		}

		fwrite( form.field[field].filedata, form.field[field].data_length, 1, fptr );

		sprintf( tmp, "http://%s/%s", getenv("SERVER_NAME"), UPLOAD_IMAGE_DIR );
		if ( strlen( sub ) ) { strcat( tmp, "/" ); strcat( tmp, sub ); }
		if ( strlen( subsub ) ) { strcat( tmp, "/" ); strcat( tmp, subsub ); }

		// NEED TO SOLVE SERVERNAME PROBLEM...???
		printf("<IMG Src='%s/%s'>", tmp, local_name );
	}

	return 0;
}


void boxed_message( const char* message, char* colour )
{
	start_outliner( DARK_BAND, 2, "500" );
	start_inner_block( colour, 0, 5, "" );
	printf("<BIG>%s</BIG>", message );
	close_inner_block();
	close_outliner();
	BR();
}

void instruction( const char* heading, int instructions, ... )
{
	char* buffer;
	register int i=0;
	va_list ap;

	start_outliner( DARK_BAND, 2, "500" );
	start_inner_block( SPACER_COLOUR, 0, 5, "" );
	printf("<BIG>%s</BIG><BR><BR>", heading );

	va_start( ap, instructions );
	for (i=0;i<instructions;i++)
	{
		buffer = va_arg(ap, char*);
		printf("%s<BR><BR>", buffer );
	}

//	printf("%s", message );
	close_inner_block();
	close_outliner();
	BR();
}

void alert( const char* message )
{
	start_outliner( DARK_BAND, 2, "500" );
	start_inner_block( ALERT_COLOUR, 0, 5, "" );
	printf("<BIG>%s</BIG>", message );
	close_inner_block();
	close_outliner();
	BR();
}

void close_message( const char* message )
{
	if ( 0 ) // *** DISABLED *** if ( form.FieldSet( "window" ) ) 
	{
		start_outliner( DARK_BAND, 2, "" );
		start_inner_block( "#ffaaff", 0, 5, "" );
		printf("<a href='javascript: self.close();'><BIG>Now close this window to return to your last workplace.</BIG></a>", message );
		printf("<BR><BIG>%s</BIG>", message );
		close_inner_block();
		close_outliner();
		BR();
	}
}

int warning( const char* message )
{
	start_outliner( DARK_BAND, 2, "500" );
	start_inner_block( WARNING_COLOUR, 0, 5, "" );
	printf("<BIG>%s</BIG>", message );
	close_inner_block();
	close_outliner();
	BR();

	return 0;
}

void gentle_warning( const char* message )
{
	start_outliner( DARK_BAND, 2, "500" );
	start_inner_block( GENTLE_COLOUR, 0, 5, "" );
	printf("<BIG>%s</BIG>", message );
	close_inner_block();
	close_outliner();
	BR();
}

void info( const char* message )
{
	start_outliner( DARK_BAND, 2, "500" );
	start_inner_block( INFO_COLOUR, 0, 5, "" );
	printf("<BIG>%s</BIG>", message );
	//printf("%s", message );
	close_inner_block();
	close_outliner();
	BR();
}

void ok( const char* message )
{
	start_outliner( DARK_BAND, 2, "500" );
	start_inner_block( INFO_COLOUR, 0, 5, "" );
	printf("<BIG>%s</BIG>", message );
	close_inner_block();
	close_outliner();
	BR();

	/* CLOSE MESSAGE IF WAS NEW WINDOW
	if ( form.FieldSet( "window" ) ) 
	{
	start_outliner( DARK_BAND, 2, "" );
	start_inner_block( "#ffccff", 0, 5, "" );
	printf("<a href='javascript: self.close();'><BIG>Now close this window to return to your last workplace.</BIG></a>", message );
	close_inner_block();
	close_outliner();
	BR();
	}
	*/
}

int add_item( MENU* menu, int active, const char* menu_label, 
			 const char* menu_name, const char* tgt, const char* url, 
			 const char* if_present_field, int add_menu ) 
{
	int j=0;
	char err_msg[1025]="";

	if ( menu->items >= MAX_MENU_ITEMS )
	{
		sprintf( err_msg, "error in add_item(): [%d] is as many menus [%d] as you can have at this level", 
			menu->items, MAX_MENU_ITEMS );
		return error( err_msg );
	}

	j = menu->items;
	menu->item[j].active = active;
	menu->item[j].name   = menu_name;
	menu->item[j].target = tgt;
	menu->item[j].urlExt = url;
	menu->item[j].ifPresentField = if_present_field;
	menu->item[j].label  = menu_label;

	if ( add_menu )
	{
		menu->item[j].subMenu = new MENU;
		menu->item[j].subMenu->items = 0;
	}
	else
		menu->item[j].subMenu = NULL;


	menu->items++;

	return j;
}

int set_menu_activity( MENU* menu, int activity )
{
	int i=0;

	for (i=0;i<menu->items;i++)
	{
		if ( activity == ENABLE ) menu->item[i].active = 1;	
		else                      menu->item[i].active = 0;
	}

	return 0;
}

int check_text_only()
{
	if ( form.FieldDefined("textonly") ) return 1;
	if ( form.FieldWas( "action", "print" ) ) return 1;
	if ( form.FieldWas( "action", "download" ) ) return 1;
	if ( form.FieldWas( "style", "text" ) ) return 1;

	return 0;
}

int start_page( char* title, const char* banner, const char* key_field )
{
	int menu_field=0, i=0, which_field=0, server_field=0;
	char *token=NULL, tmp[1025]="", buffer[257]="", main_bg_colour[33]="";

	if ( check_text_only() ) return 0;

	server_field = form.FindField("dbs");

	if ( !strcmp( "INFO-PUBLIC", form.field[server_field].value ) ) strcpy( main_bg_colour, "#99ff99" );
	else if ( !strcmp( "INFO-CALC-06", form.field[server_field].value ) ) strcpy( main_bg_colour, "#ff9999" );
	else if ( !strcmp( "INFO-CALC-01", form.field[server_field].value ) ) strcpy( main_bg_colour, "#ff9999" );
	else if ( !strcmp( "INFO-PROD", form.field[server_field].value ) ) strcpy( main_bg_colour, "#ff9999" );
	else if ( !strcmp( "INFO-DATA", form.field[server_field].value ) ) strcpy( main_bg_colour, "#ff9999" );
	else if ( !strcmp( "WELLCOME-INFO1", form.field[server_field].value ) ) strcpy( main_bg_colour, "#9999ff" );
	else if ( !strcmp( "INFO-DEV", form.field[server_field].value ) ) strcpy( main_bg_colour, "#9999ff" );
	else if ( !strcmp( "WELLCOME-INFO2", form.field[server_field].value ) ) strcpy( main_bg_colour, "#99ff99" );
	else if ( !strcmp( "MUTANT", form.field[server_field].value ) ) strcpy( main_bg_colour, "#cccc99" );
	else strcpy( main_bg_colour, MAIN_COLOUR );

	TABLE_ext( "100%", DEBUG_BORDERS, 0, 0, "#ffffff" );

	TR();
	TD_ext( NO_CLASS, "middle", NO_VALIGN, NO_WIDTH, main_bg_colour, CGI_PAGE_COLS, NOWRAP_ON );

	if ( !strcmp( "INFO-CALC-06", form.field[server_field].value ) ) 
	{
		BR();
		warning("THE LOGIN PAGE HAS CHANGED, PLEASE RELOAD IT IN YOUR BROWSER AND LOG IN AGAIN <BR> - THIS TITLE BAR SHOULD BE GREEN");
	}

	//printf("<IMG Src='/cgi-bin/resources/logo.gif'>");
	if ( form.FieldSet("title") )
	{
		printf("<H2>%s</H2>", form.field[form.FindField("title")].value );
	}
	else
	{
		printf("<H2>%s</H2>", title );
	}

	un_TD();
	un_TR();

	un_TABLE();

	fflush( stdout );

	// SEPARATE TABLE MAY HELP WITH COLUMN WIDTH PROBLEM...
	TABLE_ext( "100%", DEBUG_BORDERS, 0, 0, "#ffffff" );

	TR(); // DARK BLUE ROW UNDER LOGO 
	TD_ext( "rev", "middle", NO_VALIGN, COL_1_WIDTH, DARK_BAND, 0, NOWRAP_ON );

	// RATHER UNGAINLY WAY TO GET LINE THICKNESS RIGHT(MATCH WITH 'Sub-Menu')!!!
	TABLE_ext( "100%", 0, 1, 2, "#000066" );			
	TR_ext( "#000066" );		
	TD_ext( "rev", "middle", NO_VALIGN, COL_1_WIDTH, DARK_BAND, 0, NOWRAP_ON );
	printf("<B>Menus</B>");
	un_TD();
	un_TR();
	un_TABLE();			

	un_TD();

	TD_ext( "hide", "middle", NO_VALIGN, NO_WIDTH, DARK_BAND, 0, NOWRAP_ON );
	printf("+");
	un_TD();

	// COVERS 3 COLUMNS OF DATA/SPACER/NOTES
	TD_ext( "rev", "middle", NO_VALIGN, NO_WIDTH, DARK_BAND, 0, NOWRAP_ON );

	today( buffer, 257 );
	printf("<B>%s %s - %s - database %s</B>", 
		banner, 
		form.field[form.FindField("full")].value,
		buffer,
//		form.field[form.FindField("local")].value,
		form.field[server_field].value );

	if ( form.FieldSet("banner") )
	{
		printf(" - %s", form.field[form.FindField("banner")].value );
	}

	un_TD();

	TD_ext( "hide", "middle", NO_VALIGN, NO_WIDTH, DARK_BAND, 0, NOWRAP_ON );
	printf("=");
	un_TD();

	TD_ext( "rev", "middle", NO_VALIGN, COL_1_WIDTH, DARK_BAND, 0, NOWRAP_ON );
	// RATHER UNGAINLY WAY TO GET LINE THICKNESS RIGHT(MATCH WITH 'Sub-Menu')!!!
	TABLE_ext( "100%", 0, 1, 2, "#000066" );			
	TR_ext( "#000066" );		

	TD_ext( "sel", "middle", NO_VALIGN, NO_WIDTH, DARK_BAND, 0, NOWRAP_ON );
	//printf("<A class='sel' Href='%s://tax.uk.com/index.asp'><B>Business Accounting Home</B></A>", form.field[form.FindField("dbe")].value );
	un_TD();

	TD_ext( "sel", "middle", NO_VALIGN, NO_WIDTH, DARK_BAND, 0, NOWRAP_ON );
	//printf("<B>Tax Return</B>");
	un_TD();

	un_TR();
	un_TABLE();			
	un_TD();

	// PADDING FOR RIGHT HAND MARGIN (NETSCAPE SCROLL BAR)
	TD_ext( "hide", "left", NO_VALIGN, NO_WIDTH, DARK_BAND, 0, NOWRAP_ON );
	printf("=="); 
	un_TD();


	un_TR();

	TR_ext( "#ffffff" );		// FAT ROW CONTAINING MENUS AND DATA AND NOES 

	TD_ext( NO_CLASS, NO_ALIGN, "top", COL_1_WIDTH, "#ffffff", 0, NOWRAP_OFF );

	// WILL BUILD SUB-MENUS 'RECURSIVELY'
	if ( build_menu( &mainMenu, "Menu", LEVEL_MAIN, 0 ) < 0 )
		return error("build_menu() failed in start_page()");

	un_TD();

	// SPACER COLUMN 
	TD_ext( "pad", NO_ALIGN, NO_VALIGN, NO_WIDTH, "#ffffff", 0, NOWRAP_ON );
	printf("=");
	un_TD();

	// START TABLE DATA FOR MAIN CONTENT 
	TD_ext( NO_CLASS, "middle", "top", COL_3_WIDTH, "#ffffff", 0, NOWRAP_OFF );

	if ( form.FieldSet("menu") )
	{
		start_outliner( "white", 3, "" );
		//				start_outliner( DARK_BAND, 3, "" );
		//				start_inner_block( MENU_TWO, 0, 5, "" );
		start_outliner( DARK_BAND, 1, "" );
		start_inner_block( "#ffffff", 0, 5, "" );

		if ( (which_field=form.FieldSet( key_field )) )
		{
			strcpy( tmp, form.field[which_field].value );

			token = strtok( tmp, " " );
			token = strtok( NULL, "\0" );

			sprintf( tmp, " - %s", token );
		}

		if ( (which_field=form.FieldSet( "banner" )) )
		{
			sprintf( tmp, " - %s", form.field[which_field].value );
		}

		if ( current_menu_label( "BIG", tmp, 0, buffer, 1024 ) < 0 )
			return error("current_menu_label() failed in start_page()");

		close_inner_block();
		close_outliner();
		close_outliner();
	}
	// SPECIAL ALERT BOX, IF REQUESTED 
	if ( (which_field=form.FieldSet("alert")) )
	{
		alert( form.field[which_field].value );
		BR();
	}

	return 0;
}

int build_menu( MENU* menu, const char* parent_label, int requested_level, int last_menu_field )
{
	char *tgt=NULL, *url_ext=NULL, *menu_label=NULL;
	char current_menu[MAX_MENU_LEVELS][256]={"", ""}, tmp[1025]="", url[1025]="";
	char align[33]="", td_class[33]="", colour[33]="", encoded[1024]="", field[1024]="";

	int match=0, menu_field=0, menu_level=0, j=0, i=0, menu_set=0, which_field=0;

	//return error("A");
	//printf("*** building level %d %s<BR>", requested_level, parent_label );

	if ( menu == NULL ) return 0;

	// LOOK FOR "menu" FIELDS IN FORM, TO DETERMINE WHAT TO HIGHLIGHT
	// SHOULD BE ONE "menu" FIELD IN FORM FOR EACH LEVEL OF MENU ...
	menu_field = 0;
	menu_level = -1; // LEVEL_MAIN = 0
	while ( (menu_field=form.FindNextField( "menu", menu_field )) > 0 ) 
	{
		//printf("%s<BR>", form.field[menu_field].value );
		menu_level++;
		if ( menu_level >= MAX_MENU_LEVELS )
		{
			sprintf( tmp, "Exceeded [%d] maximum [%d] menu levels...!", menu_level, MAX_MENU_LEVELS );
			return error( tmp );
		}
		strcpy( current_menu[menu_level], form.field[menu_field].value );
		//printf("*** %s<BR>", current_menu[menu_level] );
	}

	/* MAKE BASIC URL/ext IN A STRING */
	form.MakeBaseUrlPlusHidden( url, '&' );

	// OUTER TABLE TO GIVE BACKGROUND BETWEEN THE ELEMENTS
	TABLE_ext( "100%", 0, 0, 0, "" );
	TR();
	TD_ext( "", "", NO_VALIGN, NO_WIDTH, "#000066", 0, NOWRAP_ON );							

	TABLE_ext( "100%", 0, 1, 2, NO_BGCOLOUR );

	if ( requested_level != LEVEL_MAIN )
	{
		TR_ext( "#000066" );		
		{
			TD_ext( "rev", "middle", NO_VALIGN, COL_1_WIDTH, DARK_BAND, 0, NOWRAP_ON );
			printf("<B>%s</B>", parent_label );
			un_TD();
		}
		un_TR();
	}

	//encode_for_url( encoded, form.field[form.FindField("year_key")].value );

	for (i=0;i<menu->items;i++)
	{
		if ( i >= MAX_MENU_ITEMS ) 
			return error("Menu items exceeded in build_menu()!!!");

		// BUILD UP EXTENSION TO 'url' FOR EACH ITEM...
		sprintf( tmp, "&tgt=%s", menu->item[i].target );

		for (j=0;j<requested_level;j++)
		{
			strcat( tmp, "&menu=" );
			strcat( tmp, current_menu[j] );
		}			
		strcat( tmp, "&menu=" );
		strcat( tmp, menu->item[i].name );
		strcat( tmp, menu->item[i].urlExt );
		strcat( tmp, menu->item[i].extra );

		// CHECK WHETHER TO HIGHLIGHT THIS MENU ITEM
		if ( strcmp( menu->item[i].name, current_menu[requested_level] ) ) 
		{
			strcpy( colour, "" );
			strcpy( td_class, "off" );
		}
		else
		{
			strcpy( colour, MENU_ONE );
			strcpy( td_class, "on" );
			if ( requested_level == LEVEL_MAIN ) menu_set = i;
		}

		TR_ext( "#ffffff" );	
		{	
			// TEMPORARY FEATURE!!
			if		  ( !strcmp( "tiric", form.field[form.FindField("uid")].value ) ) strcpy( align, "left" );
			else if ( !strcmp( "hisea", form.field[form.FindField("uid")].value ) ) strcpy( align, "middle" );
			else																		  strcpy( align, "right" );


			TD_ext( NO_CLASS, align, NO_VALIGN, NO_WIDTH, colour, 0, NOWRAP_ON );

			if ( menu->item[i].active  && ( (int)strlen(menu->item[i].label) > 1 ) ) 
				printf("<A class='%s' Href=\"%s%s\">%s</A>", td_class, url, tmp, menu->item[i].label );
			// *** USING <BASE> printf("<A class='%s' Href=\"%s%s\">%s</A>", td_class, tmp, menu->item[i].label );
			else
				printf("<B><font color='#aaaaaa'>%s</B>", menu->item[i].label );

			un_TD();
		}
		un_TR();
	}

	// BOTTOM CELL PADDING 

	TR();		
	TD_ext( "pad", "", NO_VALIGN, COL_1_WIDTH, "#ffffff", 0, NOWRAP_ON );
	printf(".");
	un_TD();
	un_TR();

	un_TABLE();

	// CLOSING OUTER TABLE TO GIVE BACKGROUND BETWEEN THE ELEMENTS
	un_TD_TR_TABLE();

	// ----------  BUILD SUB_MENUS 'RECURSIVELY' ...  --------------
	// SEE IF SUB-MENU NEEDED & FIND WHICH ONE 
	if ( (last_menu_field=form.FindNextField( "menu", last_menu_field )) > 0 )
	{
		//printf("*** %d [%s], do %d loops<BR>", last_menu_field, form.field[last_menu_field].value, menu->items );
		for (i=0;i<menu->items;i++)
		{
			//printf("*** %d %d [%s] [%s]<BR>", i, last_menu_field, form.field[last_menu_field].value, menu->item[i].name );
			// FIND WHICH SECONDARY MENU TO DISPLAY ...
			if ( !strcmp( form.field[last_menu_field].value, menu->item[i].name ) )
			{
				match = 1;

				if ( menu->item[i].subMenu != NULL )
				{
					if ( build_menu( menu->item[i].subMenu, menu->item[i].label, requested_level+1, last_menu_field ) < 0 )
						return error("build_menu() failed in build_menu()");
				}

				break;
			}
		}
		if ( !match ) 
			return error("No menu match found!!");
	}

	return last_menu_field;
}

int build_named_menu_link( char* main_label, char* sub_label )
{
	int i=0, j=0;
	char *menu_name=NULL, *tgt=NULL, *url_ext=NULL, *menu_label=NULL;
	char tmp[1025]="", url[MAX_URL_LENGTH]="", encoded[1024]="";
	int menu_field=0, menu_level=0, 	match=0;

	/* MAKE BASIC URL/ext IN A STRING */
	form.MakeBaseUrlPlusHidden( url, '&' );

	encode_for_url( encoded, form.field[form.FindField("year_key")].value );

	match = 0;
	for (i=0;i<mainMenu.items;i++)
	{
		if ( i>20 ) return -1;

		if ( !strcmp( main_label, mainMenu.item[i].label ) ) 
		{
			match += 1;
			if ( (int)strlen( sub_label ) ) // MAY ONLY BE LOOKING LEVEL 1 
			{
				for (j=0;j<mainMenu.item[i].subMenu->items;j++)
				{
					if ( j>20 ) return -1;

					if ( !strcmp( sub_label, mainMenu.item[i].subMenu->item[j].label ) ) 
					{
						match += 1;

						break;
					} // END OF FOUND SUB-MENU MATCH
				} // END OF SUB-MENU LOOP
			} // END OF IF SUB-MENU LABEL EXISTS 

			break;
		} // END OF FOUND MAIN MENU MATCH
	} // END OF MAIN MENU LOOP

	if ( match == 1)
	{

		if ( (int)strlen( sub_label ) ) // WAS LOOKING FOR LEVEL 2!
			printf("<A Href=''>*** CAN'T FIND MENU LINK *** %s/%s</A>", main_label, sub_label );
		else
		{
			sprintf( tmp, 
				"&tgt=%s&menu=%s%s&year_key=%s", 
				mainMenu.item[i].target, 
				mainMenu.item[i].name, 
				mainMenu.item[i].urlExt, 
				encoded );

			printf("<A Href=\"%s%s\"><U>%s</U></A>", url, tmp, mainMenu.item[i].label );
		}
	}
	else if ( match == 2)
	{
		sprintf( tmp, 
			"&tgt=%s&menu=%s&menu=%s%s&year_key=%s", 
			mainMenu.item[i].subMenu->item[j].target, 
			mainMenu.item[i].name, 
			mainMenu.item[i].subMenu->item[j].name, 
			mainMenu.item[i].subMenu->item[j].urlExt, 
			encoded );

		printf("<A Href=\"%s%s\"><U>%s</U></A>", url, tmp, mainMenu.item[i].subMenu->item[j].label );
	}
	else
		printf("<A>CAN'T FIND MENU LINK %s/%s</A>", main_label, sub_label );

	return 0;
}

int get_current_menu_label( char* buffer )
{
	int i=0, j=0;
	int menu_field=0, menu_level=0, 	match=0;
	char tmp[1025]="";

	MENU* search_menu=NULL;

	while ( (menu_field=form.FindNextField( "menu", menu_field )) > 0 ) 
	{
		printf("%s<BR>", form.field[menu_field].value );
		break;

		if ( search_menu == NULL) 	search_menu = &mainMenu;
		else								search_menu = search_menu->item[i].subMenu;

		match = -1;
		for (i=0;i<search_menu->items;i++)
		{
			if ( i>MAX_MENU_ITEMS ) return -1;

			//printf("%s %s<BR>", form.field[menu_field].value, search_menu->item[i].name  );
			// SEE IF i'th MENU NAME MATCHES ONE IN FORM...
			if ( !strcmp( form.field[menu_field].value, search_menu->item[i].name  ) )
			{
				match = i;

				break;
			} // END OF FOUND MAIN MENU MATCH
		} // END OF MAIN MENU LOOP

	}

	if ( match < 0 )
	{
		sprintf( tmp, "No matching menu [for %s] found - help!!", form.field[form.FindField("menu")].value );
		return error( tmp );
	}

	strcpy( buffer, search_menu->item[match].label );

	return 0;
}

int current_menu_label( char* tag, char* addition, int fetch, char* buffer, int buffer_size )
{
	int i=0, j=0;
	char *tgt=NULL, *url_ext=NULL, *menu_label=NULL;
	char tmp[1025]="", url[MAX_URL_LENGTH]="", encoded[1024]="";
	char menu_name[255]="", open[33]="", close[33]="";
	char* token=NULL;

	int menu_field=0, menu_level=0, 	match=0;

	MENU* search_menu=NULL;

	if ( (int)strlen ( tag ) )
	{
		sprintf( open,  "<%s>", tag );
		strcpy( tmp, tag );
		token = strtok( tmp, " " ); // REMOVES CLASSES ETC.
		sprintf( close, "</%s>", tmp ); 
	}

	// GET MENU FIELDS FIRST 
	menu_field = 0;
	search_menu = NULL;

	while ( (menu_field=form.FindNextField( "menu", menu_field )) > 0 ) 
	{
		if ( search_menu == NULL) 	search_menu = &mainMenu;
		else								search_menu = search_menu->item[i].subMenu;

		match = -1;
		//
		for (i=0;i<search_menu->items;i++)
		{
			if ( i>MAX_MENU_ITEMS ) return -1;

			// SEE IF i'th MENU NAME MATCHES ONE IN FORM...
			if ( !strcmp( form.field[menu_field].value, search_menu->item[i].name  ) )
			{
				match = i;

				break;
			} // END OF FOUND MAIN MENU MATCH
		} // END OF MAIN MENU LOOP

	}

	if ( match < 0 )
	{
		sprintf( tmp, "No matching menu [for %s] found - help!!", form.field[form.FindField("menu")].value );
		return error( tmp );
	}


	if ( !fetch )
	{
		printf( "%s%s%s%s", open, search_menu->item[match].label, addition, close );
	}
	else
	{
		if ( (int)strlen( search_menu->item[match].label ) >= buffer_size )
			return error("Menu label too big for buffer in current_menu_label()");

		strcpy( buffer, search_menu->item[match].label );
	}

	return 0;
}


void section_heading( const char* heading, char* edit_link, int ruler )
{
	P_ext("bold");
	printf( "%s", heading );

	if ( (int)strlen( edit_link ) )
	{
		form.BuildLocalLink( edit_link, " (edit)" );
	}

	if ( ruler ) HR();
	else			 BR();
}

// OUTER TABLE TO GIVE BACKGROUND BETWEEN THE ELEMENTS
void start_outliner( char* colour, int outline_thickness, char* table_width )
{
	TABLE_ext( table_width, 0, 0, outline_thickness, NO_BGCOLOUR );
	TR();
	TD_ext( NO_CLASS, NO_ALIGN, NO_VALIGN, NO_WIDTH, colour, 0, NOWRAP_OFF );							
}

// NEED INNER BLOCK IF NO TABLE BEING DRAWN TO HOLD DATA ANYWAY...
void start_inner_block( char* bg_colour, int gap, int surround, char* table_width )
{
	TABLE_ext( "100%", 0, gap, surround, NO_BGCOLOUR );
	TR();
	TD_ext( NO_CLASS, NO_ALIGN, NO_VALIGN, NO_WIDTH, bg_colour, 0, NOWRAP_OFF );							
}

void close_inner_block()
{
	un_TD_TR_TABLE();
}

void close_outliner()
{
	// CLOSING OUTER TABLE TO GIVE BACKGROUND BETWEEN THE ELEMENTS
	un_TD_TR_TABLE();
}

int divide_page( char* title )
{
	if ( check_text_only() ) 
	{
		if ( SHOW_PARSED_DATA || form.ReturnFieldAsInteger("show_form") ) 
			form.ShowParsedData(0);
		return 0;
	}

	un_TD();

	TD_ext( "pad", NO_ALIGN, NO_VALIGN, COL_4_WIDTH, "#ffffff", 0, NOWRAP_ON );
	printf("=");
	un_TD();

	// START TABLE DATA FOR NOTES SECTION
	TD_ext( "note", NO_ALIGN, "top", COL_5_WIDTH, "#ffffff", 0, NOWRAP_OFF );

	if ( check_text_only() ) 
	{
		BR();
		P_ext("bold");
		printf("<FONT class='note'>%s", title);
		HR();
	}
	if ( SHOW_PARSED_DATA || form.ReturnFieldAsInteger("show_form") ) 
		form.ShowParsedData(0);

	return 0;
}

int close_page()
{
	if ( check_text_only() ) return 0;

	un_TD();
	un_TR();

	TR();
	TD_ext( "hide", "right", NO_VALIGN, COL_1_WIDTH, DARK_BAND, 0, NOWRAP_ON );
	printf("<B>.</B>");
	un_TD();

	TD_ext( NO_CLASS, NO_ALIGN, NO_VALIGN, NO_WIDTH, "#ffffff", CGI_PAGE_COLS-1, NOWRAP_ON );
	un_TD();
	un_TR();

	un_TABLE();

	//printf("<HR>TABLE STATUS %d %d %d<HR>", global_tables, global_tr, global_td );
	fflush( stdout );
	return 0;
}

int initialise_form( int allow_upload )
{
	int menu_field=0;
	char enctype[65]="";

	if ( allow_upload ) strcpy( enctype, "multipart/form-data" );
	else                strcpy( enctype, "" );

	FORM_from_env( form.field[form.FindField("dbe")].value, enctype );
	form.BuildHiddenFieldSet( "" ); 

	// HIDE ANY "menu" FIELDS THAT WERE IN THE FORM
	menu_field = 0;
	while ( (menu_field=form.FindNextField( "menu", menu_field )) > 0 ) 
	{
		//printf("*** menu %d, %s<BR>", menu_field, form.field[menu_field].value );
		INPUT_hidden( "menu", form.field[menu_field].value );
	}

	form.HideField( "window" );
	form.HideField( "mode" );
	form.HideField( "submode" );
	form.HideField( "option" );

	return 0;
}

int start_form( const char* heading, int allow_upload )
{
	if ( check_text_only() ) return 0;

	if ( (int)strlen(heading) ) section_heading( heading, "", 0 );

	start_outliner( DARK_BAND, 1, "100%" );
	start_inner_block( "#ffffff", 0, 3, "" );

	initialise_form(allow_upload);

	TABLE_ext( "100%", DEBUG_BORDERS, 0, 0, "" );

	//BR(); // LEAVE SOME SPACE AT TOP OF FORM
	return 0;
}

int start_editor( const char* heading )
{
	//if ( (int)strlen(heading) ) section_heading( heading, "", 0 );

	start_outliner( "#cccccc", 2, "" );
	TABLE_ext( "100%", 0, 1, 1, "" );

	TR();
	TD_ext( NO_CLASS, NO_ALIGN, NO_VALIGN, NO_WIDTH, NO_BGCOLOUR, 5, NOWRAP_ON );
	printf( "<B>%s</B>", heading );
	initialise_form(NO_UPLOAD);
	un_TD();
	un_TR();

	return 0;
}

int finalise_form()
{
	// HIDE YEAR KEY AT THE END OF THE FORM, SO THAT IF IT ISN'T PRESENT ANYWAY
	// IT WILL BE PICKED UP AND INSERTED, AND IF IT IS THEN THE 'SELECTOR' VERSION
	// WILL BE EARLIER IN THE FORM AND BE THE ONE USED IN THE NEXT FORM...

	//INPUT_hidden( "year_key", form.field[form.FindField("year_key")].value );
	//form.HideField( "year_key" ); *** WHY NOT??  ***

	un_FORM();

	return 0;
}

int close_editor( ACTIONS* actions )
{
	actions->SubmitButtonStyle( EDIT_STYLE );
	actions->BuildActionSelect(); 

	finalise_form();

	un_TABLE();
	close_outliner();

	return 0;
}

int close_form( ACTIONS* actions, int unused )
{
	if ( check_text_only() ) return 0;

	if ( form.FieldDefined("textonly") ) return 0;
	if ( form.FieldWas( "action", "download" ) ) return 0;

	actions->BuildActionSelect(); 

	finalise_form();

	un_TABLE();
	close_inner_block();
	close_outliner();

	return 0;
}


int INPUT_text_element( const char* label, 
				   int         mandatory, 
				   int         divider, 
				   const char* size, 
				   const char* max_len, 
				   const char* name, 
				   const char* value, 
				   const char* cap )
{
	start_element( label, mandatory, 0 );
	INPUT_text( size, max_len, name, value, cap );
	close_element();

	return 0;
}


int start_full_width_element( int mandatory )
{
	char colour[33]="";

	mandatory_colour( colour, mandatory );

	TR();
	TD_ext( "", "center", NO_VALIGN, NO_WIDTH, colour, 3, NOWRAP_ON );

	if ( mandatory == req_MISSING || mandatory == req_CHOICE_MISSING  ) // (!)
		printf("&gt");

	return 0;
}

int close_full_width_element()
{

	un_TD();
	un_TR();

	return 0;
}

int text_spacer( char* text, int top )
{
	if ( !top )
	{
		TR();
		TD_ext( "", NO_ALIGN, "bottom", NO_WIDTH, "", 3, NOWRAP_ON );
		printf("<IMG Src='%stransparent.gif' Width='3' Height='1'>", IMAGE_PATH );
		un_TD();
		un_TR();
	}
	TR();
	TD_ext( "", "left", "bottom", NO_WIDTH, SPACER_COLOUR, 3, NOWRAP_ON );
	printf("<IMG Src='%stransparent.gif' Width='3' Height='16'>", IMAGE_PATH );
	printf("%s", text );
	un_TD();
	un_TR();

	TR();
	TD_ext( "", NO_ALIGN, "bottom", NO_WIDTH, "", 3, NOWRAP_ON );
	printf("<IMG Src='%stransparent.gif' Width='3' Height='1'>", IMAGE_PATH );
	un_TD();
	un_TR();

	return 0;
}

int spacer()
{

	TR();
	TD();
	HR();
	un_TD();

	TD_ext( "pad", NO_ALIGN, NO_VALIGN, NO_WIDTH, "#ffffff", 0, NOWRAP_ON );
	printf(".");
	un_TD();

	TD_ext( NO_CLASS, "left", NO_VALIGN, NO_WIDTH, "#ffffff", 0, NOWRAP_ON );
	un_TD();
	un_TR();

	return 0;
}

char* mandatory_colour( char* colour, int mandatory )
{
	switch ( mandatory )
	{

	case req_MANDATORY:
		strcpy( colour, MANDATORY_COLOUR );
		break;

	case req_MISSING:
	case req_BAD_VALUE:
		strcpy( colour, WARNING_COLOUR );
		break;

	case req_CHOICE:
		strcpy( colour, "" );
		break;

	case req_CHOICE_MISSING:
		strcpy( colour, GENTLE_COLOUR );
		break;

	case req_NOT_ALLOWED:
		strcpy( colour, GENTLE_COLOUR );
		break;

	default:
		strcpy( colour, "#ffffff" );
	}

	return colour;
}

int start_element( const char* label, int mandatory, int divider )
{
	char label_bg_colour[65]="", bg_colour[65]="", label_txt_class[65]="", txt_class[65]="";
	char txt_align[33]="Left", tmp[1025]="";

	switch ( mandatory )
	{

	case req_MANDATORY:
		strcpy( label_txt_class, "mand" );
		strcpy( bg_colour, MANDATORY_COLOUR );
		break;

	case req_MISSING:
	case req_BAD_VALUE:
		strcpy( label_txt_class, "bold" );
		strcpy( label_bg_colour, WARNING_COLOUR );
		strcpy( bg_colour, MANDATORY_COLOUR );
		break;

	case req_PROBABLE:
		strcpy( txt_class, "bold" );
		strcpy( txt_align, "right" );
		strcpy( bg_colour, MENU_TWO );
		break;

	case req_POSSIBLE:
		strcpy( txt_class, "bold" );
		strcpy( txt_align, "right" );
		strcpy( bg_colour, GENTLE_COLOUR );
		break;

	case req_CHOICE:
		strcpy( label_txt_class, "choi" );
		break;

	case req_CHOICE_MISSING:
		strcpy( label_bg_colour, GENTLE_COLOUR );
		break;

	case req_NOT_ALLOWED:
		strcpy( label_bg_colour, GENTLE_COLOUR );
		break;

	default:
		strcpy( label_txt_class, NO_CLASS );
		strcpy( bg_colour, "#ffffff" );
	}

	if ( divider < 0 ) 
	{
		TR_ext( "#ffffff" );		
		TD_ext( NO_CLASS, "right", NO_VALIGN, "25%", NO_BGCOLOUR, 0, NOWRAP_ON );
		HR();
		un_TD();

		TD_ext( "pad", NO_ALIGN, NO_VALIGN, NO_WIDTH, NO_BGCOLOUR, 0, NOWRAP_ON );
		printf(".");
		un_TD();

		TD_ext( NO_CLASS, "left", NO_VALIGN, "75%", NO_BGCOLOUR, 0, NOWRAP_ON );
		un_TD();
		un_TR();
	}

	TR_ext( "#ffffff" );		

	TD_ext( label_txt_class, "right", "middle", "25%", label_bg_colour, 0, NOWRAP_ON );

	printf("%s", label );
	un_TD();

	TD_ext( "pad", NO_ALIGN, NO_VALIGN, NO_WIDTH, NO_BGCOLOUR, 0, NOWRAP_ON );
	printf(".");
	un_TD();

	TD_ext( txt_class, txt_align, "middle", "75%", NO_BGCOLOUR /*bg_colour*/, 0, NOWRAP_ON );

	if ( divider > 0 ) HR();

	return 0;
}


int close_element()
{
	un_TD();
	un_TR();

	return 0;
}


int cgi_header(const char *title, int use_html_tags )
{
	char url_base[1024]="";
	int font_size=0;

	if ( use_html_tags )
	{		
		// FOR <BASE> ELEMENT IN <HEAD> 
		form.MakeBaseUrlPlusHidden( url_base, '&' );
		strcat( url_base, "/" ); // GOD KNOWS WHY THIS WORKS!!
		// BUT NOW THERE'S A PROBLEM WITH [form.FindField("full")]

		/* ABSOLUTE LINEFEED CHARACTERS */	
		printf("Content-type: text/html%c%c", 10, 10); 

		// THIS SEEMS TO DEAL WITH SOME OF MIKKEL'S IMAGE PROBLEMS...
		printf("<!DOCTYPE html PUBLIC'-//W3C//DTD/ XHTML 1.0 Transitional//EN' 'http://www/w3/org/TR/xhtml1/DTD/xhtml1-transitional.dtd'>\n");

		// NOT!!		printf("Content-type: multipart/form-data%c%c", 10, 10); 
		//header( title, url_base ); // NOW CHANGE build_menu()

		if ( !check_text_only() ) header( title, "" ); 
		else				  	  header( "", "" ); 
	}
	else 
	{
		printf("Content-type: text/plain%c%c", 10, 10); 
	}


	global_cgi_header = 1;

	return 0;
}

/*    if ( !form.TgtPageWas( "main" ) ) HideField( "menu" ); SHOULD MAKE SUB-MENUS WORK ! */

int acts::SetActions( const char* action_to_set, int count, ... )
{
	register int i=0;
	va_list ap;
	char local_action[64]="";

	if ( count > MAX_ACTIONS ) 
		return error("Too many actions to set in set_actions()");

	set  = 0;
	actions = count;

	va_start(ap, count);

	for (i=0;i<count;i++)
	{
		strcpy( local_action, va_arg(ap, const char*) );
		strcpy( action[i], local_action );
		if ( !strcmp( action_to_set, local_action ) ) set = i;
	}

	va_end(ap);

	return 0;
}

int acts::BuildActionSelect()
{
	register int i=0;
	char tmp[1024]="", url[1024]="";

	switch( submitButtonStyle )
	{
	case HELP_STYLE:
	case ELEMENT_STYLE:
		{
			start_element( "", 0, -1 );
			//printf("*** ELEMENT_STYLE");
			for (i=0;i<actions;i++)
			{
				if ( (int)strlen( action[i] ) )
				{
					if ( i == set) INPUT_submit( action[i] );
					if ( i != set) INPUT_submit( action[i] ); // SEE ABOVE...
				}
				else
				{
					printf("<IMG Src='%stransparent.gif' Width='10' Height='1'>", IMAGE_PATH );
				}
			}

//			printf("<IMG Src='%stransparent.gif' Width='10' Height='1'>", IMAGE_PATH );
//			INPUT_reset( "clear" );
			//INPUT_checkbox( "help", "1", "help", form.FieldSet("help") );

			// 
			sprintf( tmp, "help&textonly=y&option=%s&newfont=%s", 
				form.field[form.FindField("option")].value,
				form.field[form.FindField("newfont")].value );

			form.MakeCompleteBaseUrl( url, tmp, 1 );

			printf("  <A Target=help Href='%s'>help</A>", url );

			close_element();

			break;
		}
	case TABLE_DATA_STYLE:
		{
			//printf("*** columns %d", colSpan );
			for (i=0;i<actions;i++)
			{
				TD_ext( NO_CLASS, "right", NO_VALIGN, NO_WIDTH, "#ffffff", 0, NOWRAP_ON );						
				if ( i == set) INPUT_submit( action[i] );
				if ( i != set) INPUT_submit( action[i] ); // SEE ABOVE...
				un_TD(); 
			}
			break;
		}
	case TABLE_ROW_STYLE:
		{
			//TABLE(0);
			TR(); 
			TD_ext( NO_CLASS, "center", NO_VALIGN, NO_WIDTH, "#ffffff", 0, NOWRAP_ON );						
			//printf("*** columns %d", colSpan );
			for (i=0;i<actions;i++)
			{
				if ( i == set) INPUT_submit( action[i] );
				if ( i != set) INPUT_submit( action[i] ); // SEE ABOVE...
			}
			un_TD(); 
			un_TR();
			//un_TABLE();
			break;
		}
	case EDIT_STYLE:
		{
			TR(); 
			TD_ext( NO_CLASS, "right", NO_VALIGN, NO_WIDTH, "#ffffff", colSpan, NOWRAP_ON );						
			un_TD();
			un_TR();
			TR(); 
			TD_ext( NO_CLASS, "right", NO_VALIGN, NO_WIDTH, "#ffffff", colSpan-2, NOWRAP_ON );						
			//printf("*** columns %d", colSpan );
			for (i=0;i<actions;i++)
			{
				if ( i == set) INPUT_submit( action[i] );
				if ( i != set) INPUT_submit( action[i] ); // SEE ABOVE...
			}
			un_TD(); 
			TD_ext( NO_CLASS, "right", NO_VALIGN, NO_WIDTH, "#ffffff", 2, NOWRAP_ON );						
			un_TD(); 
			un_TR();
			break;
		}
	case SELECT_OPTION_STYLE:
		{
			TABLE_TR_TD(1);
			if ( actions > 1 )
			{
				printf( "<B>select action: </B>\n" );
				SELECT( "action", "1", NO_MULT );
				for (i=0;i<actions;i++)
				{
					if ( i == set) OPTION( action[i], 1 );
					else           OPTION( action[i], 0 );
				}
				un_SELECT();
				un_TD();

				TD();
				INPUT_submit("go");
			}
			else
			{
				printf("<B>press for action</B>\n");
				un_TD();

				TD();
				INPUT_hidden("action", action[0]);
				INPUT_submit( action[0] );
			}
			un_TD_TR_TABLE();

			break;
		}
	case PRINT_STYLE:
		{
			for (i=0;i<actions;i++)
			{
				if ( i == set) INPUT_submit( action[i] );
				if ( i != set) INPUT_submit( action[i] ); // SEE ABOVE...
			}
			break;
		}
	default:
		{

		}
	}


	return 0;
}

int  acts::SetDefault( const char* action_to_set )
{
	register int i=0;

	for (i=0;i<actions;i++)
	{
		if ( !strcmp( action_to_set, action[i] ) ) set = i;
	}

	return 0;
}


int bookOfPages::GetData( const char* title, char *err_buffer )
{
	// N.B. 'form' IS A GLOBAL VARIABLE 
	register int i=0;
	char tmp[1024]="", use_title[1025]="", time_str[50]="", url[1025]="";
	int return_after_header=0, r_val=0, use_html_tags=1, return_to_main=0, font_size=0;

	if ( CGI_DEBUG ) printf( "A in GetData()<BR>\n");

	//warning("before GetFormData()");
	// ACQUIRES AND PARSES DATA FROM PREVIOUS HTML FORM -
	// ANY ERROR MESSAGES MUST BE STORED UNTIL THERE IS ENOUGH OF THE HTML PAGE
	// WRITTEN TO BE ABLE TO OUTPUT SOMETHING TO THE BROWSER    
	////printf("*** into GetFormData()\n");
	if ( form.GetFormData( err_buffer ) < 0 )
		return error( "form.GetFormData() failed in form.GetData()");

//	return error( "form.GetFormData() DONE in form.GetData()<BR>");

//	return error("GetFormData() passed in GetData()");
	//zzz
	//printf("*** done GetFormData()\n");
	//warning("after GetFormData()");

	//sprintf( tmp, "[%s][%s]", form.field[form.FindField("uid")].value, form.field[form.FindField("pwd")].value );
	//if ( form.SrcPageWas("main") )
	//	return error( tmp );

	// SETS tgt - 
	// BUT ONLY IF NO TARGET PAGE SET ALREADY, WHICH WILL GENERALLY BE THE CASE 
	// WHERE THE FORM IS CALLED FROM A SUBMIT BUTTON WITH A CHOICE OF ACTIONS */
	//warning("before DetermineTargetPage()");
	if ( !(int)strlen(form.field[form.FindField("tgt")].value ) ) 
	{
		form.DetermineTargetPage();  
	}
	//warning("after DetermineTargetPage()");
	//printf("*** done DetermineTargetPage()\n");

	return 0;
}

int bookOfPages::StartPage( const char* title, char *err_buffer )
{
	// N.B. 'form' IS A GLOBAL VARIABLE 
	register int i=0;
	char tmp[1025]="", use_title[1025]="", time_str[50]="", url[1025]="";
	int return_after_header=0, r_val=0, use_html_tags=1, return_to_main=0, font_size=0;

	// GETS CURRENT TIME AND CONSTRUCTS DISPLAY STRING 
	now( time_str, 50 );
	////printf("*** done now()\n");

	if ( SHOW_FORM_DATA || DEBUG_PARSE ) // ANY DEBUGGING MODE 
	{
		strcpy( use_title, "DEBUGGING '");
		strcat( use_title, title );
		strcat( use_title, "' [");
	}

	if ( !SHOW_FORM_DATA && !DEBUG_PARSE ) // NEITHER DEBUGGING MODE 
	{
		if ( current_menu_label( "", "", 1, tmp, 1024 ) < 0 )
			return error("current_menu_label() failed in StartPage()");

		strcpy( use_title, tmp );
		strcat( use_title, " - ");
		strcat( use_title, title );
		strcat( use_title, " (");
		strcat( use_title, form.field[form.FindField("tgt")].value);
		strcat( use_title, "_page) [");
	}
	strcat( use_title, time_str );
	strcat( use_title, "]");

	// CHECK WHETHER THERE IS A REQUEST TO DRAW A PLAIN TEXT PAGE FOR SAVING TO FILE 
	if ( form.FieldDefined( "plaintext" ) ) use_html_tags = 0;
	else                                    use_html_tags = 1;

	//
	//warning("before cgi_header()");
	cgi_header( use_title, use_html_tags );

	//printf("reported error message: '%s'<BR>", err_buffer );
	//if (1)
	//printf("Available [%s][%s]<BR>\n", form.field[form.FindField("uid")].value, form.field[form.FindField("pwd")].value );


	return 0;
}

int bookOfPages::RunPage()
{
	// N.B. 'form' IS A GLOBAL VARIABLE 
	register int i=0;
	char menu[133]="", url[1025]="", err_msg[1025]="";
	int return_after_header=0, r_val=0, use_html_tags=1, return_to_main=0, font_size=0;

	// REPEAT AS IN PREVIOUS FUNCTION!
	// CHECK WHETHER THERE IS A REQUEST TO DRAW A PLAIN TEXT PAGE FOR SAVING TO FILE 
	if ( form.FieldDefined( "plaintext" ) ) use_html_tags = 0;
	else                                    use_html_tags = 1;

	if ( form.FieldSet( "newfont" ) )
		font_size = atoi(form.field[form.FindField("newfont")].value);
	else
		font_size = atoi(form.field[form.FindField("font")].value);

	if ( ( font_size <= 0 ) || ( font_size > 100 ) ) font_size = 8;

	if ( use_html_tags ) 
		style_sheet( atoi(form.field[form.FindField("font")].value), atoi(form.field[form.FindField("newfont")].value) );

	if ( SHOW_FORM_DATA )
	{
		if ( !strcmp( getenv("REQUEST_METHOD"), "GET") )
			printf("DATA SOURCE IS URL/extension<BR>\n"); 
		else
			printf("DATA SOURCE IS FORM<BR>\n"); 

		printf("This is the form/url data as modified just before being used:<BR>\n");      

		form.ShowParsedData(0); 
		HR();
	}


	//	return warning("RUN PAGE");

	/* CALLS TARGET PAGE FUNCTION ACCORDING TO tgt SET */
	for (i=0;i<pages;i++)
	{
		//printf("%d %d %s %s<BR>\n", pages, i, page[i].name, form.field[form.FindField("tgt")].value );
		if ( !strcmp( form.field[form.FindField("tgt")].value, page[i].name ) )
		{
			//printf("*** into page()\n");
			r_val=page[i].function(); 
			//printf("*** done page()\n");
			/* DELAY ERROR RETURN TILL AFTER NEXT ERROR CHECK ... */
			break;
		}
	}

	if ( i == pages ) /* DIDN'T FIND A MATCHING NAME REGISTERED */
	{
		sprintf(err_msg, "No such target page function registered ('%s_page()') - Navigate Back <==", 
			form.field[form.FindField("tgt")].value);
		return error(err_msg);
	}

	if ( r_val < 0 ) 
	{
		sprintf(	err_msg, 
			"Failed to complete '%s' page - Navigate Back <==", 
			form.field[form.FindField("tgt")].value);
		return error(err_msg);
	}

	if ( !check_text_only() && use_html_tags ) // QUICK TAGS AT BASE OF PAGE
	{
		if ( !form.TgtPageWas( "help" ) ) form.GetHelp();

		form.HelpMail();
		tail();
	}

	//printf("*** pre-flush()\n");
	/* GET ANY RESIDUAL STUFF OUT OF THE SYSTEM... */
	fflush( stdout );
	//printf("*** post-flush()\n");

	//   logout();  // ONLY DOES SOMETHING IF CONNECTED TO DATA SERVER 

	return 0;
}


int bookOfPages::AddPage( const char* name, int(*function)() )
{
	if ( pages >= MAX_PAGES )
	{
		cgi_header("Error Page", USE_HTML_TAGS ); /* DON'T SUPPRESS HTML TAGS */
		return error("Can't add any more pages to application book");
	}

	strcpy( page[pages].name, name );
	page[pages].function = function;
	pages++;

	return pages;
}


char* formData::DecryptPassword(char* password)
{
	simple_encrypt( password, field[form.FindField("pwd")].value, DECRYPT);
	/*   if (SHOW_FORM_DATA) printf("DECRYPTED form.FindField("pwd") = %s<BR>\n", password); */

	return password;
}


int formData::GetFormData( char* err_msg )
{
	char overlay[26]="";
	time_t t=NULL;
	register int i=0;
	int parsed=0;

	char tmp[1025]="";

	if ( CGI_DEBUG ) printf( "A in GetFormData()<BR>\n");

	//warning("before AcquireData()");

	/// MAY PARSE DATA IF MULITPART/FORM-DATA
	if ( (parsed=AcquireData( err_msg )) < 0 ) //    != 0 )  !!!
		return error("AcquireData() failed in GetFormData()"); 

	if ( CGI_DEBUG ) printf( "B in GetFormData()<BR>\n");

	if ( !parsed )
	{
		//warning("before Parse()");
		if ( Parse( err_msg )           != 0 ) 
			return error("Parse() failed in GetFormData()"); 
	}
	//warning("after Parse()");

	time(&t);
	strcpy( overlay, ctime(&t) );
	for (i=4; i<=6; i++) overlay[i-1] = overlay[i];
	for (i=8; i<=9; i++) overlay[i-2] = overlay[i];
	for (i=20;i<=23;i++) overlay[i-12] = overlay[i];
	overlay[12] = '\0';
	if (overlay[6] == ' ') overlay[6] = '0';

	//information( overlay );

	//sprintf( tmp, "After Parse [%s][%s]", form.field[form.FindField("uid")].value, form.field[form.FindField("pwd")].value );
	//if ( SrcPageWas("main") )
	//	return error( tmp );

	//warning("before CheckFinishData()");
	if ( CheckFinishData( err_msg ) != 0 ) 
		return error("CheckFinishData() failed in GetFormData()"); 

	//warning("after CheckFinishData()");

	return 0;
}


int formData::AcquireDataLength( char* err_msg )
{
	if ( getenv("CONTENT_LENGTH") == NULL )
		return error("No 'CONTENT_LENGTH' environment variable for 'POST' method in formData::AcquireDataLength().");  

	dataLength = atoi( getenv("CONTENT_LENGTH") );

	return dataLength;
}

/**
For forms which use METHOD="POST", 
CGI specifications say that the data is passed to the script or program 
in the standard input stream (stdin), 
and the length (in bytes, i.e. characters) of the data is passed 
in an environment variable called CONTENT_LENGTH. 

GET has data string in PATH_INFO

**/

int formData::AcquireData( char* err_msg )
{
	int verify_length=0, j=0, i=0, k=0, n=0, files=0, boundaries=0;
	int latest_boundary=0, lost=0, load_type=0, line=0, boundary_length=0;
	char c='\0';
	char boundary[1025]="", tmp[1025]="", content[65]="", type[65]="", file[1025]="";
	FILE *write_ptr=NULL, *read_ptr=NULL;
	
	int got_file=0, got_filetype=0, got_filedata=0, load_from_line=0, get_file_contents=0;
	int found_name=0, found_value=0, found_file=0, found_fileline=0, add_field_to_form=0;
	int n_start=0, n_length=0, v_start=0, v_length=0;
	int t_start=0, t_length=0, slash=0, c_start=0, c_length=0, d_start=0, d_length=0;
	int find_name_start =0, find_name_end=0, find_value_start=0, find_value_end=0, check_for_file=0;
	int find_filename_start=0, find_filename_end=0, find_filedata_start=0, find_filedata_end=0;
	int find_type_end=0, find_type_start=0, find_content_start=0;


	if ( is_env_set("REQUEST_METHOD") ) 
	{ 
		//printf("*** GET method\n");
		if ( !strcmp( getenv("REQUEST_METHOD"), "GET") )
		{
			// 'GET' METHOD //////////////////////////

			if ( getenv("PATH_INFO") == NULL )
				return error("No 'PATH_INFO' environment variable formData::AcquireData('GET').");

			dataLength = (int)strlen( getenv("PATH_INFO") );

			//printf("*** data = %d\n", dataLength);

			if ( (data = new char[dataLength + 1]) == NULL )
				return error("unable to allocate memory for form data in formData::AcquireData('GET')!");

			// NOW ACTUALLY GET THE DATA INTO THE FORM CLASS
			strcpy( data, getenv("PATH_INFO") ); 

			//	 if ( SHOW_FORM_DATA ) printf("DATA SOURCE IS URL/extension<BR>\n"); 
		}
		else if  ( !strcmp( getenv( "REQUEST_METHOD" ), "POST") )  
		{
			// 'POST' METHOD //////////////////////////

			if ( CGI_DEBUG ) printf( "POST in AcquireData()<BR>\n");

			if ( AcquireDataLength( err_msg ) < 0 ) 
				return error("AcquireDataLength() failed in formData::AcquireData('POST')!");

			if ( CGI_DEBUG ) printf( "A in POST in AcquireData()<BR>\n");

			if ( (data = new char[dataLength+1]) == NULL )
				return error("unable to allocate memory for form data in formData::AcquireData('POST')!");

			//CONTENT_TYPE: multipart/form-data; boundary=---------------------------7d4fa15c06d4

			strcpy( tmp, getenv( "CONTENT_TYPE" ) );
			if  ( (j=find_in_string( tmp, "boundary", 0 )) > 0 ) // MUST BE MULTIPART/FORM-DATA
			{
				if (0) page_start();
				if (0) printf("LENGTH %d<BR>\n", dataLength );
				_setmode( _fileno( stdin ), _O_BINARY );

				fread( data, dataLength, 1, stdin );
				data[dataLength] = '\0';

				while ( data[i] >= 32 ) boundary[i] = data[i++]; 
				boundary[i] = '\0';
				boundary_length = strlen( boundary );

				if (0) printf("boundary [%s], length %d<BR>\n", boundary, boundary_length );

				// START FILLING UP FORM
				field[0].name	= (char*)"NOT_USED";
				field[0].value	= (char*)"";
				field[0].file	= 0;
				fields += 1;  

				// xxx

//				PRE();

//				for(i=0;i<100;i++) printf("%p %c\n", &data[i], data[i] ); 
				if (0) printf("FIELDS %d\n", Fields() );
				boundaries = 0;
				for (i=0;i<dataLength;i++)
				{
//					if ( i%100 == 0 ) printf("\n%6d: ", i );
//					printf("%4d|%c ", data[i], data[i] );
					sprintf( tmp, "%d|%d|%d|%c", Fields(), i, data[i], data[i] );
					//* printf("%15s", tmp );

					if ( i >= boundary_length )
					{
						if ( data[i - boundary_length] == '-' ) 						
						{
							if ( !strncmp( boundary, &data[i - boundary_length], boundary_length ) )
							{
								//xxx
								boundaries++;

								// MAP PREVIOUS FIELD NOW WE'RE PAST IT
								if ( boundaries > 1 )
								{
									if ( find_filedata_end )
									{
										find_filedata_end = 0;
										d_length = i - boundary_length - 2 - d_start;
									}

//									printf("%p %c\n", &data[0], data[0] ); 
//									for(j=0;j<100;j++) printf("%p %c\n", &data[j], data[j] ); 
//									for(j=n_start;j<n_start+n_length;j++) printf("%p %c\n", &data[j], data[j] ); 

									data[n_start+n_length] = '\0';
									field[fields].name	= &data[n_start];

									data[v_start+v_length] = '\0';
									field[fields].value = &data[v_start];

									if ( field[fields].file )
									{
										data[c_start+c_length] = '\0';
										field[fields].content = &data[c_start];

										data[t_start+t_length] = '\0';
										field[fields].type = &data[t_start];

										data[d_start+d_length] = '\0';
										field[fields].filedata = &data[d_start];
										field[fields].data_length = d_length;
									}

									//* printf("\nFIELD %d: %d (%d %d) (%d %d) [%s][%s] (%d %d) (%d %d) {%s/%s %d bytes}\n", 										Fields(), field[fields].file, 										n_start, n_length, v_start, v_length, 										field[fields].name, field[fields].value, 										c_start, c_length, t_start, t_length, 										field[fields].content, field[fields].type,										field[fields].data_length );

									fields += 1;  
								}

								// FOUND BOUNDARY... i IS NOW AT 1ST CHARACTER AFTER BOUNDARY END
								//* printf("\n(BOUNDARY @ %d)\n", i - boundary_length );
								find_name_start = 1;

								// DETERMINE LINE ENDINGS...
								if ( i - boundary_length == 0 ) 
								{
//									//* printf("%d %d %d %d %d", i, data[i], data[i+1], data[i+2], data[i+3] );
									lost = 0;
									if ( data[i]	< 32 ) lost = 1;
									if ( data[i+1]  < 32 ) lost = 2;

									//* printf("\n(LINE ENDINGS %d)\n", lost );
								}
							}
						}
					}

//-----------------------------7d425117c06d4 
//Content-Disposition: form-data; name="option" 

//upload 
//-----------------------------7d425117c06d4 
//Content-Disposition: form-data; name="file"; filename="D:\dev\download-numbers.txt" 
//Content-Type: text/plain 

//LINE 1 
//LINE 2 
//LINE 3 
					if ( find_type_end )
					{
						if ( i >= t_start )
						{
							if ( data[i] < 32 )
							{
								find_type_end		= 0;
								t_length			= i - t_start;
								d_start				= t_start + t_length + 2*lost;
								find_filedata_end	= 1;
							}
						}
					}
					if ( find_type_start )
					{
						if ( data[i] == '/' )
						{
							find_type_start		= 0;
							find_type_end		= 1;
							slash				= i;
							t_start				= slash + 1;
							c_length			= slash - c_start;
						}
					}
					if ( find_content_start ) //Content-Type: text/plain 
					{
						if ( data[i] == ' ' )
						{
							find_content_start	= 0;
							find_type_start	= 1;
							c_start			= i + 1;
						}
					}
					if ( find_value_end )
					{
						if ( i >= v_start )
						{
							if ( data[i] < 32 )
							{
								find_value_end	= 0;
								v_length		= i - v_start;
							}
						}
					}
					if ( find_filename_end )
					{
						if ( data[i] == '"' )
						{
							find_filename_end	= 0;
							find_content_start	= 1;
							v_length			= i - v_start;
						}
					}
					if ( find_filename_start )
					{
						if ( data[i] == '"' )
						{
							find_filename_start = 0;
							find_filename_end   = 1;
							v_start = i + 1;
						}
					}
					if ( check_for_file )
					{
						check_for_file = 0;
						k = n_start + n_length;
//						for (n=k+3;n<k+11;n++) printf("%c", data[n] ); printf("\n");
						if ( !strncmp( "filename", &data[k+3], 8 ) ) 
						{
							//* printf("FILENAME: ");
							field[fields].file	= 1;
							find_filename_start = 1;
						}
						else
						{
							//* printf("VALUE: ");
							field[fields].file	= 0;
							v_start				= n_start + n_length + 1 + 2*lost;
							find_value_end		= 1;
						}

					}
					if ( find_name_end )
					{
						if ( data[i] == '"' )
						{
							find_name_end	= 0;
							check_for_file	= 1;
							n_length = i - n_start;
						}
					}
					if ( find_name_start )
					{
						if ( data[i] == '"' )
						{
							find_name_start = 0;
							find_name_end   = 1;
							n_start = i + 1;
						}
					}
				}    // END OF LOOP ALONG DATA STRING

				if (0) 
				{
					page_start();
					form.ShowParsedData(0);
					printf("%s", data );
					un_PRE();
				}

				return 1; //error("B in AcquireData()");
			} 
			else  // NORMAL STYLE POST DATA
			{
				// THIS LINE READS THE INPUT FROM 'stdin' - MORE IMPORTANT THAN IT LOOKS !!                     
				// OLD VERSION:  n = read( 0, data, dataLength );
				// fgets() SHOULD SORT OUT PROBLEM WITH BUFFER */
				fgets( data, dataLength+1, stdin );

//				printf("DEBUGGING: %d [%s]\n", dataLength, data );

				if ( (verify_length=(int)strlen( data )) != dataLength )
				{
					sprintf( err_msg, 
						"Wrong amount of data read (read = %d) from form (dataLength() = %d) in formData::AcquireData('POST')! THIS IS A BAD ERROR!!", 
						verify_length, dataLength);
					return error( err_msg );
				}
			}
		}
		else
		{
			sprintf( err_msg, 
				"'REQUEST_METHOD' has a value other than 'GET' or 'POST' ('%s') in formData::AcquireData()",
				getenv( "REQUEST_METHOD" ) );  
			return error( err_msg );
		}
	}
	else 
	{
		strcpy( err_msg, "'REQUEST_METHOD' not set in CGI environment in formData::AcquireData() - this should be impossible!");
		return error( err_msg );
	}

	return 0;
}

formData::formData( const char* input_data )
{ 
	fields = 0; 
	gifs = 0; 
	dataLength = (int)strlen( input_data);
	data = new char[dataLength+1]; 
	strcpy( data, input_data ); 
}

void formData::Data( const char* input_data ) 
{ 
	delete data; 
	fields = 0;
	dataLength = (int)strlen( input_data);
	data = new char[dataLength+1]; 
	strcpy( data, input_data ); 
}

void formData::Data() 
{ 
	cout << data << endl; 
}

void formData::Print() 
{ 
	cout << "[" << fields << " fields]" << endl;
	for (int i=0;i<fields;i++)
	{
		cout << "[" << field[i].name << ":" << field[i].value << "]" << endl;
	}
}

int formData::Parse( char* err_msg )
{
	int i=0, j=0, current_field=1;
	unsigned char_hex_val=0;
	int mapping_start_point=0, mapping_name=1, got_first_non_space=0;
	char tmp[3], last_divider_char='\0';
	char* mapping_point;
	char tmp2[1025]="";

	// PUT IN A GUARANTEED 'SAFE' FIELD AT POSITION [0]
	field[0].name  = (char*)"NOT_USED";
	field[0].value = (char*)"";
	fields += 1;

	// THIS ALLOWS FOR LEADING '/' WHICH WAS NEEDED FOR Solaris 1 *
	if( data[0] == '/' ) mapping_start_point = 1;
	else                 mapping_start_point = 0;

	//information("Debugging parse()");

	current_field = 1;
	mapping_point = &data[mapping_start_point];
	for (i=mapping_start_point;i<DataLength();i++) 
	{				
		//information()
		//tmp2[strlen(tmp2)] = data[i];
		//tmp2[strlen(tmp2)+1] = '.';
		//tmp2[strlen(tmp2)+2] = '\0';
		switch( data[i] )
		{ 
		case '=': 			 
			last_divider_char = '=';
			got_first_non_space = 0;
			field[current_field].name = mapping_point;  // FIELD.NAME READ SO ASSIGN MAPPING POINT
			mapping_point = &data[i+1];     // POINTS TO NEXT MAPPING POINT
			data[i] = '\0';
			break;

		case '&': 	    
			last_divider_char = '&';
			got_first_non_space = 0;
			field[current_field].value = mapping_point; // FIELD.VALUE READ SO ASSIGN MAPPING POINT
			mapping_point = &data[i+1];     // POINTS TO NEXT MAPPING POINT
			field[current_field].file = 0; 
			current_field += 1;
			fields += 1;
			if ( fields >= MAX_FIELDS ) 
				return error("Too many fields defined in previous form in Parse()!" );
			data[i] = '\0';
			break;

		case '%': 
			if ( !got_first_non_space ) got_first_non_space = 1;

			//      *..i.....        *  i
			//     [abc%4Axyz] -> [..abc>xyz]
			// 1. CONVERT '%4A' TO ASCII CHAR VALUE, PLACE INTO i+2
			// 2. LOOP BACKWARDS FROM i-1 -> *MAP MOVE EACH CHAR FORWARD 2 PLACES>
			// 3. MOVE *MAP AND i FORWARD 2 PLACES

			// 1. /////////////////////
			tmp[0] = data[i+1];
			tmp[1] = data[i+2];
			tmp[2] = '\0';
			sscanf( tmp, "%x", &char_hex_val );
			data[i+2]=(char)char_hex_val;

			// 2. /////////////////////
			for (j=i;j>i-(&data[i]-mapping_point);j--) // LOOP BACKS FOR DISTANCE BETWEEN CURRENT i AND MAPPING POINT
			{
				data[j+1] = data[j-1]; 
			}		    	   

			// 3. /////////////////////
			i             += 2;
			mapping_point += 2;
			break;

		case '+': 
			if ( got_first_non_space ) data[i] = ' '; 
			else  	               mapping_point++; // STEP PAST LEADING SPACE 
			break;

		default: 
			if ( !got_first_non_space ) got_first_non_space = 1;
		}
	}
	if ( last_divider_char == '&' )
	{
		strcpy( err_msg, "Last divider character was '&' - incomplete data read in Parse()!" );
		return error( err_msg );
	}

	// THE LAST FIELD HAS NO '&', SO MAP & COUNT LAST FIELD NOW  
	field[current_field].value	= mapping_point; 
	field[current_field].file	= 0; 
	fields += 1; 

	//information( tmp2 );

	if ( DEBUG_PARSE ) Print(); 

	return 0;
}


int formData::CheckFinishData( char* err_msg )
{
	char encrypt_buffer[128];

	if ( SHOW_FORM_DATA > 1 )
	{
		PRE();
		display_env( "SYBASE" );
		display_env( "PATH_INFO" );
		display_env( "REQUEST_METHOD" );
		display_env( "CONTENT_LENGTH" );
		display_env( "SERVER_NAME" );
		display_env( "SERVER_PORT" );
		display_env( "SCRIPT_NAME" );
		un_PRE();

		HR();
		printf("This is the form/url data sent from the LAST page:\n");
		/*    form.ShowParsedData(); */
		HR();
	}

	//warning("in CheckFinishData()");

	/////////// START ENCRYPTING form.FindField("pwd") ////////////////////////////
	//   IF WE HAVE ARRIVED FROM THE "login" PAGE, ENCRYPT form.FindField("pwd") 
	if ( FieldWas( "src", "login" ) )
	{
		if ( simple_encrypt( encrypt_buffer, field[FindField("pwd")].value, ENCRYPT ) < 0 )
			return error("password will not encrypt in formData::CheckFinishData()"); 

		strcpy ( field[FindField("pwd")].value, encrypt_buffer);
	}

	if ( SHOW_FORM_DATA > 1)
	{
		PRE(); 
		printf("ENCRYPTED  ");
		print_string_for_html(field[FindField("pwd")].value);
		printf("\n"); 
		un_PRE();
	}
	////////////////// END ENCRYPTING form.FindField("pwd") //////////////////////////////

	//warning("leaving CheckFinishData()");

	return 0;
}


int formData::ShowParsedData( int hide_password )
{
	register int i=0;

	if ( hide_password )
		for (i=0;i<(int)strlen(field[form.FindField("pwd")].value);i++) field[form.FindField("pwd")].value[i] = '*';

	PRE();
	for (i=0;i<fields;i++) 
	{
		printf("%-20s", field[i].name);
		//printf("%-6d", (int)strlen(field[i].value) );
		print_string_for_html(field[i].value);
		if ( field[i].file ) 
		{
			printf(" %s/%s %d", field[i].content, field[i].type, field[i].data_length );
		}
		printf("\n");
	}
	un_PRE();

	return i;
}


void formData::GetHelp()
{
	int which_field=0;  
	char url[MAX_DATA_LEN+1];
	char action[128]="", sql[1025]="";

	if ( check_text_only() ) return;

	/* MAKE BASIC URL/ext IN A STRING */
	MakeBaseUrlPlusHidden( url, '&' );

	/*
	printf("<A Href = \""); printf( "%s", url ); printf("&tgt=help");

	if ( (which_field=form.FindField( "action" )) > 0 )
	{
	encode_for_url( action, field[which_field].value );
	printf( "&action=%s", action );
	}

	if ( (which_field=form.FindField( "method" )) > 0 )
	printf("&method=%s", field[which_field].value);   

	printf("\">help</A>");
	*/

	HR();
}


void formData::BuildHiddenFieldSet( const char* tgt )
{
	// 	NOW THAT WE ARE IN THE CORRECT PAGE THE HIDDEN VARIABLE 
	//	'src' CAN BE SET FROM THE OLD 'tgt'         

	register int i=0;

	for (i=1;i<form.FindField("src");i++) // DON'T INCLUDE FIRST UNUSED FIELD
	{
		INPUT_hidden( field[i].name, field[i].value );
	}

	// ADD ''full' NAME FIELD IF NOT IN AUTO RANGE... (OVERSIGHT WITH EXTERNAL LINKS)
	if ( (i=form.FindField("full")) > form.FindField("src") )
	{
		INPUT_hidden( field[i].name, field[i].value );
	}

	INPUT_hidden( "src", field[form.FindField("tgt")].value );
	INPUT_hidden( "tgt", tgt );

	//if ( !form.TgtPageWas( "main" ) ) HideField( "menu" ); /* SHOULD MAKE SUB-MENUS WORK ! */
}


void formData::BaseUrlPlusHiddenPlusTarget( const char* target_page, char separator) 
{
	char url[MAX_DATA_LEN+1]="";

	MakeBaseUrlPlusHidden( url, separator ); /* NEED TO ADD SEPARATOR TO THIS FUNCTION !! */
	printf( "%s%c%s=%s", url, separator, "tgt", target_page );
}


void formData::MakeBaseUrlPlusHidden( char* url_buffer, char separator) 
{
	register int i=0;
	char tmp_coded[1024], tmp[1024];    /* AMPLE !! - I HOPE */
	char server[200], port[20], script[100];

	if ( getenv("SERVER_NAME") == NULL ) 
		strcpy(server, "NO_SERVER");
	else
		strcpy(server, getenv("SERVER_NAME"));

	if ( getenv("SERVER_PORT") == NULL )
		strcpy(port, "NO_PORT");
	else
		strcpy(port, getenv("SERVER_PORT"));

	if ( getenv("SCRIPT_NAME") == NULL ) 
		strcpy(script, "/NO_SCRIPT");
	else
		strcpy(script, getenv("SCRIPT_NAME"));

	//sprintf( url_buffer, "http://206.86.177.200:%s%s/", port, script );
	//sprintf( url_buffer, "%s://%s:%s%s/", form.field[form.FindField("dbe")].value , server, port, script );
	sprintf( url_buffer, "%s://%s:%s%s/", form.field[form.FindField("dbe")].value , server, HARDWIRED_PORT, script );

	for ( i=1;i<form.FindField("src");i++) // DON'T NEED TO DO UNUSED FIRST [0] FIELD
	{
		encode_for_url( tmp_coded, field[i].value );
		sprintf( tmp, "%s=%s%c", field[i].name, tmp_coded, separator );
		strcat( url_buffer, tmp );
	}

	// ADD ''full' NAME FIELD IF NOT IN AUTO RANGE... (OVERSIGHT WITH EXTERNAL LINKS)
	if ( (i=form.FindField("full")) > form.FindField("src") )
	{
		encode_for_url( tmp_coded, field[i].value );
		sprintf( tmp, "%s=%s%c", field[i].name, tmp_coded, separator );
		strcat( url_buffer, tmp );
	}

	sprintf(tmp,"%s=%s",field[form.FindField("src")].name,field[form.FindField("tgt")].value );
	/* NO SEPARATOR, ALREADY POST-ADDED IN LOOP */
	strcat( url_buffer, tmp );  

}


void formData::MakeCompleteBaseUrl( char* url_buffer, char* tgt_plus, int use_menus  ) 
{
	register int i=0, menu_field=0;
	char tmp_coded[1024]=""; /* AMPLE !! - I HOPE */

	MakeBaseUrlPlusHidden( url_buffer, '&' );

	FinishOffNormalUrl( url_buffer, tgt_plus, use_menus );
}

void formData::FinishOffNormalUrl( char* url_buffer, const char* tgt_plus, int use_menus )
{
	int menu_field=0;
	char tmp_coded[1024]=""; /* AMPLE !! - I HOPE */

	strcat( url_buffer, "&tgt=" );

	if ( (int)strlen( tgt_plus ) )
		strcat( url_buffer, tgt_plus );
	else
		strcat( url_buffer, form.field[form.FindField("src")].value ); // RETURN TO SAME PAGE 

	if ( use_menus  )
	{
		menu_field = 0;
		while ( (menu_field=form.FindNextField( "menu", menu_field )) > 0 ) 
		{
			strcat( url_buffer, "&menu=" );
			encode_for_url( tmp_coded, field[menu_field].value );
			strcat( url_buffer, tmp_coded );
		}
	}

	AddFieldToUrl( url_buffer, "window" );
	AddFieldToUrl( url_buffer, "first" );		// THIS IS A BIT NAUGHTY - SPECIFIC TO THE APPLICATION
	AddFieldToUrl( url_buffer, "last" );		//  "" ""

}

void formData::AddFieldToUrl( char* url, const char* field )
{
	char tmp[1024]=""; /* AMPLE !! - I HOPE */

	if ( FieldDefined( field ) )
	{
		sprintf( tmp, "&%s=", field );
		strcat( url, tmp );
		encode_for_url( tmp, form.field[form.FindField( field )].value );
		strcat( url, tmp );
	}
}

void formData::BuildLocalLink( const char* url_extension, const char* link_label )
{
	// url_extension MUST BE URL SAFE!!

	register int i=0, menu_field=0;
	char url[1024]=""; /* AMPLE !! - I HOPE */

	MakeBaseUrlPlusHidden( url, '&' );

	// RETURN TO SOURCE PAGE
	FinishOffNormalUrl( url, form.field[form.FindField("tgt")].value, AUTO_MENUS );

	strcat( url, url_extension );

	printf("<A Href='%s'>%s</A>\n", url, link_label );
}

void formData::BuildLinkBackToNamedPage( const char* page_name, const char* link_message)
{
	printf("<A Href=\"");
	BaseUrlPlusHiddenPlusTarget( page_name, '&');
	printf("\">%s</A><BR>\n", link_message);
	HR();
}


int formData::HelpMail()
{
	int mail_field=0;

	if ( FieldDefined("textonly") || form.FieldWas( "action", "print" ) || form.FieldWas( "action", "download" ) ) return 0;

	CODE();

	printf("In case of problems <A Href=\"mailto:%s\">mail me!</A> (%s)", EMAIL_TO, EMAIL_TO );

	/*
	mail_field = form.FindField("email_to");

	if ( !strcmp( "email_to", field[mail_field].name) )
	{
		if ( (int)strlen( field[mail_field].value ) > 0 )
			printf("In case of problems <A Href=\"mailto:%s\">mail me!</A> (%s)", 
			field[mail_field].value, field[mail_field].value );
		else
			printf("In case of problems - tough");		
	}
	else
		return error("No e-mail help address set");
*/
	un_CODE();

	//BR();   
	//HR();

	return 0;
}

int formData::SrcPageWas(const char* page_name)
{
	if ( !strcmp( page_name, field[form.FindField("src")].value ) )
		return 1;

	return 0;
}

int formData::TgtPageWas(const char* page_name)
{
	if ( !strcmp( page_name, field[form.FindField("tgt")].value ) )
		return 1;

	return 0;
}


int formData::WhichFieldWas(int which_field, const char* value)
{
	if ( (which_field <= 0) || (which_field >= fields) )	return 0;
	if ( !strcmp( value, field[which_field].value ) )  return 1;

	return 0;
}

int formData::ExtractKeyFromField(const char* name, char* key, char* text)
{
	int which_field=0, position=0, length=0;
	char* token;
	char tmp[1025]="";

	// E.G. FIELD LIKE 'company_key=100000043 My Company'
	// BEAR IN MIND FIELD MAY ALREADY BE STRIPPED BY OTHER MEANS...
	if ( (which_field=FindField(name)) > 0 ) 
	{	
		if ( (length=(int)strlen( field[which_field].value )) > 1024 )
		{
			warning("error in ExtractKeyFromField(): field string > 1024 chars!!");
			return which_field;
		}

		strcpy( tmp, field[which_field].value );

		if ( (token=strtok( tmp, " ")) == NULL ) 
			return which_field; /* EMPTY FIELD */

		strcpy( key, token );

		//	   position = (int)strlen( token );

		if ( (token=strtok( NULL, "\0" )) != NULL )
			strcpy( text, token );

		//	   if ( length > position ) /* RESTORES THE FULL TEXT OF THE FIELD!! */
		//		   field[which_field].value[position] = ' '; 
	}

	return which_field;
}


int formData::ReturnFieldAsInteger(const char* name )
{
	int which_field=0;

	if ( (which_field=FindField(name)) > 0 ) 
	{
		return atoi( form.field[which_field].value );
	}

	return 0;
}

int formData::ReturnNextFieldAsInteger( const char* name, int last_field )
{
	//
	int which_field=0;

	if ( (which_field=FindNextField(name, last_field)) > 0 ) 
	{
		return atoi( form.field[which_field].value );
	}

	return 0;
}

int formData::GetIntegerKeyFromField(const char* name )
{
	int which_field=0;

	if ( (which_field=FindField(name)) > 0 ) 
	{
		return GetIntegerKeyFromWhichField( which_field );
	}

	return 0;
}

int formData::GetIntegerKeyFromWhichField( int which_field )
{
	int position=0, length=0;
	char* token;
	char key[513]="";

	// E.G. FIELD LIKE 'company_key=100000043 My Company'
	// BEAR IN MIND FIELD MAY ALREADY BE STRIPPED BY OTHER MEANS...
	length = (int)strlen( field[which_field].value ); // NEED TO SEE IF STRIPPED ALREADY

	// NO ITEM SELECTED!
	if ( !length ) return 0;

	if ( (token=strtok( field[which_field].value, " ")) == NULL ) 
		return 0; /* EMPTY FIELD (WAS return which_field;) */

	strcpy( key, token );

	position = (int)strlen( token );

	//if ( (token=strtok( NULL, "\0" )) != NULL )
	//	strcpy( text, token );

	if ( length > position ) /* RESTORES THE FULL TEXT OF THE FIELD!! */
		field[which_field].value[position] = ' '; 

	return atoi( key );
}


int formData::StripFieldToKey(const char* name)
{
	int which_field=0;
	char* token;

	if ( (which_field=FindField(name)) > 0 ) 
	{
		if ( (token=strtok( field[which_field].value, " ")) == NULL ) 
			return which_field; /* EMPTY FIELD */
	}

	return which_field;
}

int formData::StripLastFieldToKey(const char* name)
{
	int which_field=0;
	char* token;

	if ( (which_field=FindLastField(name)) > 0 ) 
	{
		if ( (token=strtok( field[which_field].value, " ")) == NULL ) 
			return which_field; /* EMPTY FIELD */
	}

	return which_field;
}

int formData::StripFieldInsideRangeToKey(const char* name, int before, int after )
{
	int which_field=0;
	char* token;

	if ( (which_field=FindFieldInsideRange( name, before, after )) > 0 ) 
	{
		if ( (token=strtok( field[which_field].value, " ")) == NULL ) 
			return which_field; /* EMPTY FIELD */
	}

	return which_field;
}

int formData::StripWhichFieldToKey(int which_field)
{
	char* token;

	if ( (token=strtok( field[which_field].value, " ")) == NULL ) 
		return which_field; /* EMPTY FIELD */

	return which_field;
}


int formData::ExtractKeyFromNextField( const char* name, char* key, char* text, int last_one )
{
	int which_field=0, position=0;
	char* token;

	if ( (which_field=FindNextField(name, last_one)) > 0 ) 
	{
		if ( (token=strtok( field[which_field].value, " ")) == NULL ) return which_field; /* EMPTY FIELD */
		strcpy( key, token );

		position = (int)strlen( token );

		if ( (token=strtok( NULL, "\0" )) != NULL )
			strcpy( text, token );

		field[which_field].value[position] = ' '; /* RESTORES THE FULL TEXT OF THE FIELD!! */
	}

	return which_field;
}

int formData::FindField(const char* name)
{
	register int i=0;

	for (i=1;i<fields;i++) 
		if ( !strcmp( field[i].name, name ) ) return i;

	return 0;
}

int formData::FindLastField(const char* name)
{
	register int i=0;

	for (i=fields-1;i>0;i--) 
		if ( !strcmp(field[i].name, name) ) return i;

	return 0;
}

int formData::FindNextField(const char* name, int last_one)
{
	register int i=0;

	for (i=last_one+1;i<fields;i++) 
		if ( !strcmp(field[i].name, name) ) return i;

	return 0;
}

int formData::FindFieldInsideRange(const char* name, int before, int after )
{
	register int i=0;

	for (i=before+1;i<after;i++) 
		if ( !strcmp(field[i].name, name) ) return i;

	return 0;
}

int formData::FindPrevField(const char* name, int current_one)
{
	register int i=0;

	for (i=current_one-1;i>0;i--) 
		if ( !strcmp(field[i].name, name) ) return i;

	return 0;
}

int formData::FindNthField(const char* name, int n)
{
	/* COUNTS BACKWARDS IF n < 0 */
	register int i=0;
	int counter=n;

	if ( n == 0 ) return 0; /* DUM USAGE! */

	if ( n > 0 )
	{
		for (i=0;i<fields;i++) 
		{
			if ( !strcmp(field[i].name, name) ) 
			{
				counter--;
				if ( counter == 0 ) return i;
			}
		}
	}
	else /* n IS -VE SO COUNT BACK FROM THE END OF THE FORM */
	{
		for (i=fields-1;i>0;i--) 
		{
			if ( !strcmp(field[i].name, name) ) 
			{
				counter++;
				if ( counter == 0 ) return i;
			}
		}
	}
	return 0;
}

int formData::CountField(const char* name)
{
	register int i=0;
	int count=0;

	for (i=0;i<fields;i++) 
		if ( !strcmp(field[i].name, name) ) count++;

	return count;
}


int formData::CountFieldWithValue(const char* name)
{
	register int i=0;
	int count=0;

	for (i=0;i<fields;i++) 
		if ( !strcmp(field[i].name, name) ) 
			if( (int)strlen( field[i].value ) ) count++;

	return count;
}


int formData::AddField( const char* name, const char* value )
{
	if ( fields == MAX_FIELDS ) 
	{
		return error("Will be over max number allowed in AddField()");
	}

	if ( (field[fields].name=new char[(int)strlen(name)+1]) == NULL )
	{
		return error( "Unable to allocate memory for 'name' in AddField()!");
	}
	strcpy( field[fields].name,  name );

	if ( (field[fields].value=new char[(int)strlen(value)+1]) == NULL )
	{
		return error("Unable to allocate memory for 'value' in AddField()!");
	}
	strcpy( field[fields].value, value );

	fields += 1;

	return 0;
}


int formData::FieldDefined(const char* name)
{
	register int i=0;

	for (i=0;i<fields;i++) 
	{
		if ( !strcmp(field[i].name, name) ) return i;
	}

	return 0;
}

int formData::FieldValueExists(const char* name, const char* value)
{
	register int i=0;

	for (i=0;i<fields;i++) 
	{
		if ( !strcmp(field[i].name, name) )
			if ( !strcmp(field[i].value, value) ) return i;
	}

	return 0;
}

int formData::FieldSet(const char* name)
{
	register int i=0;

	for (i=0;i<fields;i++) 
	{
		if ( !strcmp(field[i].name, name) ) 
		{
			if ( (int)strlen( field[i].value ) ) 
				return i;
			else
				return 0;
		}
	}
	return 0;
}

int formData::WhichFieldSet(int which_field)
{
	if ( (int)strlen( field[which_field].value ) ) 
		return which_field;
	else
		return 0;
}

int formData::LastFieldSet(const char* name)
{
	register int i=0;

	for (i=fields-1;i>0;i--) 
	{
		if ( !strcmp(field[i].name, name) ) 
		{
			if ( (int)strlen( field[i].value ) ) 
				return i;
			else
				return 0;
		}
	}
	return 0;
}

int formData::LastFieldWas(const char* name, const char* value)
{
	int which_field=0;

	if ( (which_field = FindLastField( name)) > 0 )
	{
		if ( !strcmp(field[which_field].value, value) ) 
		{
			return 1;
		}
	}

	return 0;
}

int formData::FieldWas(const char* name, const char* value)
{
	int which_field=0;

	if ( (which_field = FindField( name)) > 0 )
	{
		// strtok(field[which_field].value, " ");  CAUSED TOO MUCH TOUBLE !!!!!
		if ( !strcmp(field[which_field].value, value) ) 
		{
			return 1;
		}
	}

	return 0;
}

int formData::FieldFirstTokenWas(const char* name, const char* value)
{
	int which_field=0;

	if ( (which_field = FindField( name)) > 0 )
	{
		strtok(field[which_field].value, " ");  
		if ( !strcmp(field[which_field].value, value) ) 
		{
			return 1;
		}
	}

	return 0;
}

int formData::SilenceField(char* name)
{
	register int i;
	char err_msg[256];

	for (i=0;i<fields;i++)
	{
		if ( !strcmp(field[i].name, name ) ) 
		{
			field[i].name[0] = '\0';
			field[i].value[0] = '\0';

			return i;
		}
	}

	sprintf(err_msg, "Form field '%s' didn't exist to silence!", name ); 
	return error(err_msg);
}

int formData::SetField(const char* name, const char* value )
{
	// REALLY NEED TO FIND OUT IF MEMORY FOR 'value' IS STILL IN ORIGINAL DATA STRING, 
	// IF IT ISN'T THEN WE SHOULD DE-ALLOCATE THE MEMORY WITH 'delete'...

	register int i;
	char err_msg[256];

	for (i=0;i<fields;i++)
	{
		if ( !strcmp(field[i].name, name ) ) 
		{
			if ( (field[i].value=new char[(int)strlen(value)+1]) == NULL )
			{
				return error("Unable to allocate memory for 'value' in SetField()!");
			}	 

			strcpy( field[i].value, value );

			return i;
		}
	}

	sprintf(err_msg, "Form field '%s' didn't exist to (re-)set to '%s'!",  name, value); 
	return error(err_msg);
}

int formData::SetNthField(const char* name, int n, const char* value )
{
	// REALLY NEED TO FIND OUT IF MEMORY FOR 'value' IS STILL IN ORIGINAL DATA STRING, 
	// IF IT ISN'T THEN WE SHOULD DE-ALLOCATE THE MEMORY WITH 'delete'...

	register int i=0, count=0;
	char err_msg[256]="";

	for (i=0;i<fields;i++)
	{
		if ( !strcmp(field[i].name, name ) ) 
		{
			count++;

			if ( count == n )
			{
				if ( (field[i].value=new char[(int)strlen(value)+1]) == NULL )
				{
					return error("Unable to allocate memory for 'value' in SetField()!");
				}	 

				strcpy( field[i].value, value );

				return i;
			}
		}
	}

	sprintf(err_msg, "Form field '%s' didn't exist to (re-)set to '%s'!",  name, value); 
	return error(err_msg);
}

int formData::ClearWhichField( int which_field )
{
	if ( (int)strlen( field[which_field].value ) ) field[which_field].value[0] = '\0';

	return which_field;
}

int formData::ClearField( const char* name )
{
	// REALLY NEED TO FIND OUT IF MEMORY FOR 'value' IS STILL IN ORIGINAL DATA STRING, 
	// IF IT ISN'T THEN WE SHOULD DE-ALLOCATE THE MEMORY WITH 'delete'...

	// DON'T CLEAR ALL FIELDS WITH THIS NAME!! (SAKE OF business_key in REMOVE BUSINESS)
	register int i=0;
	char err_msg[256]="";

	for (i=0;i<fields;i++)
	{
		if ( !strcmp(field[i].name, name) ) 
		{
			if ( (int)strlen( field[i].value ) ) field[i].value[0] = '\0';
			return i;
		}
	}

	return 0;
}

int formData::ClearAllFields( const char* name )
{
	// REALLY NEED TO FIND OUT IF MEMORY FOR 'value' IS STILL IN ORIGINAL DATA STRING, 
	// IF IT ISN'T THEN WE SHOULD DE-ALLOCATE THE MEMORY WITH 'delete'...

	// CLEAR ALL FIELDS WITH THIS NAME!! 
	register int i=0;
	char err_msg[256]="";

	for (i=0;i<fields;i++)
	{
		if ( !strcmp(field[i].name, name) ) 
		{
			if ( (int)strlen( field[i].value ) ) field[i].value[0] = '\0';
		}
	}

	return 0;
}

int formData::ClearNextField( const char* name, int last_one )
{
	// REALLY NEED TO FIND OUT IF MEMORY FOR 'value' IS STILL IN ORIGINAL DATA STRING, 
	// IF IT ISN'T THEN WE SHOULD DE-ALLOCATE THE MEMORY WITH 'delete'...

	// DON'T CLEAR ALL FIELDS WITH THIS NAME!! (SAKE OF business_key in REMOVE BUSINESS)
	register int i=0;

	for (i=last_one+1;i<fields;i++) 
	{
		if ( !strcmp(field[i].name, name) ) 
		{
			if ( (int)strlen( field[i].value ) ) field[i].value[0] = '\0';
			return i;
		}
	}

	return 0;
}

int formData::ClearLastField( const char* name )
{
	// REALLY NEED TO FIND OUT IF MEMORY FOR 'value' IS STILL IN ORIGINAL DATA STRING, 
	// IF IT ISN'T THEN WE SHOULD DE-ALLOCATE THE MEMORY WITH 'delete'...

	// DON'T CLEAR ALL FIELDS WITH THIS NAME!! (SAKE OF business_key in REMOVE BUSINESS)
	register int i=0;
	char err_msg[256]="";

	for (i=fields-1;i>0;i--) 
	{
		if ( !strcmp(field[i].name, name) ) 
		{
			if ( (int)strlen( field[i].value ) ) field[i].value[0] = '\0';
			return i;
		}
	}

	return 0;
}


int formData::SetWhichField(int which_field, const char* value)
{
	// REALLY NEED TO FIND OUT IF MEMORY FOR 'value' IS STILL IN ORIGINAL DATA STRING, 
	// IF IT ISN'T THEN WE SHOULD DE-ALLOCATE THE MEMORY WITH 'delete'...

	char err_msg[132]="";
	if ( (which_field >= fields) || (which_field <= 0) )
	{
		sprintf( err_msg, "which_field [%d, %s] out of range of form [fields=%d] in SetWhichField()", which_field, value, fields );
		return error( err_msg );
	}
	if ( (field[which_field].value=new char[(int)strlen(value)+1]) == NULL )
	{
		return error("Unable to allocate memory for 'value' in SetWhichField()!");
	}	 
	strcpy(field[which_field].value, value);

	return 0;	
}


int formData::SetTgtPage(char* page_name)
{
	if ( (field[form.FindField("tgt")].value=new char[(int)strlen(page_name)+1]) == NULL )
	{
		return error("Unable to allocate memory for 'page_name' in SetTgtPage()!");
	}	 
	strcpy( field[form.FindField("tgt")].value, page_name );

	return 0;
}


int formData::CirculateField( const char* name, const char* value )
{
	int which_field=0;

	if ( (which_field = FindField( name)) > 0 )
		INPUT_hidden( name, field[which_field].value );
	else
		INPUT_hidden( name, value );

	return which_field;
}

int formData::HideField( const char* name)
{
	int which_field=0;

	if ( (which_field = FindField( name)) > 0 )
		INPUT_hidden(name, field[which_field].value);

	return which_field;
}


int formData::HideWhichField( int which_field )
{
	if ( which_field ) INPUT_hidden(field[which_field].name, field[which_field].value );

	return which_field;
}


int formData::HideNthField( const char* name, int n)
{
	int which_field=0;

	if ( (which_field = FindNthField( name, n)) > 0 )
		INPUT_hidden(name, field[which_field].value);

	return which_field;
}

int formData::HideAllInstancesOfField( const char* name)
{
	int which_field=0;

	while ( (which_field=FindNextField( name, which_field)) > 0 )
		INPUT_hidden(name, field[which_field].value);

	return which_field;
}


int formData::HideFieldAs( const char* name, const char* new_name)
{
	int which_field=0;

	if ( (which_field = FindField( name)) > 0 )
		INPUT_hidden(new_name, field[which_field].value);

	return which_field;
}

int strip_nonprint( char* string )
{
	int lost=0, length=0;

	length = strlen( string );

	if ( length > 1 )
	{
		if      ( string[strlen(string)-2] < 32 ) lost = 2; 
		else if ( string[strlen(string)-1] < 32 ) lost = 1; 
		else									  lost = 0; 
	}
	else if ( length )
	{
		if      ( string[strlen(string)-1] < 32 ) lost = 1; 
		else									  lost = 0; 
	}
	if ( lost ) string[strlen(string)-lost] = '\0';

	return lost;
}

void page_start()
{
				printf("Content-type: text/html\n\n");
				printf("<HTML><HEAD><TITLE>TEST CGI BOOK: 'main' page [03 Jun 1999 13:35:12 ]</TITLE></HEAD>");
				printf("<BODY>STUFF...<BR>\n");
}
