# Supplementary material for: Evading the annotation bottleneck: using sequence similarity to search non-sequence gene data
Source: BMC Bioinformatics. 2008 Oct 17;9:442. doi: 10.1186/1471-2105-9-442 (PMC2587480; doi:10.1186/1471-2105-9-442)
Supplement: Additional file 1 — archive of code for the applications described in the manuscript. quick-release-archive. [file 1471-2105-9-442-S1.zip › quick-release-code/code/code-libraries/error.cpp]

/***********************************************************************************
* This code is part of the quickApps project
* 
* Copyright (c) 2008, Michael J. Gilchrist
* All rights reserved.
* 
* Redistribution and use in source and binary forms, with or without modification, 
* are permitted provided that the following conditions are met:
* 
* 1.Redistributions of source code must retain the above copyright notice, this 
*   list of conditions and the following disclaimer. 
* 2.Redistributions in binary form must reproduce the above copyright notice, 
*   this list of conditions and the following disclaimer in the documentation 
*   and/or other materials provided with the distribution. 
* 3.Neither the name of the University of Cambridge nor the names of its 
*   contributors may be used to endorse or promote products derived from this 
*   software without specific prior written permission. 
* 
* THIS SOFTWARE IS PROVIDED BY THE COPYRIGHT HOLDERS AND CONTRIBUTORS "AS IS" AND 
* ANY EXPRESS OR IMPLIED WARRANTIES, INCLUDING, BUT NOT LIMITED TO, THE IMPLIED 
* WARRANTIES OF MERCHANTABILITY AND FITNESS FOR A PARTICULAR PURPOSE ARE DISCLAIMED. 
* IN NO EVENT SHALL THE COPYRIGHT OWNER OR CONTRIBUTORS BE LIABLE FOR ANY DIRECT, 
* INDIRECT, INCIDENTAL, SPECIAL, EXEMPLARY, OR CONSEQUENTIAL DAMAGES (INCLUDING, 
* BUT NOT LIMITED TO, PROCUREMENT OF SUBSTITUTE GOODS OR SERVICES; LOSS OF USE, 
* DATA, OR PROFITS; OR BUSINESS INTERRUPTION) HOWEVER CAUSED AND ON ANY THEORY OF 
* LIABILITY, WHETHER IN CONTRACT, STRICT LIABILITY, OR TORT (INCLUDING NEGLIGENCE 
* OR OTHERWISE) ARISING IN ANY WAY OUT OF THE USE OF THIS SOFTWARE, EVEN IF 
* ADVISED OF THE POSSIBILITY OF SUCH DAMAGE.
************************************************************************************/

#include <stdio.h>
#include <iostream>
using namespace std;


#include <sql_cgi.h>


int error( const char* message )
{
	int i=0;

	// CHECK WHETHER CGI HEADER OUTPUT YET...
	if ( !global_cgi_header )
	{
		printf("Content-type: text/html%c%c", 10, 10); 
		header( "CLIENT APPLICATION ERROR HEADER", "" );
		global_cgi_header = 1;
	}

	if ( global_td < global_tables ) TD();
	if ( global_tr < global_tables ) TR();

	start_outliner( "red", 3, "500" );
	start_inner_block( "yellow", 0, 5, "500" );

	//printf("*** error: error level %d (tables %d %d %d)<BR>", 
	//	global_error_level, global_tables, global_tr, global_tr );

	//control_transaction( "rollback" ); // ONLY IF @@trancount > 0
	
	if ( global_error_level == 0 )
	{
		printf( "<BIG>Application error: %s</BIG>\n", message );
		HR();
		printf( "Use your browser's 'Back <==' button to return to the \
			previous page, where you may be able to correct the problem.\n");
		HR();
		printf( "There may be more error messages further down this page -\
			print, save, or cut&paste these messages if you want to pass them on.\n");

//		if ( form.Fields() > 1 ) form.ShowParsedData(1);
	}
	else
		printf( "Application error: %s\n", message );

	close_inner_block();
	close_outliner();

	for (i=0;i<global_tables;i++) un_TD_TR_TABLE();

	global_error_level--;

	return -1;
}


/**********************************************************************
    ErrorHandler() - Notifies The User If Any SQL Server Error Messages
    Are Received.
**********************************************************************/
int SQLAPI ErrorHandler(DBPROCESS *lpDbProc, int iSeverity,int iDbError,
                                             int iOsError, const char 
                                                 *lpszDbErrorMsg,
                                             const char *lpszOsErrorMsg)
{
	int i=0;

	// CHECK WHETHER CGI HEADER OUTPUT YET...
	if ( !global_cgi_header )
	{
		printf("Content-type: text/html%c%c", 10, 10); 
	   header( "CLIENT APPLICATION ERROR HEADER", "" );
		global_cgi_header = 1;
	}

	if ( global_td < global_tables ) TD();
	if ( global_tr < global_tables ) TR();

	start_outliner( "red", 3, "500" );
	start_inner_block( "yellow", 0, 5, "500" );

	//printf("*** ErrorHandler: error level %d (tables %d %d %d)<BR>", 
	//	global_error_level, global_tables, global_tr, global_tr );

	//control_transaction( "rollback" ); // ONLY IF @@trancount > 0

	if ( global_error_level == 0 )
	{
		printf( "<BIG>Database error: %s<BR>%s</BIG>", lpszDbErrorMsg, lpszOsErrorMsg );
		HR();

		printf( "Use your browser's 'Back <==' button to return to the \
			previous page, where you may be able to correct the problem.\n");
		HR();

		printf( "There may be more error messages further down this page -\
			print, save, or cut&paste these messages if you want to pass them on.\n");

		form.ShowParsedData(1);
	}
	else
		printf( "Database error: %s<BR>%s", lpszDbErrorMsg, lpszOsErrorMsg );

	HR();
	printf( "Error code: %d, Severity: %d",
            iDbError,  
				iSeverity );

	close_inner_block();
	close_outliner();

	for (i=0;i<global_tables;i++) un_TD_TR_TABLE();

	global_error_level -= 1;

   if ((lpDbProc == NULL) || (DBDEAD(lpDbProc)))  // Test for a broken connection     
		return(INT_EXIT);                           // Terminate if connection broken

	return(INT_CANCEL);                            // Return FAIL to DBLIB
}

/***********************************************************************
    MessageHandler() - Notifies The User If Any SQL Server Messages
    Are Received.
***********************************************************************/
int SQLAPI MessageHandler(DBPROCESS *lpDbProc, DBINT iMsgNumber,
                          int iMsgState, int iSeverity,
                          const char *lpszMessageText,
                          const char *szServerName,
                          const char *szProcName,
                          unsigned short iLineNumber)
{
/*
**********************************************************************
    Filter Out 5701  Database Context Changed ("Use DB")
    5703  Database Language Changed
***********************************************************************/
	int i=0;
	char tmp[1024]="";

	// HARMLESS MESSAGES && ONES WE DON'T EVEN WNAT TO SEE...
	if( iMsgNumber == 5701 )  return( 0 );  // Database Context Changed ("Use DB") 
	if( iMsgNumber == 5703 )  return( 0 );  // Database Language Changed
	if( iMsgNumber == 15488 ) return( 0 );  // Role Added

	//sprintf( tmp, "[severity %d] %s", iSeverity, lpszMessageText );
	//alert( tmp );

	// MAYBE THIS WOULD BE COOL???
	if ( iSeverity == 0 ) // INFORMATIONAL ONLY...
	{
		alert( lpszMessageText );
		return 0;
	}
	// CANNOT GET AN ALERT WITH SEVERITY 11 TO WORK...

	// WE WILL SEE THESE FROM ABOVE ( iSeverity == 0 ) 
	if( iMsgNumber == 15478 ) return( 0 );  // Password Successfully Changed
	if( iMsgNumber == 15298 ) return( 0 );  // New Login Added
	if( iMsgNumber == 15341 ) return( 0 );  // Database Access Granted

	// OTHERWISE 

	//control_transaction( "rollback" ); // ONLY IF @@trancount > 0

	// CHECK WHETHER CGI HEADER OUTPUT YET...
	if ( !global_cgi_header )
	{
		printf("Content-type: text/html%c%c", 10, 10); 
	   header( "CLIENT APPLICATION ERROR HEADER", "" );
		global_cgi_header = 1;
	}

	if ( global_td < global_tables ) TD();
	if ( global_tr < global_tables ) TR();

  	start_outliner( "red", 3, "500" );
	start_inner_block( "yellow", 0, 5, "500" );

	//printf("*** MessageHandler: error level %d (tables %d %d %d)<BR>", 
		//global_error_level, global_tables, global_tr, global_tr );

	if ( global_error_level == 0 )
	{
		printf( "<BIG>Database error: %s</BIG>", lpszMessageText );
		HR();

		printf( "Use your browser's 'Back <==' button to return to the \
			previous page, where you may be able to correct the problem.\n");
		HR();

		printf( "There may be more error messages further down this page -\
			print, save, or cut&paste these messages if you want to pass them on.\n");

		form.ShowParsedData(1);
	}
	else
		printf( "Database mesage: %s", lpszMessageText );

	HR();
	printf( "Error codes: Message: %ld, State: %d, Severity: %d",
               iMsgNumber, 
					iMsgState, 
					iSeverity );

	close_inner_block();
	close_outliner();

	for (i=0;i<global_tables;i++) un_TD_TR_TABLE();

   if ((lpDbProc == NULL) || (DBDEAD(lpDbProc))) 
	{    
		// Check For Broken Connection
      printf("\nDead or NULL Database Connection");    
	}

	global_error_level -= 1;
	
	return(0);
}
