# Supplementary material for: Evading the annotation bottleneck: using sequence similarity to search non-sequence gene data
Source: BMC Bioinformatics. 2008 Oct 17;9:442. doi: 10.1186/1471-2105-9-442 (PMC2587480; doi:10.1186/1471-2105-9-442)
Supplement: Additional file 1 — archive of code for the applications described in the manuscript. quick-release-archive. [file 1471-2105-9-442-S1.zip › quick-release-code/code/code-libraries/Html.cpp]

/***********************************************************************************
* This code is part of the quickApps project
* 
* Copyright (c) 2008, Michael J. Gilchrist
* All rights reserved.
* 
* Redistribution and use in source and binary forms, with or without modification, 
* are permitted provided that the following conditions are met:
* 
* 1.Redistributions of source code must retain the above copyright notice, this 
*   list of conditions and the following disclaimer. 
* 2.Redistributions in binary form must reproduce the above copyright notice, 
*   this list of conditions and the following disclaimer in the documentation 
*   and/or other materials provided with the distribution. 
* 3.Neither the name of the University of Cambridge nor the names of its 
*   contributors may be used to endorse or promote products derived from this 
*   software without specific prior written permission. 
* 
* THIS SOFTWARE IS PROVIDED BY THE COPYRIGHT HOLDERS AND CONTRIBUTORS "AS IS" AND 
* ANY EXPRESS OR IMPLIED WARRANTIES, INCLUDING, BUT NOT LIMITED TO, THE IMPLIED 
* WARRANTIES OF MERCHANTABILITY AND FITNESS FOR A PARTICULAR PURPOSE ARE DISCLAIMED. 
* IN NO EVENT SHALL THE COPYRIGHT OWNER OR CONTRIBUTORS BE LIABLE FOR ANY DIRECT, 
* INDIRECT, INCIDENTAL, SPECIAL, EXEMPLARY, OR CONSEQUENTIAL DAMAGES (INCLUDING, 
* BUT NOT LIMITED TO, PROCUREMENT OF SUBSTITUTE GOODS OR SERVICES; LOSS OF USE, 
* DATA, OR PROFITS; OR BUSINESS INTERRUPTION) HOWEVER CAUSED AND ON ANY THEORY OF 
* LIABILITY, WHETHER IN CONTRACT, STRICT LIABILITY, OR TORT (INCLUDING NEGLIGENCE 
* OR OTHERWISE) ARISING IN ANY WAY OUT OF THE USE OF THIS SOFTWARE, EVEN IF 
* ADVISED OF THE POSSIBILITY OF SUCH DAMAGE.
************************************************************************************/

#include <stdlib.h>
#include <string.h>
#include <stdio.h>
#include <time.h>
#include <stdarg.h>

#include <html.h>

#define DEBUG_TABLES 0

void table_tabs();

// GLOBALS 

int global_tables=0; // USE FOR CONTROLLING TABLE NESTING
int global_tr=0; // USE FOR CONTROLLING TABLE NESTING
int global_td=0; // USE FOR CONTROLLING TABLE NESTING

char* encode_spaces ( char* coded, const char* uncoded )
{
	register int i=0, j=0;

	for (i=0;i<(int)strlen(uncoded);i++)
	{
		if ( uncoded[i] == ' ') 
		{ 
			coded[j++] = '%'; 
			coded[j++] = '2'; 
			coded[j++] = '0'; 
		}
		else                    
		{
			coded[j++] = uncoded[i];
		}
	}
	coded[j]='\0';

	return coded;
}

char* encode_for_url( char* coded, const char* uncoded )
{
   register int i=0, j=0;

   for (i=0;i<(int)strlen(uncoded);i++)
   {
      switch (uncoded[i])
      {			
			case ' ': coded[j++]='+'; break;
			//case '.': coded[j++]='+'; break;
			
			case '#': coded[j++]='%'; coded[j++]='2'; coded[j++]='5';
			coded[j++]='2'; coded[j++]='3'; break;
			
			case '%': coded[j++]='%'; coded[j++]='2'; coded[j++]='5';
			coded[j++]='2'; coded[j++]='5'; break;
			
			case '&': coded[j++]='%'; coded[j++]='2'; coded[j++]='5';
			coded[j++]='2'; coded[j++]='6'; break;
			
			case '+': coded[j++]='%'; coded[j++]='2'; coded[j++]='5';
			coded[j++]='2'; coded[j++]='B'; break;
			
			// SEEM TO NEED THIS ONLY IF '.' IS THE VERY LAST CHARACTER IN THE URL...
			case '.': coded[j++]='%'; coded[j++]='2'; coded[j++]='5';
			coded[j++]='2'; coded[j++]='E'; break;

			case '/': coded[j++]='%'; coded[j++]='2'; coded[j++]='5';
			coded[j++]='2'; coded[j++]='F'; break;
			
			case '\\': coded[j++]='%'; coded[j++]='2'; coded[j++]='5';
			coded[j++]='5'; coded[j++]='C'; break;
			
			case '<': coded[j++]='%'; coded[j++]='2'; coded[j++]='5';
			coded[j++]='3'; coded[j++]='C'; break;
			
			case '=': coded[j++]='%'; coded[j++]='2'; coded[j++]='5';
			coded[j++]='3'; coded[j++]='D'; break;
			
			case '>': coded[j++]='%'; coded[j++]='2'; coded[j++]='5';
			coded[j++]='3'; coded[j++]='E'; break;
			
			case '?': coded[j++]='%'; coded[j++]='2'; coded[j++]='5';
			coded[j++]='3'; coded[j++]='F'; break;

         default:  coded[j++]=uncoded[i];
      }
   }
   coded[j]='\0';

   return coded;
}


int  header( const char* title, const char* base_url )
{	
	printf("<HTML>\n");
	printf("<HEAD>\n");
	printf("<TITLE>%s</TITLE>\n", title );
	
	if ( (int)strlen( base_url ) ) printf("<BASE Href='%s'>\n", base_url );
	
	header_script(); 

	printf("</HEAD>\n");
	
	printf("<BODY leftmargin='0' topmargin='00' marginheight='0' marginwidth='0' bgcolor='%s'>\n", DEV_COLOUR );
	
	//fflush(stdout);  
	
	return 0;
}


int style_sheet( int font_size, int code_font_size )
{	
	int set_style=1;

	if ( set_style )
	{
		if ( font_size <= 0 ) font_size = 8;
		if ( !code_font_size ) code_font_size = font_size;

		// SCRIPTS 
		// POP-UP - but doesn't work.
//		printf("<script language='javascript'> createNotes=function(){ showNote=function(){ var note1=document.getElementById('note1'); note1.style.visibility='visible'; } hideNote=function(){ var note1=document.getElementById('note1'); note1.style.visibility='hidden'; } var a1=document.getElementById('a1'); a1.onmouseover=showNote; a1.onmouseout=hideNote; } window.onload=createNotes; </script> ");

		printf("<STYLE>\n");

		printf("TD { font:%dpt Helvetica }\n", font_size );
		//printf("LI { font:%dpt Helvetica; color:#993333 }\n", font_size );

		printf("P   { font:%dpt Helvetica }\n", font_size );
		printf("BIG { font:%dpt Helvetica; font-weight:bold }\n", font_size*5/4 );
		printf("BIGP { font:%dpt Helvetica; }\n", font_size*5/4 );

		printf("SEQ  { font:%dpt Courier; }\n", font_size/2 );
		printf("SEQB { font:%dpt Courier; font-weight:bold }\n", font_size/2 );

		printf("INPUT  { font:%dpt Helvetica; color:darkblue }\n", font_size );
		printf("SELECT { font:%dpt Helvetica; color:darkblue }\n", font_size );
		//printf("OPTION { font:%dpt Helvetica; color:darkred }\n", font_size );

		printf("A        { color:#666666; text-decoration:none }\n");
//		printf("A        { color:#000077; text-decoration:none }\n");
//		printf("A        { text-decoration:none }\n");
		printf("A:hover  { color:#000000; background:#99ff99; /*text-decoration:underline*/ }\n");
    	//printf("A:active { color:blue }\n");

		printf(".popup { CURSOR: help; TEXT-DECORATION: none }\n");

		printf(".off { color:#663333; font-weight:bold ! important }\n", OFF_COLOUR );
		printf(".on  { color:#333366; font-weight:bold ! important }\n", ON_COLOUR );
		printf(".dis  { color:#aaaaaa; font-weight:bold ! important }\n", DISABLE_COLOUR );
		printf(".mand { color:#ff0000 }\n");
		printf(".choi { color:#cc6633 }\n");
		printf(".miss { color:yellow; font-weight:bold ! important }\n" );

		printf(".gene { color:#0000ff; }\n");

		printf(".note { color:darkblue }\n");
		//printf(".mand { color:darkred }\n");
		printf(".pad  { color:white }\n");
		printf(".sel  { font:%dpt Helvetica; font-weight:bold; color:%s}\n", font_size, MENU_TWO );
		printf(".rev  { font:%dpt Helvetica; font-weight:bold; color:white }\n", font_size );
		printf(".bold { font:%dpt Helvetica; font-weight:bold }\n", font_size );
		printf(".big  { font:%dpt Helvetica; font-weight:bold }\n", 3*font_size/2 );
		printf(".tiny { font:%dpt Helvetica; }\n", 8*font_size/10 );
		printf(".grey { font:%dpt Helvetica; color:#999999 }\n", font_size );
		printf(".ok	  { font:%dpt Helvetica; color:darkblue }\n", font_size );
		printf(".red  { font:%dpt Helvetica; color:#ff0000 }\n", font_size );
		printf(".norm { font:%dpt Helvetica; color:#000000 }\n", font_size );
		printf(".hide { font:%dpt Helvetica; color:%s }\n", font_size, DARK_BAND );
		printf(".blue { font:%dpt Helvetica; font-weight:bold; color:#6666ee }\n", font_size );

		printf(".code { font:%dpt Courier; }\n", code_font_size );

		//printf(".clus { font-family: Monaco, 'Courier New', Courier, mono; font-size: %dpt ; }\n", code_font_size );
		printf(".clus { font-family: 'Courier New', Courier, mono; font-size: %dpt ; }\n", code_font_size );

		printf(".none { color: #000000; background-color: #ffffff }\n");

		printf(".atg  { color: #000000; background-color: #99ff99 }\n");
		printf(".chimera	{ color: #000000; background-color: #ff9999 }\n");
		printf(".link		{ color: #000000; background-color: #9999ff }\n");
		printf(".clink		{ color: #000000; background-color: #ff99ff }\n");
		printf(".stp  { color: #000000; background-color: #ff8888 }\n");
		printf(".stop { color: #000000; background-color: #ff8888 }\n");
		printf(".orf  { color: #000000; background-color: #cc99cc }\n");

		printf(".rep { color: #000000; background-color: #ff8888 }\n");

		printf(".p00 { font-family: 'Courier New', Courier, mono; color: #ffffff; background-color: #666666 }\n");
		printf(".p100 { color: #000000; background-color: #00ff66 }\n");
		printf(".p95  { color: #000000; background-color: #66cc66 }\n");
		printf(".p90  { color: #000000; background-color: #99aa66 }\n");
		printf(".p85  { color: #000000; background-color: #aa8866 }\n");
		printf(".p80  { color: #000000; background-color: #dd6666 }\n");
		printf(".p75  { color: #000000; background-color: #ee4466 }\n");
		printf(".p70  { color: #000000; background-color: #ff2266 }\n");

		printf(".cdna  { color: #000000; background-color: #99ff99 }\n");
		printf(".pck5  { color: #000000; background-color: #99ccff }\n");
		printf(".pck3  { color: #000000; background-color: #ccff66 }\n");
		printf(".pcky  { color: #000000; background-color: #ff6600 }\n");
		printf(".pcku  { color: #000000; background-color: #ff6600 }\n");
		printf(".pckt  { color: #000000; background-color: #ff9933 }\n");

		printf(".5g3  { color: #000000; background-color: #66ff66 }\n");
		printf(".5g   { color: #000000; background-color: #99ff99 }\n");
		printf(".5p3  { color: #000000; background-color: #99ff99 }\n");
		printf(".5p   { color: #000000; background-color: #aaffaa }\n");
		printf(".5x3  { color: #000000; background-color: #ccffcc }\n");
		printf(".5x   { color: #000000; background-color: #ccffcc }\n");
		// CLASSES BEGINNIG WITH INTEGER DON'T WORK ON SOME BROWSERS!!
		printf(".n5g3  { color: #000000; background-color: #66ff66 }\n");	
		printf(".n5g   { color: #000000; background-color: #99ff99 }\n");
		printf(".n5p3  { color: #000000; background-color: #99ff99 }\n");
		printf(".n5p   { color: #000000; background-color: #aaffaa }\n");
		printf(".n5x3  { color: #000000; background-color: #ccffcc }\n");
		printf(".n5x   { color: #000000; background-color: #ccffcc }\n");

		printf(".sat  { color: #ffffff; background-color: #0000ff }\n");

		printf(".mvd  { color: #cccccc; background-color: #999999 }\n");
		printf(".trn  { color: #ffffff; background-color: #6699ff }\n");
		printf(".fl   { color: #000000; background-color: #99ccff }\n");
		printf(".flq  { color: #000000; background-color: #ffcc66 }\n");
		printf(".flsh { color: #000000; background-color: #ffcc66 }\n");
		printf(".flt3 { color: #000000; background-color: #ffaa88 }\n");
		printf(".flt5 { color: #000000; background-color: #ff8888 }\n");
		printf(".flx  { color: #000000; background-color: #ff8888 }\n");
		printf(".chi  { color: #000000; background-color: #ff8888 }\n");
		printf(".imm  { color: #000000; background-color: #ff8888 }\n");
		printf(".fs   { color: #000000; background-color: #ff8888 }\n");
		printf(".fail { color: #000000; background-color: #cccccc }\n");

		printf(".coding		{ color: #222255; background-color: #ffffff }\n");
		printf(".leadIn		{ color: #666688; background-color: #ffffff }\n");
		printf(".nonCoding	{ color: #bb8888; background-color: #ffffff }\n");

		printf(".not { color: #999999; background-color: #ffffff }\n");
		printf(".utr { color: #bb8888; background-color: #ffffff }\n");

		printf(".shift		{ color: #990099; background-color: #ffffff }\n");
//		printf(".selected	{ color: #339900; background-color: #ffffff }\n");
		printf(".selected	{ color: #000000; background-color: #66cc33 }\n");

		printf(".wrong	{ color: #cc0000; background-color: #ffffff }\n");
		printf(".three	{ color: #0000cc; background-color: #ffffff }\n");

		printf(".translation { color: #006666; background-color: #bbccdd }\n");

		printf(".align  { color: #000000; background-color: #bbccff }\n");
		printf(".blast	{ color: #006666; background-color: #ffffff }\n");
		printf(".asm	{ color: #6666ff; background-color: #ffffff }\n");
		printf(".alt	{ color: #994422; background-color: #ffffff }\n");
		printf(".snp	{ color: #996600; background-color: #ffffff }\n");
		printf(".variant{ color: #00cc00; background-color: #ffffff }\n");
		printf(".score	{ color: #0000ff; background-color: #ffffff }\n");

		//printf("SPAN { font-family: courier new, courier-new, courier; font-weight: bold; font-size: %pt;}", code_font_size );
//		printf("SPAN { font-size: %pt; }", code_font_size );
		//printf("SPAN { line-height:100%}");
		//printf("SPAN {	white-space: pre}");
//		printf("SPAN.start		{ background: #99ff99 }");
//		printf("SPAN.stop		{ background: #ff8888 }");
//		printf("SPAN.protein	{ background: #cc99cc }");
//		printf("SPAN.orf		{ background: #cc99cc }");
		//printf("SPAN.valuedefault {}");
		//printf("SPAN.valuegap {}");
		//printf("SPAN.valueink {background: 000000}");

		printf("</STYLE>\n");

	}

   return 0;
}


void tail()
{
   printf("</BODY>\n");
   printf("</HTML>\n");
}


int label(const char *name, int length)
{
   register int i=0;
   int name_len=0;
   char label[50];

   name_len = (int)strlen( name );
   strcpy( label, name );

   for (i=name_len;i<length;i++) 
   {
      if ( i/2 - (i+1)/2 ) label[i] = ' '; /* i IS EVEN */
      else                 label[i] = '.'; /* i IS ODD  */
   }
   label[i] = '\0';

   printf( "<CODE>%s</CODE>\n", label );
   
   return 0;
}


int print_string_for_html(const char* string)
{
   register int j=0;
   
   for ( j=0; j<(int)(int)strlen(string); j++)
   {
      switch ( string[j] )
      {
         case '<': printf("&lt;"); break;
         case '>': printf("&gt;"); break;
         case '&': printf("&amp;"); break;
         case '"': printf("&quot;"); break;
         default: printf("%c", string[j]);
      }
   }

   return 0;
}

void FORM_from_env_named ( char* protocol, char* enctype, char* name )
{
   char server[200], port[20], script[100], output[1025]="", tmp[1025]="";
   
   if ( getenv("SERVER_NAME") == NULL ) strcpy(server, "NO_SERVER");
   else                                 strcpy(server, getenv("SERVER_NAME"));
   if ( getenv("SERVER_PORT") == NULL ) strcpy(port, "NO_PORT");
   else                                 strcpy(port, getenv("SERVER_PORT"));
   if ( getenv("SCRIPT_NAME") == NULL ) strcpy(script, "/NO_SCRIPT");
   else                                 strcpy(script, getenv("SCRIPT_NAME"));
   
   //printf("<FORM Method='post' Action='%s://%s:%s%s'>\n", protocol, server, port, script ); 

	strcpy( output, "<FORM Method='post' " );

   if ( strlen( enctype ) )
   {
	   sprintf( tmp, "enctype='%s' ", enctype );
	   strcat( output, tmp );
   }

   if ( strlen( name ) )
   {
	   sprintf( tmp, "Name='%s' ", name );
	   strcat( output, tmp );
   }

   sprintf( tmp, "Action='%s://%s:%s%s'>\n", protocol, server, HARDWIRED_PORT, script ); 
   strcat( output, tmp );

   printf("%s", output );
     
   // "nnn.nnn.nnn.nnn", port, script ); IP VALUE SHOULD BE 'server' VARIABLE 
}

void FORM_from_env( char* protocol, char* enctype )
{
	FORM_from_env_named( protocol, enctype, "" );
}

/*
void FORM_from_env()
{
   char server[200], port[20], script[100];
   
   if ( getenv("SERVER_NAME") == NULL ) strcpy(server, "NO_SERVER");
   else                                 strcpy(server, getenv("SERVER_NAME"));
   if ( getenv("SERVER_PORT") == NULL ) strcpy(port, "NO_PORT");
   else                                 strcpy(port, getenv("SERVER_PORT"));
   if ( getenv("SCRIPT_NAME") == NULL ) strcpy(script, "/NO_SCRIPT");
   else                                 strcpy(script, getenv("SCRIPT_NAME"));
   
   printf("\n<FORM Method='post' Action='http://%s:%s%s'>\n", server, port, script ); 
   //printf("<FORM Method='post' Action='http://206.86.177.200:%s%s'>\n", port, script ); 
	  
   // "nnn.nnn.nnn.nnn", port, script ); IP VALUE SHOULD BE 'server' VARIABLE 
}
*/

void mouse_over( char* text, int width, int height )
{
	printf("<IMG alt='%s' Src='/resources/button-help.gif' Width='%d' Height='%d'>?", text, width, height );
}


void FORM(const char* method, const char* action_url)
{
   printf("<FORM Method='%s' Action='%s'>\n", method, action_url); 
}

void un_FORM()
{  
   printf("<INPUT Type='hidden' Name='last_in_form' Value=\"\">\n");
   printf("</FORM>\n");
}

void OL()
{
   printf("<OL>\n");
}

void un_OL()
{
   printf("</OL>\n");
}

void UL()
{
   printf("<UL>\n");
}

void un_UL()
{
   printf("</UL>\n");
}

void LI(const char* item)
{
   printf("<LI>%s", item);
}

void INPUT_hidden(const char* name, const char* value)
{
   printf("<INPUT Type='hidden' Name='%s' Value=\"%s\">\n", name, value);
}

void INPUT_text(const char* size, const char* max_len, const char* name, const char* value, const char* cap )
{
   printf("<INPUT Type='text' Size = '%s' Maxlength = '%s' ", size, max_len);
   printf("Name='%s' Value=\"", name);
   print_string_for_html(value);
   printf("\">%s\n", cap); 
}

void INPUT_file(const char* size, const char* max_len, const char* name, const char* value, const char* cap )
{
   printf("<INPUT Type='file' Size = '%s' Maxlength = '%s' ", size, max_len);
   printf("Name='%s' Value=\"", name);
   print_string_for_html(value);
   printf("\">%s\n", cap); 
}

void labelled_INPUT(const char* label_name, const char* size, const char* max_len, const char* name, const char* value, const char* unit )
{
   label( label_name, LABEL_LENGTH );
   INPUT_text( size, max_len, name, value, unit );
   printf("<BR>\n");
}

void INPUT_radio( const char* name, const char* value, const char* label, int checked, char* value_set )
{ 
	  INPUT_radio_onclick( name, value, label, checked, value_set, NO_ONCLICK );
}

void INPUT_radio_onclick( const char* name, const char* value, const char* label, int checked, char* value_set, int onclick )
{ 
   printf("<INPUT Type='radio' Name='%s' Value=\"%s\"", name, value);

	if		  ( checked )							 printf(" Checked");
	else if ( !strcmp( value, value_set ) ) printf(" Checked");

	if (onclick) printf(" onclick='submit()' ");
	
   printf(">%s\n", label);   
}


void INPUT_checkbox( const char* name, const char* value, const char* label, int checked )
{ 
   printf("<INPUT Type='checkbox' Name='%s' Value=\"%s\"", name, value);
   if ( checked ) printf(" Checked");
   printf(">%s\n", label);   
}

void INPUT_radio_2(const char* name, const char* value_1, const char* label_1, 
			   const char* value_2, const char* label_2, const char* value_set ) 
{
   printf("<INPUT Type='radio' Name='%s' Value=\"%s\"",name, value_1);
   if ( !strcmp( value_1, value_set)) printf(" Checked");
   printf(">%s\n", label_1);   
   printf("<INPUT Type='radio' Name='%s' Value=\"%s\"",name, value_2);
   if ( !strcmp( value_2, value_set)) printf(" Checked");
   printf(">%s\n", label_2);   
}

void INPUT_radio_yn(const char* name, const char* value_set) 
{
   printf("<INPUT Type='radio' Name='%s' Value=\"y\"", name);
   if ( !strcmp( "y", value_set)) printf(" Checked");
   printf(">y\n");   
   printf("<INPUT Type='radio' Name='%s' Value=\"n\"",name);
   if ( !strcmp( "n", value_set)) printf(" Checked");
   printf(">n\n");   
}

void  INPUT_radio_n(const char* name, const char* value_set, int in_table, int number, ...)
{
   register int i=0;
   va_list ap;
   char value[65], label[65];
   
   va_start(ap, number);
   for (i=0;i<number;i++)
   {

      strcpy( value, va_arg(ap, const char*) );
      strcpy( label, va_arg(ap, const char*) );
      if (in_table) TD();
      printf("<INPUT Type='radio' Name='%s' Value=\"%s\"",name, value);
      if ( !strcmp( value, value_set)) printf(" Checked");
      printf(">%s\n", label);   
      if (in_table) un_TD();
   }
   va_end(ap);
}


void INPUT_password(const char* size, const char* name, const char* value)
{
   printf("<INPUT Type='password' Size = '%s' Name='%s' Value=\"%s\">\n", 
	  size, name, value); 
}

void INPUT_submit(const char* value)
{
   printf("<INPUT Type='submit' Name='action' Value=\"%s\">\n", value);
}

void INPUT_reset(const char* value)
{
   printf("<INPUT Type='reset' Value='%s'>\n", value);
}

void TEXTAREA(const char* name, const char* rows, const char* cols )
{
  printf("<TEXTAREA Name='%s' Rows='%s' Cols='%s'>\n", 
	 name, rows, cols ); 
}

void un_TEXTAREA()
{
  printf("</TEXTAREA>");
}

void TEXTAREA_ext(const char* name, const char* rows, const char* cols, const char* contents)
{
  printf("<TEXTAREA Name='%s' Rows='%s' Cols='%s'>%s</TEXTAREA>\n", 
	 name, rows, cols, contents); 
}

void H( char level, const char* content )
{
   printf("<H%c>%s</H%c>", level, content, level );
   fflush( stdout );
}

void H_un_H( char level, const char* content )
{
   printf("<H%c>%s</H%c>", level, content, level );
   fflush( stdout );
}

void un_H(char level)
{
   printf( "</H%c>\n", level);
   fflush( stdout );
}

void TT()
{
   printf("<TT>");
}

void un_TT()
{
   printf("</TT>\n");
}

void PRE()
{
   printf("<PRE>");
}

void un_PRE()
{
   printf("</PRE>\n");
}

void table_tabs()
{
	register int i=0;

	printf("\n");
	for (i=1;i<global_tables;i++) printf("      ");
}

void TABLE(int border)
{
	global_tables += 1;

	if ( DEBUG_TABLES ) border = 2;

	table_tabs();
   if ( border ) printf("<TABLE Border='%d'>", border );
   else          printf("<TABLE>");
}

void TABLE_ext( char* width, int border, int cell_spacing, int cell_padding, char* bgcolor )
{
	global_tables += 1;

	if ( DEBUG_TABLES ) border = 2;

	table_tabs();
	printf("<TABLE Width='%s' ", width );
	printf("Border='%d' Cellspacing='%d' Cellpadding='%d' ",	border, cell_spacing, cell_padding );

	if ( DEBUG_TABLES )
	{
	if ( global_tables == 1 )
		printf(" bordercolor=#ff0000 bordercolorlight=#ff0000 bordercolordark=#ff0000 ");
	else if ( global_tables == 2 )
		printf(" bordercolor=#999900 bordercolorlight=#999900 bordercolordark=#999900 ");
	else if ( global_tables == 3 )
		printf(" bordercolor=#00ff00 bordercolorlight=#00ff00 bordercolordark=#00ff00 ");
	else if ( global_tables == 4 )
		printf(" bordercolor=#009999 bordercolorlight=#009999 bordercolordark=#009999 ");
	else if ( global_tables == 5 )
		printf(" bordercolor=#0000ff bordercolorlight=#0000ff bordercolordark=#0000ff ");
	else if ( global_tables == 6 )
		printf(" bordercolor=#990099 bordercolorlight=#990099 bordercolordark=#990099 ");
	}

	
	printf("bgcolor='%s'>", bgcolor );
}

void un_TABLE()
{
	table_tabs();
   printf("</TABLE>\n");

	global_tables -= 1;
}

void TR()
{
	global_tr += 1;

	table_tabs();
   printf("  <TR>");
}
void TR_ext( char* bgcolor )
{
	global_tr += 1;

	table_tabs();
   printf("  <TR bgcolor='%s'>", bgcolor );
}

void un_TR()
{
	global_tr -= 1;

	table_tabs();
   printf("  </TR>");
}

void TD()
{
	global_td += 1;

	table_tabs();
   printf("    <TD Valign=top NOWRAP");

	if ( DEBUG_TABLES )
	{
	if ( global_tables == 1 )
		printf(" bordercolor=#ff0000 bordercolorlight=#ff0000 bordercolordark=#ff0000 ");
	else if ( global_tables == 2 )
		printf(" bordercolor=#999900 bordercolorlight=#999900 bordercolordark=#999900 ");
	else if ( global_tables == 3 )
		printf(" bordercolor=#00ff00 bordercolorlight=#00ff00 bordercolordark=#00ff00 ");
	else if ( global_tables == 4 )
		printf(" bordercolor=#009999 bordercolorlight=#009999 bordercolordark=#009999 ");
	else if ( global_tables == 5 )
		printf(" bordercolor=#0000ff bordercolorlight=#0000ff bordercolordark=#0000ff ");
	else if ( global_tables == 6 )
		printf(" bordercolor=#990099 bordercolorlight=#990099 bordercolordark=#990099 ");
	}
   printf(" (%d %d %d)>\n", global_tables, global_tr, global_td); 
   //printf(">\n"); 

}

void TD_ext(char* css_class, char* align, char* v_align, char* width, char* bgcolor, int colspan, int nowrap )
{	
	global_td += 1;

	table_tabs();
   printf("    <TD"); 
   if ( (int)strlen( css_class ) ) printf(" class='%s'", css_class );
   if ( (int)strlen( align     ) ) printf(" Align='%s'", align );
   if ( (int)strlen( v_align   ) ) printf(" Valign='%s'", v_align );
   if ( (int)strlen( width     ) ) printf(" Width='%s'", width );
   if ( (int)strlen( bgcolor   ) ) printf(" bgcolor='%s'", bgcolor );
	if ( colspan ) printf(" Colspan='%d'", colspan);
	if ( nowrap ) printf(" NOWRAP");

	if ( DEBUG_TABLES )
	{
	if ( global_tables == 1 )
		printf(" bordercolor=#ff0000 bordercolorlight=#ff0000 bordercolordark=#ff0000 ");
	else if ( global_tables == 2 )
		printf(" bordercolor=#999900 bordercolorlight=#999900 bordercolordark=#999900 ");
	else if ( global_tables == 3 )
		printf(" bordercolor=#00ff00 bordercolorlight=#00ff00 bordercolordark=#00ff00 ");
	else if ( global_tables == 4 )
		printf(" bordercolor=#009999 bordercolorlight=#009999 bordercolordark=#009999 ");
	else if ( global_tables == 5 )
		printf(" bordercolor=#0000ff bordercolorlight=#0000ff bordercolordark=#0000ff ");
	else if ( global_tables == 6 )
		printf(" bordercolor=#990099 bordercolorlight=#990099 bordercolordark=#990099 ");
	}

	//printf(" bordercolor=#cccccc bordercolorlight=#ffffff bordercolordark=#cccccc ");
   printf(" (%d %d %d)>\n", global_tables, global_tr, global_td); 
   //printf(">\n"); 
}

void un_TD()
{
	global_td -= 1;

	table_tabs();
   printf("    </TD>");
}

void TABLE_TR_TD(int border)
{
   TABLE(border);
   TR();
   TD();
}

void un_TD_TR_TABLE()
{
   un_TD();
   un_TR();
   un_TABLE();
}

void SELECT(const char *name, const char *size, int allow_mult)
{
	SELECT_onchange( name, size, allow_mult, NO_ONCHANGE, "" );
}

void SELECT_onchange(const char *name, const char *size, int allow_mult, int onchange, const char *action )
{
                            printf("    <SELECT Name='%s'", name);
   if (strcmp( "0", size )) printf(" Size='%s'", size); /* Size = "0": SHOWS FULL LIST */
   if ( allow_mult )        printf(" Multiple");
   if( onchange ) printf(" onchange=%s ",action);
                            printf(">\n");

}

void un_SELECT()
{
   printf("    </SELECT>\n");
}

void OPTION(const char* option, int selected)
{
   if ( selected )
      printf("        <OPTION Selected> %s\n", option);
   else
      printf("        <OPTION> %s\n", option);
}		

void OPTION_ext( const char* value, const char* visible, const char* style_class, int selected )
{
   if ( selected )
      printf("        <OPTION Class=\"%s\" Value=\"%s\" Selected> %s\n", style_class, value, visible );
   else
      printf("        <OPTION Class=\"%s\" Value=\"%s\"> %s\n", style_class, value, visible );
}

void B()
{
   printf("<B>");
}
void un_B()
{
   printf("</B>\n");
}

void P()
{
   printf("<P>\n");
}

void P_ext( char* style_class )
{
   printf("<P class='%s'>\n", style_class );
}

void un_P()
{
   printf("</P>\n");
}

void CODE()
{
   printf("<CODE>\n");
}
void un_CODE()
{
   printf("</CODE>\n");
}


void BR()
{
   printf("<BR>\n");
}

void BR_multi(int number)
{
   register int i=0;
   
   for (i=0;i<number;i++) printf("<BR>"); printf("\n");
}

void HR()
{
   printf("<HR>\n");
   fflush(stdout);		// PROBABLY USEFUL!
}


void good_url(char *in_str, char *url)
{
  char *ptr;
  char str[1024];
  const char *space = "\\040";

  if (in_str) 
  {
	  strcpy(str, in_str);
	  ptr = strtok(str, " ");

	  strcpy(url, ptr);

	  while ((ptr=strtok(NULL, " ")) != NULL) 
	  {
		strcat(url, space);
		strcat(url, ptr);	
	  }
  }

}
