# Supplementary material for: Evading the annotation bottleneck: using sequence similarity to search non-sequence gene data
Source: BMC Bioinformatics. 2008 Oct 17;9:442. doi: 10.1186/1471-2105-9-442 (PMC2587480; doi:10.1186/1471-2105-9-442)
Supplement: Additional file 1 — archive of code for the applications described in the manuscript. quick-release-archive. [file 1471-2105-9-442-S1.zip › quick-release-code/code/code-libraries/sequences.cpp]

/***********************************************************************************
* This code is part of the quickApps project
* 
* Copyright (c) 2008, Michael J. Gilchrist
* All rights reserved.
* 
* Redistribution and use in source and binary forms, with or without modification, 
* are permitted provided that the following conditions are met:
* 
* 1.Redistributions of source code must retain the above copyright notice, this 
*   list of conditions and the following disclaimer. 
* 2.Redistributions in binary form must reproduce the above copyright notice, 
*   this list of conditions and the following disclaimer in the documentation 
*   and/or other materials provided with the distribution. 
* 3.Neither the name of the University of Cambridge nor the names of its 
*   contributors may be used to endorse or promote products derived from this 
*   software without specific prior written permission. 
* 
* THIS SOFTWARE IS PROVIDED BY THE COPYRIGHT HOLDERS AND CONTRIBUTORS "AS IS" AND 
* ANY EXPRESS OR IMPLIED WARRANTIES, INCLUDING, BUT NOT LIMITED TO, THE IMPLIED 
* WARRANTIES OF MERCHANTABILITY AND FITNESS FOR A PARTICULAR PURPOSE ARE DISCLAIMED. 
* IN NO EVENT SHALL THE COPYRIGHT OWNER OR CONTRIBUTORS BE LIABLE FOR ANY DIRECT, 
* INDIRECT, INCIDENTAL, SPECIAL, EXEMPLARY, OR CONSEQUENTIAL DAMAGES (INCLUDING, 
* BUT NOT LIMITED TO, PROCUREMENT OF SUBSTITUTE GOODS OR SERVICES; LOSS OF USE, 
* DATA, OR PROFITS; OR BUSINESS INTERRUPTION) HOWEVER CAUSED AND ON ANY THEORY OF 
* LIABILITY, WHETHER IN CONTRACT, STRICT LIABILITY, OR TORT (INCLUDING NEGLIGENCE 
* OR OTHERWISE) ARISING IN ANY WAY OUT OF THE USE OF THIS SOFTWARE, EVEN IF 
* ADVISED OF THE POSSIBILITY OF SUCH DAMAGE.
************************************************************************************/

#include <stdlib.h>
#include <stdio.h>
#include <conio.h>
#include <ctype.h>
#include <string.h>

#include <sql_cgi.h>
#include <seqs.h>

#define PROTEIN_DB "prt."

typedef struct sequence_data SEQ_DATA;

int extract_data_from_line
(
 int sequence_load_type, 
 char* name,
 char* tag,
 char* data_line 
 );


typedef enum {
	qmp_PI=0,  
	qmp_HIT_ID,  
	qmp_EXPECTED,  
	qmp_FIRST,
	qmp_LAST,
	qmp_BREAK,  
	qmp_PCT_OF_QUERY,  
	qmp_STATUS,
	qmp_QUERY_LENGTH  
} QUERY_MAP;


typedef enum {
	lpu_ID_STRING=0,
	lpu_PI,
	lpu_SOURCE, 
	lpu_GENE,
	lpu_DEFINITION,
	lpu_TAXONOMY_ID,
	lpu_SPECIES,
	lpu_PUBMED_ID, 
	lpu_SEQUENCES, 
	lpu_TITLE, 
	lpu_REFERENCE, 
	lpu_AUTHORS, 
	lpu_REMARKS
} LIST_PUBLICATIONS;

typedef enum {
	lge_ID_STRING=0,
	lge_PI,
	lge_SPECIES,
	lge_GENE_ID,
	lge_SYMBOL,
	lge_DESCRIPTION,
	lge_ALIASES
} LIST_GENES;


int get_PI_gif( double pi, char* gif );

int make_query_map( int command, int data_row, int* accumulator, int cols, 
						  char col[MAX_COLS][MAX_COL_LEN +1], char last_row_col[MAX_COLS][MAX_COL_LEN +1]);

int make_query_map( int command, int data_row, int* accumulator, int cols, 
						  char col[MAX_COLS][MAX_COL_LEN +1], char last_row_col[MAX_COLS][MAX_COL_LEN +1])
{
	int columns=0, i=0, check_column=0, selected=0, horizontal=0, height=0, width=0, start_row=0;
	char tmp[1025]="", file_line[1001]="", file[1025]="", url[1025]="", sql[1025]="", gif[65]="";
	char orientation='\0';

	int table_width=500;

/*	qmp_PI=0,  
	qmp_HIT_ID,  
	qmp_EXPECTED,
	qmp_FIRST,
	qmp_LAST,
	qmp_BREAK,  
	qmp_PCT_OF_QUERY,  
	qmp_STATUS  
} QUERY_MAP;*/

	if ( data_row == 1 )
	{
		start_row = 1;
		TR();
	}
	else if ( strcmp( col[qmp_HIT_ID], last_row_col[qmp_HIT_ID] ) )
	{
		start_row = 1;
		un_TR();
		TR();
	}

	if ( start_row )	// xxx
	{
		if ( !strcmp( "QUERY", col[qmp_HIT_ID] ) )
		{
			TR();
			printf("<TD></TD>"); printf("<TD><IMG Src='/online/resources/transparent.gif' Width='5' Height='5'></TD>");
			printf("<TD></TD>"); printf("<TD><IMG Src='/online/resources/transparent.gif' Width='5' Height='5'></TD>");
			printf("<TD></TD>"); printf("<TD><IMG Src='/online/resources/transparent.gif' Width='5' Height='5'></TD>");
			printf("<TD></TD>"); printf("<TD><IMG Src='/online/resources/transparent.gif' Width='5' Height='5'></TD>");
			printf("<TD></TD>"); printf("<TD><IMG Src='/online/resources/transparent.gif' Width='5' Height='5'></TD>");
			printf("<TD></TD>"); printf("<TD><IMG Src='/online/resources/transparent.gif' Width='5' Height='5'></TD>");

			printf("<TD colspan=100><BIG>query sequence</BIG></TD>");
			un_TR();
			TR();
			printf("<TD></TD><TD></TD>"); 
			printf("<TD Align=left><BIG>matching sequences</BIG></TD><TD></TD>"); 
			printf("<TD Align=center><BIG><B>PI</B></BIG></TD><TD></TD>"); 
			printf("<TD Align=center><BIG><B>E-value</B></BIG></TD><TD></TD>"); 
			printf("<TD Align=center><BIG><B>from</B></BIG></TD><TD></TD>"); 
			printf("<TD Align=center><BIG><B>to</B></BIG></TD><TD></TD>"); 
		}
		else
		{
			printf("<TD><A Href='#%s'><IMG Src='/online/resources/arrow-down-black-on-white.gif' Style='border: none;' Width='6' Height='6'></A></TD><TD></TD>", col[qmp_HIT_ID] ); 
//			printf("<TD Align=left NOWRAP><A Href='#%s'>%s</A></TD><TD></TD>", col[qmp_HIT_ID], col[qmp_HIT_ID] );
			printf("<TD Align=left NOWRAP>%s</TD><TD></TD>", col[qmp_HIT_ID] );
			printf("<TD Align=left>%s</TD><TD></TD>", col[qmp_PI] ); 
			printf("<TD Align=right>%s</TD><TD></TD>", col[qmp_EXPECTED] ); 
			printf("<TD Align=right>%s</TD><TD></TD>", col[qmp_FIRST] ); 
			printf("<TD Align=right>%s</TD><TD></TD>", col[qmp_LAST] ); 
		}
	}

	TD_ext("", "Center", "Top", "", "", 0, NOWRAP_OFF ); 
	if ( atof(col[qmp_STATUS]) ) // ALIGNEMNT
	{
		// QUERY LINE
		if ( !strcmp( "QUERY", col[qmp_HIT_ID] ) )	strcpy( gif, "fl-3.gif" );
		else										get_PI_gif( atof(col[qmp_STATUS]), gif );
	
		printf( "<IMG Src='/online/resources/%s' Width='%d' Height='5'>", gif, (int)(atof(col[qmp_PCT_OF_QUERY])*table_width/100) ); 
	}
	else // NO ALIGNEMNT
	{
		printf( "<IMG Src='/online/resources/transparent.gif' Width='%d' Height='5'>", (int)(atof(col[qmp_PCT_OF_QUERY])*table_width/100) ); 
	}
	un_TD();

	for (i=0;i<cols;i++) strcpy( last_row_col[i], col[i] );	
	return 0;
}

int make_gene_output( int command, int data_row, int* accumulator, int cols, 
						  char col[MAX_COLS][MAX_COL_LEN +1], char last_row_col[MAX_COLS][MAX_COL_LEN +1])
{
	int columns=0, i=0, check_column=0, selected=0, horizontal=0, height=0, width=0, extra=0;
	char tmp[1025]="", file_line[1001]="", file[1025]="", url[1025]="", sql[1025]="", gif[65]="";
	char orientation='\0';

/*	lge_GI=0,
	lge_TAXONOMY_ID,
	lge_PUBMED_ID, 
	lge_SEQUENCES, 
	lge_TITLE
*/
	char	species[8]	= "80",
			pi[8]		= "20",
			symbol[8]	= "80",
			gene[8]		= "160",
			synonyms[8]	= "120",
			ids[8]		= "120";

	extra = 0;

	if ( command == 1 && data_row == 1 )
	{
		TR();
			TD(); printf("<IMG Src='/online/resources/transparent.gif' Width='%s' Height='1'>", species );	un_TD();
			TD(); printf("<IMG Src='/online/resources/transparent.gif' Width='%s' Height='1'>", pi );		un_TD();
			TD(); printf("<IMG Src='/online/resources/transparent.gif' Width='%s' Height='1'>", pi );		un_TD();
			TD(); printf("<IMG Src='/online/resources/transparent.gif' Width='%s' Height='1'>", symbol );		un_TD();
			TD(); printf("<IMG Src='/online/resources/transparent.gif' Width='%s' Height='1'>", gene );		un_TD();
			TD(); printf("<IMG Src='/online/resources/transparent.gif' Width='%s' Height='1'>", synonyms );		un_TD();
			TD(); printf("<IMG Src='/online/resources/transparent.gif' Width='%s' Height='1'>", ids );		un_TD();
		un_TR();
	}

	TR();
	{

/*	lge_ID_STRING=0,
	lge_PI,
	lge_SPECIES,
	lge_GENE_ID,
	lge_SYMBOL,
	lge_DESCRIPTION,
	lge_ALIASES
*/
		sprintf( url, "http://www.ncbi.nlm.nih.gov/sites/entrez?Db=gene&Cmd=ShowDetailView&TermToSearch=%s", 
			col[lge_GENE_ID] );

		TD_ext("gene", "Left", "Top", species, "", 0, NOWRAP_OFF ); 
		if ( strcmp( last_row_col[lge_SPECIES], col[lge_SPECIES] ) )
			printf( "%s", col[lge_SPECIES] );
		un_TD();

		TD_ext("", "Center", "Top", "", "", 0, NOWRAP_OFF ); 
		printf( "%s%%", col[lge_PI] );
		un_TD();

		TD_ext("", "Center", "Top", "", "", 0, NOWRAP_OFF ); 
		get_PI_gif( atof(col[lge_PI]), gif );
		printf( "<IMG Src='/online/resources/%s' Width='8' Height='8'>", gif ); 
		un_TD();

		/// 
		TD_ext("", "Left", "Top", symbol, "", 0, NOWRAP_OFF ); 
		printf( "<BIG>%s</BIG>", col[lge_SYMBOL] );
		un_TD();

		TD_ext("", "Left", "Top", gene, "", 0, NOWRAP_OFF ); 
		printf( "<A target=%s Href='%s' ><BIG>%s</BIG></A>", col[lge_GENE_ID], url, col[lge_DESCRIPTION] );
		un_TD();

		TD_ext("", "Left", "Top", synonyms, "", 0, NOWRAP_OFF ); 
		printf( "%s", col[lge_ALIASES] );
		un_TD();

		sprintf( url, "http://www.ncbi.nlm.nih.gov/sites/entrez?cmd=search&db=Protein&term=%s", 
			col[lge_ID_STRING] );

		TD_ext("", "Left", "Top", ids, "", 0, NOWRAP_OFF ); 
		printf( "<A target=%s Href='%s' >%s", col[lge_ID_STRING], url, col[lge_ID_STRING] );
		un_TD();

	}
	TR();

	for (i=0;i<cols;i++) strcpy( last_row_col[i], col[i] );	
	return 0;
}

int get_PI_gif( double pi, char* gif )
{
	if ( form.FieldWas("option", "images") )
	{
		if      ( pi > 99 ) strcpy( gif, "PI-100.gif" );
		else if ( pi > 98 ) strcpy( gif, "PI-99.gif" );
		else if ( pi > 97 ) strcpy( gif, "PI-98.gif" );
		else if ( pi > 95 ) strcpy( gif, "PI-97.gif" );
		else if ( pi > 92 ) strcpy( gif, "PI-95.gif" );
		else if ( pi > 87 ) strcpy( gif, "PI-92.gif" );
		else if ( pi > 79 ) strcpy( gif, "PI-87.gif" );
		else if ( pi > 66 ) strcpy( gif, "PI-79.gif" );
		else if ( pi > 45 ) strcpy( gif, "PI-66.gif" );
		else if ( pi >  0 ) strcpy( gif, "PI-45.gif" );
	}
	else
	{
		if      ( pi > 98 ) strcpy( gif, "PI-100.gif" );
		else if ( pi > 95 ) strcpy( gif, "PI-99.gif" );
		else if ( pi > 90 ) strcpy( gif, "PI-98.gif" );
		else if ( pi > 80 ) strcpy( gif, "PI-97.gif" );
		else if ( pi > 70 ) strcpy( gif, "PI-95.gif" );
		else if ( pi > 60 ) strcpy( gif, "PI-92.gif" );
		else if ( pi > 50 ) strcpy( gif, "PI-87.gif" );
		else if ( pi > 40 ) strcpy( gif, "PI-79.gif" );
		else if ( pi > 30 ) strcpy( gif, "PI-66.gif" );
		else if ( pi >  0 ) strcpy( gif, "PI-45.gif" );
	}

	return 0;
}

int make_lit_output( int command, int data_row, int* accumulator, int cols, 
						  char col[MAX_COLS][MAX_COL_LEN +1], char last_row_col[MAX_COLS][MAX_COL_LEN +1])
{
	int columns=0, i=0, check_column=0, selected=0, horizontal=0, height=0, width=0, extra=0;
	char tmp[1025]="", file_line[1001]="", file[1025]="", url[1025]="", sql[1025]="", gif[65]="";
	char orientation='\0';

/*	lpu_GI=0,
	lpu_TAXONOMY_ID,
	lpu_PUBMED_ID, 
	lpu_SEQUENCES, 
	lpu_TITLE
*/
	char	species[8]	= "80",
			gene[8]		= "180",
			title[8]	= "300",
			ref[8]		= "120",
			authors[8]	= "200",
			remark[8]	= "240";

	extra = 0;

	if ( command == 1 && data_row == 1 )
	{
		TR();
			TD(); printf("<IMG Src='/online/resources/transparent.gif' Width='5' Height='1'>"); un_TD();
			TD(); printf("<IMG Src='/online/resources/transparent.gif' Width='%s' Height='1'>", species );	un_TD();
			TD(); printf("<IMG Src='/online/resources/transparent.gif' Width='%s' Height='1'>", gene );		un_TD();
			TD(); printf("<IMG Src='/online/resources/transparent.gif' Width='10' Height='1'>");				un_TD();
			TD(); printf("<IMG Src='/online/resources/transparent.gif' Width='%s' Height='1'>", title );		un_TD();
			TD(); printf("<IMG Src='/online/resources/transparent.gif' Width='%s' Height='1'>", ref );		un_TD();
			TD(); printf("<IMG Src='/online/resources/transparent.gif' Width='%s' Height='1'>", authors );	un_TD();
			TD(); printf("<IMG Src='/online/resources/transparent.gif' Width='20' Height='1'>");				un_TD();
			if (extra) {
			TD(); printf("<IMG Src='/online/resources/transparent.gif' Width='20' Height='1'>"); un_TD();
			TD(); printf("<IMG Src='/online/resources/transparent.gif' Width='20' Height='1'>"); un_TD();
			TD(); printf("<IMG Src='/online/resources/transparent.gif' Width='20' Height='1'>"); un_TD(); }
//			TD(); printf("<IMG Src='/online/resources/transparent.gif' Width='%s' Height='1'>", remark ); un_TD();
		un_TR();
	}

	TR();
	{
		TD(); un_TD();	// INITIAL MARGIN SPACER

		sprintf( url, "http://www.ncbi.nlm.nih.gov/sites/entrez?cmd=Retrieve&db=pubmed&list_uids=%s", 
			col[lpu_PUBMED_ID] );

		TD_ext("gene", "Centre", "Top", species, "", 0, NOWRAP_OFF ); 
		if ( strcmp( last_row_col[lpu_SPECIES], col[lpu_SPECIES] ) )
			printf( "%s", col[lpu_SPECIES] );
		un_TD();

		TD_ext("gene", "Centre", "Top", gene, "", 0, NOWRAP_OFF ); 
		if ( strcmp( last_row_col[lpu_SPECIES], col[lpu_SPECIES] ) )
			printf( "<BIG>%s</BIG>", col[lpu_DEFINITION] );
		un_TD();

		TD_ext("", "Centre", "Top", "", "", 0, NOWRAP_OFF ); 
		get_PI_gif( atof(col[lpu_PI]), gif );
		printf( "<IMG Src='/online/resources/%s' Width='8' Height='8'>", gif ); 
		un_TD();

		/// 
		TD_ext("", "Left", "Top", title, "", 0, NOWRAP_OFF ); 
		printf( "<BIG>%s</BIG>", col[lpu_TITLE] );
		un_TD();

		TD_ext("", "Left", "Top", ref, "", 0, NOWRAP_OFF ); 
		printf( "<A target=%s Href='%s' >%s</A>", col[lpu_PUBMED_ID], url, col[lpu_REFERENCE] );
		un_TD();

		TD_ext("", "Left", "Top", authors, "", 0, NOWRAP_OFF ); 
		printf( "%s", col[lpu_AUTHORS] );
		un_TD();

		TD_ext("", "Centre", "Top", "", "", 0, NOWRAP_OFF ); 
		printf( "<ACRONYM Title='%s referenced sequence(s) in paper'>%s</ACRONYM>", col[lpu_SEQUENCES], col[lpu_SEQUENCES] );
		un_TD();

		if (extra) 
		{
			TD_ext("", "Left", "Top", "", "", 0, NOWRAP_OFF ); 
			printf( "%s", col[lpu_SOURCE] );
			un_TD();

			TD_ext("", "Left", "Top", "", "", 0, NOWRAP_OFF ); 
			printf( "%s", col[lpu_PUBMED_ID] );
			un_TD();

			TD_ext("", "Left", "Top", "", "", 0, NOWRAP_OFF ); 
			printf( "%s", col[lpu_GENE] );
			un_TD();	
		}

		if ( 0 ) // GENE RIFS DUPLICATED...
		{
			TD_ext("", "Left", "Top", remark, "", 0, NOWRAP_OFF ); 
			printf( "%s", col[lpu_REMARKS] );
			un_TD();
		}
	}
	TR();

	for (i=0;i<cols;i++) strcpy( last_row_col[i], col[i] );	
	return 0;
}


int make_image_urls( int command, int data_row, int* accumulator, int cols, 
						  char col[MAX_COLS][MAX_COL_LEN +1], char last_row_col[MAX_COLS][MAX_COL_LEN +1])
{
	int columns=0, i=0, check_column=0, selected=0, horizontal=0, height=0, width=0, excess=0;
	char tmp[1024]="", width_str[33]="", v_align_text[33]="", v_align_file[33]="";
	char orientation='\0';

	if ( !(height=form.ReturnFieldAsInteger("height")) ) height	= 80; 

	width	= 100;

	if ( form.ReturnFieldAsInteger("show") ) excess = data_row - form.ReturnFieldAsInteger("show");
	

	if ( excess > 0 )
	{
		if ( excess == 1 )
		{
//			un_TR();
//			TR();
			TD_ext("", "Left", "", "100", "", 5, NOWRAP_OFF ); 
			printf("<IMG Src='/online/resources/transparent.gif' Width='100' Height='2'>");
			printf("<BR>... there are more images available for this sequence, reset to 'ALL' above.");
			un_TD();
//			un_TR();
		}
		return 0;
	}

	sprintf( width_str, "%d", width );

	if ( form.field[form.FindField("orientation")].value[0] == 'h' ) horizontal = 1;

	if ( horizontal )
	{
		strcpy( v_align_text, "bottom" );
		strcpy( v_align_file, "top" );
	}
	else
	{
		strcpy( v_align_text, "center" );
		strcpy( v_align_file, "center" );
	}


	if ( data_row == 1 ) 
	{
		TR();
		TD_ext("", "Left", "", "", "", 2, NOWRAP_ON ); 
			printf( "Source Collection: <BIG>%s</BIG>", col[ild_SOURCE] );
		un_TD();
		un_TR();
		TR();
		TD_ext("", "Left", "", "", "", 2, NOWRAP_ON ); 
			printf( "<BIG><I>%s</I></BIG>", col[ild_SPECIES] );
		un_TD();
		un_TR();
/*		TR();
		TD_ext("", "Left", "", "", "", 2, NOWRAP_ON ); 
			printf( "%s %s", col[ild_SEQUENCE_ID], col[ild_SEQUENCE_NAME] ); 
		un_TD();
		un_TR();
*/		if ( !horizontal ) 
		{
			TR();
			TD_ext("", "Left", "", "", "", 2, NOWRAP_ON ); 
			printf("<IMG Src='/online/resources/transparent.gif' Width='200' Height='2'>");
			un_TD();
			un_TR(); 
		}
		if ( horizontal ) TR();
	}
	else
	{
		if ( horizontal && strcmp( last_row_col[ild_GROUP], col[ild_GROUP] ) ) 
		{
			un_TD();
			un_TR(); 
			TD();
			TR();
		}
	}

	if ( horizontal ) TD();
	if ( horizontal ) TABLE(0);	
//	if ( horizontal ) TABLE_ext( width_str, 0, 0, 0, "" );
	TR();

	if ( horizontal ) TD();
	if ( horizontal ) printf("<IMG Src='/online/resources/transparent.gif' Width='2' Height='24'>");
	if ( horizontal ) un_TD();
	TD_ext("", "Center", v_align_text, "", "", 0, NOWRAP_OFF ); 
//	TD_ext("", "Center", v_align_text, width_str, "", 0, NOWRAP_OFF ); 
	{
		printf( "%s", col[ild_DISPLAY_TEXT] ); 
	}
	un_TD();

	if ( horizontal ) un_TR();
	if ( horizontal ) TR();

	if ( horizontal ) TD();
	if ( horizontal ) un_TD();
//	TD_ext("", "Left", "", width_str, "", 0, NOWRAP_OFF ); 
	TD_ext("", "Center", "", "", "", 0, NOWRAP_ON ); 
	{
		encode_spaces( tmp, col[ild_FILE] );

//		printf( "<A Href=http://%s/%s%s target=%s-%s-%s> <IMG Src=http://%s/%s%s Height=%d Width=%d></A>", 
		printf( "<A Href=http://%s/%s%s target=%s-%s-%s> <IMG Src=http://%s/%s%s Height=%d></A>", 
			col[ild_SERVER], col[ild_FOLDER], tmp, col[ild_SOURCE], col[ild_SEQUENCE_ID], col[ild_TAG],
			col[ild_SERVER], col[ild_FOLDER], tmp,
//			height, width ); 
			height ); 
	}	
	un_TD();

	if ( horizontal ) un_TR();
	if ( horizontal ) TR();

	if ( horizontal ) TD();
	if ( horizontal ) printf("<IMG Src='/online/resources/transparent.gif' Width='2' Height='24'>");
	if ( horizontal ) un_TD();
	TD_ext("", "Center", v_align_file, "", "", 0, NOWRAP_ON ); 
	{
		printf( "%s", col[ild_FILE] ); 
	}	
	un_TD();

	un_TR();
	if ( horizontal ) un_TABLE();
	if ( horizontal ) un_TD();

	for (i=0;i<cols;i++) strcpy( last_row_col[i], col[i] );	
	return 0;
}

int load_blast_file( char* path, char* file_string, char* mode, int seq_length, char* time_string ) // mode = 'GNM'/'ASM'/'EST'/'IMG'/'LIT'
{
	int line=0, q_from=0, q_to=0, s_from=0, s_to=0, end=0, i=0, j=0, hits=0;
	char tmp[1025]="", file_line[1001]="", file[1025]="", url[1025]="", sql[1025]="";
	char gif[33]="", pi[33]="", length[33]="", expected[33]="", cluster[129]="", name[129]="", last_name[129]="";
	char* token;

	FILE *read_ptr=NULL, *write_ptr=NULL;

	BLASTLINE blast_line[MAX_BLAST_LINES];
	int blast_lines=0, matched_seqs=0, item=0, query_length=0, last_j=0, table_width=500, columns=0, aligns=0;
	int break_point[101];

	break_point[0]   = 1;
	break_point[100] = 1;
	for (i=1;i<=100;i++) break_point[i] = 0;

	strcpy( file, path );
	strcat( file, file_string );
	strcat( file, "-out.txt" );

	//printf("*** [%s]<BR>\n", tmp );
	if ( (read_ptr=fopen( file, "rb")) == NULL )
	{
		sprintf( tmp, "%s", file );
		ok( tmp );
		warning("Failed to get pointer to source file...");
		return 0;
	}

	//	query_length	= strlen(form.field[form.FindField("sequence")].value);
	query_length	= seq_length;
	blast_lines		= 0;
	while ( fgets( file_line, 1001, read_ptr ) != NULL )
	{
//		printf("<BR>%d %s\n", blast_lines, file_line );			
		//			strcpy(tmp_line, file_line);

		if ( blast_lines >= MAX_BLAST_LINES ) break;

		token = strtok(file_line, "\t");
		strcpy(blast_line[blast_lines].cluster, token);
//		printf("%s\n", token );	// TOKEN HERE HAS BLAST HIT ID

		item = 1;
		while ((token=strtok(NULL, "\t")) != NULL) 
		{
			item++;
			if ( item == 2 ) strcpy( blast_line[blast_lines].pi, token );
			if ( item == 3 ) strcpy( blast_line[blast_lines].length, token );

			if ( item == 6 ) blast_line[blast_lines].q_from = atoi( token );
			if ( item == 7 ) blast_line[blast_lines].q_to	= atoi( token );
			if ( item == 8 ) blast_line[blast_lines].s_from = atoi( token );
			if ( item == 9 ) blast_line[blast_lines].s_to	= atoi( token );

			if ( item == 10 ) strcpy( blast_line[blast_lines].expected, token );

			if ( item == 11 ) blast_line[blast_lines].score = atoi( token );
		}

		if (1) // !strcmp( "IMG", mode ) )  
		{
			sprintf( sql, "exec %s.put_search_blast_line '%s', '%s', '%s', '%s', %d, %d, %d, %d, %d, %d", QUICK_DB, 
				time_string, 
				blast_line[blast_lines].cluster,
				blast_line[blast_lines].pi,
				blast_line[blast_lines].expected,
				atoi(blast_line[blast_lines].length),
				blast_line[blast_lines].q_from,
				blast_line[blast_lines].q_to,
				blast_line[blast_lines].s_from,
				blast_line[blast_lines].s_to,
				blast_line[blast_lines].score
				);

//			printf("SQL [%s]<BR>\n", sql );	// TOKEN HERE HAS BLAST HIT ID
			// 
			if ( run_proc( sql ) < 0 )
			{
				sprintf( tmp, "run_proc('%s') failed in load_sequences()", sql );
				return error( tmp );
			}
		}

		blast_line[blast_lines].pct_from	= (int)( 100.0*blast_line[blast_lines].q_from/query_length );
		blast_line[blast_lines].pct_to		= (int)( 100.0*blast_line[blast_lines].q_to/query_length );

		if ( (blast_line[blast_lines].q_to - blast_line[blast_lines].q_from)*(blast_line[blast_lines].s_to - blast_line[blast_lines].s_from) > 0 ) 
			blast_line[blast_lines].sense = 1;
		else																													
			blast_line[blast_lines].sense = -1;

		// INCREMENT MATCHED SEQS (MAY HAVE SEVERAL ALIGNMENTS FOR ONE SEQ)
		if ( blast_lines == 0 ) matched_seqs++;
		else 
		{
			if ( strcmp( blast_line[blast_lines].cluster, blast_line[blast_lines - 1].cluster ) ) matched_seqs++;
		}

		blast_lines++;
	}

	fclose(read_ptr);		

	return matched_seqs;
}

int draw_blast_file( char* path, char* file_string, char* mode, int seq_length, char* time_string ) // mode = 'GNM'/'ASM'/'EST'/'IMG'/'LIT'
{
	int line=0, q_from=0, q_to=0, s_from=0, s_to=0, end=0, i=0, j=0, hits=0;
	char tmp[1025]="", file_line[1001]="", file[1025]="", url[1025]="", sql[1025]="";
	char gif[33]="", pi[33]="", length[33]="", expected[33]="", cluster[129]="", name[129]="", last_name[129]="";

	int blast_lines=0, item=0, query_length=0, last_j=0, table_width=500, columns=0, aligns=0;

	// BLAST DATA NOW IN DATABASE TABLE // xxx
	if (1)
	{
		sprintf( sql, "exec %s.get_image_query_map '%s', %d", QUICK_DB, 
			time_string, 
			seq_length );

		if (0) // DEBUG
		{
			printf("*** '%s'<BR>\n", sql );

			if ( run_sql_into_table( sql, ONE_TABLE, COL_HEADS, 1 ) < 0 )
				return error("run_sql_into_table('cluster_blast_hits') failed in sequence_page()");		
		}

		printf("<BR><FONT color=#ffffff>...</FONT><BIG>Matching alignments against query sequence (length=%d)</BIG>", query_length );
		start_outliner( DARK_BAND, 2, "" );
		start_inner_block( "#ffffff", 0, 5, "" );

		TABLE_ext( "", 0, 0, 0, "" );
		if ( run_proc_into_function( sql, make_query_map ) < 0 )
			return error("run_proc_into_function('make_query_map') failed in sequence_page()"); 
		un_TR();
		un_TABLE();

		BR(); 
		TABLE(0);	// 
		TR();
		if ( form.FieldWas("option", "images") )
		{
			printf("<TD>%%</TD>");
			printf("<TD>99</TD>");
			printf("<TD>98</TD>");
			printf("<TD>97</TD>");
			printf("<TD>95</TD>");
			printf("<TD>92</TD>");
			printf("<TD>87</TD>");
			printf("<TD>79</TD>");
			printf("<TD>66</TD>");
			printf("<TD>45</TD>");
		}
		else
		{
			printf("<TD>%%</TD>");
			printf("<TD>95</TD>");
			printf("<TD>90</TD>");
			printf("<TD>80</TD>");
			printf("<TD>70</TD>");
			printf("<TD>60</TD>");
			printf("<TD>50</TD>");
			printf("<TD>40</TD>");
			printf("<TD>30</TD>");
			printf("<TD>&lt;30</TD>");
		}

		printf("<TD></TD>");
		printf("<TD>inverted</TD>");
		un_TR();
		TR();
		printf("<TD><IMG Src='/online/resources/PI-100.gif' Width='8' Height='8'></TD>");
		printf("<TD><IMG Src='/online/resources/PI-99.gif' Width='8' Height='8'></TD>");
		printf("<TD><IMG Src='/online/resources/PI-98.gif' Width='8' Height='8'></TD>");
		printf("<TD><IMG Src='/online/resources/PI-97.gif' Width='8' Height='8'></TD>");
		printf("<TD><IMG Src='/online/resources/PI-95.gif' Width='8' Height='8'></TD>");
		printf("<TD><IMG Src='/online/resources/PI-92.gif' Width='8' Height='8'></TD>");
		printf("<TD><IMG Src='/online/resources/PI-87.gif' Width='8' Height='8'></TD>");
		printf("<TD><IMG Src='/online/resources/PI-79.gif' Width='8' Height='8'></TD>");
		printf("<TD><IMG Src='/online/resources/PI-66.gif' Width='8' Height='8'></TD>");
		printf("<TD><IMG Src='/online/resources/PI-45.gif' Width='8' Height='8'></TD>");
		printf("<TD><IMG Src='/online/resources/transparent.gif' Width='8' Height='8'></TD>");
		printf("<TD><IMG Src='/online/resources/fl-1.gif' Width='8' Height='8'></TD>");
		un_TR();
		un_TABLE();

		close_inner_block();
		close_outliner();
	}

	return blast_lines;
}

int read_blast_file( char* path, char* file_string, char* mode ) // mode = 'GNM'/'ASM'/'EST'
{
	int line=0, q_from=0, q_to=0, s_from=0, s_to=0, end=0, i=0, j=0, hits=0;
	char tmp[1025]="", file_line[1001]="", file[1025]="", url[1025]="", sql[1025]="";
	char pi[33]="", length[33]="", expected[33]="", cluster[129]="", name[129]="", last_cluster[129]="";
	char* token;

	FILE *read_ptr=NULL, *write_ptr=NULL;

	strcpy( file, path );
	strcat( file, file_string );
	strcat( file, "-out.txt" );

	//printf("*** [%s]<BR>\n", tmp );
	if ( (read_ptr=fopen( file, "rb")) == NULL )
	{
		sprintf( tmp, "%s", file );
		ok( tmp );
		warning("Failed to get pointer to source file...");
		return 0;
	}

	PRE();
	printf("<BR><BIG> Matching sequences</BIG>\n" );
	//.........1.........2.........3
	printf("<B> sequence                     PI       aligned  expected</B>\n" );

	printf("<FONT color='#ffffff'>"); // WHITE TO DISGUISE UNAVOIDABLE OUTPUT...
	fflush( stdout );
	printf("</FONT>");

	while ( fgets( file_line, 1001, read_ptr ) != NULL )
	{
		//printf("read_blast_file(A)");
		//			printf("%s", file_line );			
		//			strcpy(tmp_line, file_line);

		strcpy( last_cluster, cluster );

		token = strtok(file_line, "\t");
		strcpy(cluster, token);
		//			printf("%s\n", token );

		//printf("read_blast_file(A1)");
		fflush(stdout);

		line = 1;
		while ((token=strtok(NULL, "\t")) != NULL) 
		{
			line++;
			if ( line == 2 ) strcpy( pi, token );
			if ( line == 3 ) strcpy( length, token );

			if ( line == 6 ) q_from = atoi( token );
			if ( line == 7 ) q_to	= atoi( token );
			if ( line == 8 ) s_from = atoi( token );
			if ( line == 9 ) s_to	= atoi( token );

			if ( line == 10 ) strcpy( expected, token );
		}

		if ( strcmp( last_cluster, cluster ) )
		{
			strcpy( name, cluster );
			end = 0;
			if ( !strcmp( "EST", mode ) ) // EST BLAST DATABASES MUST HAVE .<end> AT END OF NAME
			{
				// FIND LAST '.' IN NAME FOR .<END>
				for (j=(int)strlen(name);j>0;j--) if ( name[j] == '.' ) break;

				//					j = find_in_string( name, ".", 0 );

				tmp[0] = name[j+1];
				tmp[1] = '\0';
				end = atoi( tmp );
				name[j] = '\0';
			}
			else
			{
				end = 5; // FOR CLUSTERS
			}

			//printf("read_blast_file(B)");
			if ( !strcmp( "TXT", mode ) )
			{
				printf(" %-29s%-8d %-8s %-s\n", cluster, atoi(pi), length, expected );
			}
			else
			{
				sprintf( tmp, "%s&menu=main_organism&menu=organism_clusters&option=clusters&proteins=y&variants=y&project_key=%d&version=%d&masked=n&action=show&scope=%s&tag=%s&end=%d&random=%s&newfont=%s&message=y&split=n&q_from=%d&q_to=%d&s_from=%d&s_to=%d", 
					form.field[form.FindField("src")].value,
					form.GetIntegerKeyFromField("project_key"),
					form.GetIntegerKeyFromField("version"),
					form.field[form.FindField("search")].value,
					name,
					end,
					form.field[form.FindField("random")].value,
					form.field[form.FindField("newfont")].value,
					q_from, q_to, s_from, s_to );

				form.MakeCompleteBaseUrl( url, tmp, 0 );

				//printf("read_blast_file(B2)");
				printf("<A name=#%s> </A><A target='%s' Href='%s' >%-29s</A>%-8d %-8s %-s", cluster, cluster, url, cluster, atoi(pi), length, expected );
				//printf("read_blast_file(B3)");

				sprintf( sql, "exec %s.cluster_blast_hits %d, 0, '%s', %d", TAX_DB,
					form.GetIntegerKeyFromField("project_key"),
					name,
					end );
				//				printf("*** '%s'<BR>\n", sql );

				//printf("read_blast_file(B4)");

				if ( run_sql_into_table( sql, ONE_TABLE, COL_HEADS, 1 ) < 0 )
					return error("run_sql_into_table('cluster_blast_hits') failed in sequence_page()");		
				//printf("read_blast_file(B5)");
//		return 0;
			}
			//printf("read_blast_file(C)");
			hits++;
		}
	}

	fclose(read_ptr);		

	un_PRE();			

//	printf("DONE read_blast_file()");

	return hits;
}

int query_blast_file( char* path, char* file_string, char* mode ) // mode = 'SQL'/'IMG'/'LIT'/'GENE'
{
	int line=0, q_from=0, q_to=0, s_from=0, s_to=0, end=0, i=0, j=0, hits=0;
	int undisplayed=0;
	char tmp[1025]="", file_line[1001]="", file[1025]="", url[1025]="", sql[1025]="", species_str[256]="";
	char pi[33]="", length[33]="", expected[33]="", matched[129]="", name[129]="", last_matched[129]="";
	char image_file[256]="", last_image_file[256]="";
	char* token;

	FILE *read_ptr=NULL, *write_ptr=NULL;

	strcpy( file, path );
	strcat( file, file_string );
	strcat( file, "-out.txt" );

	// GET SPECIES STRING Ci:Xl:Xt: etc.
	strcpy( species_str, "" );
	i = 0 ;
	while ( (i=form.FindNextField( "animal", i )) )
	{
		strcat( species_str, form.field[i].value );
		strcat( species_str, ":" );
	}

	//printf("*** [%s]<BR>\n", tmp );
	if ( (read_ptr=fopen( file, "rb")) == NULL )
	{
		sprintf( tmp, "%s", file );
		ok( tmp );
		warning("Failed to get pointer to source file...");
		return 0;
	}

//	PRE();
//	printf("<BR><BIG> Images found for matching sequences</BIG>\n" );
//	fflush( stdout );
//	un_PRE();

	if ( !strcmp( "GENE", mode ) ) TABLE(0);

	while ( fgets( file_line, 1001, read_ptr ) != NULL )
	{
		//			printf("%s", file_line );			
		//			strcpy(tmp_line, file_line);

		strcpy( last_matched, matched );

		token = strtok(file_line, "\t");
		strcpy(matched, token);
		//			printf("%s\n", token );

		line = 1;
		while ((token=strtok(NULL, "\t")) != NULL) 
		{
			line++;
			if ( line == 2 ) strcpy( pi, token );
			if ( line == 3 ) strcpy( length, token );

			if ( line == 6 ) q_from = atoi( token );
			if ( line == 7 ) q_to	= atoi( token );
			if ( line == 8 ) s_from = atoi( token );
			if ( line == 9 ) s_to	= atoi( token );

			if ( line == 10 ) strcpy( expected, token );
		}
/*
: http://www.ncbi.nlm.nih.gov/sites/entrez?

cmd=retrieve 
db=database 
list_uids=id,id,id 
dopt=display format 
tool=resource 
email=address 

: http://www.ncbi.nlm.nih.gov/sites/entrez?

search parameters: 
cmd=search 
db=database 
term=search terms (PubMed Help & Entrez Help) 
doptcmdl=display format 
dispmax=number of items to display if other than 20 
tool=resource 
email=address 
*/
//		http://www.ncbi.nlm.nih.gov/sites/entrez?cmd=search&db=Nucleotide&term=%s

//		http://www.ncbi.nlm.nih.gov:80/entrez/query.fcgi?cmd=Retrieve&db=Nucleotide&list_uids=gi|3818673|gb|AI031520.1|AI031520&dopt=GenBank

		if ( strcmp( last_matched, matched ) )
		{
			strcpy( name, matched );
			end = 0;

			if ( !strcmp( "IMG", mode ) ) // EST BLAST DATABASES MUST HAVE .<end> AT END OF NAME
			{
				printf("<BR><IMG Src='transparent.gif' Width='5' Height='5'><BIG>image source sequence: <A Target=NCBI-%s Href='http://www.ncbi.nlm.nih.gov/sites/entrez?cmd=search&db=Nucleotide&term=%s&dopt=fasta'>%s</A> matched @ %s%% </BIG>\n", matched, matched, matched, pi );

				// 
				sprintf( sql, "exec %s.get_image_blast_hits '%s'", QUICK_DB, matched );

				if ( run_sql_into_table( sql, ONE_TABLE, NO_COL_HEADS, 1 ) < 0 )
					return error("run_sql_into_table('cluster_blast_hits') failed in sequence_page()");		

				sprintf( sql, "exec %s.get_image_locations '%s', %d, @org_code='%s', @species_string='%s'", QUICK_DB, 
					matched,
					form.ReturnFieldAsInteger("show"),
					form.field[form.FindField("animal")].value, 
					species_str );

//				printf("*** '%s'<BR>\n", sql );

				TABLE(0);
				if ( run_proc_into_function( sql, make_image_urls ) < 0 )
					return error("run_proc_into_function('make_image_urls') failed in sequence_page()"); 
				if ( !strcmp( "h", form.field[form.FindField("orientation")].value ) ) un_TR();
				un_TABLE();
			
			} // if ( !strcmp( "IMG", mode ) )

			if ( !strcmp( "LIT", mode ) ) // EST BLAST DATABASES MUST HAVE .<end> AT END OF NAME
			{
//				PRE();
				printf("<BR><BR><BIG><A Name=%s><FONT color=#ffffff>..</FONT></A> matching sequence <A Target=NCBI-%s Href='http://www.ncbi.nlm.nih.gov/sites/entrez?cmd=search&db=Protein&term=%s'>%s</A> @ %s%% </BIG>", matched, matched, matched, matched, pi );
//				un_PRE();

				sprintf( sql, "exec %s.list_publications 'DRAW', '%s', '%s', %s, '%s', '%s', '%s'", QUICK_DB, 
					file_string, 
					matched, 
					pi,
					form.field[form.FindField("top")].value,
					form.field[form.FindField("order")].value,
					form.field[form.FindField("major")].value );

//				printf("*** [ %s ]<BR>\n", sql );

				// 
				TABLE(0);
				if ( (undisplayed=run_proc_into_function( sql, make_lit_output )) < 0 )
					return error("run_proc_into_function('make_lit_output') failed in sequence_page()"); 

				if ( undisplayed )
				{
					// 
					sprintf( tmp, "&option=%s&search=%s&file=&matched=%s&pi=%s&top=%s&order=%s&%major=%s&action=complete", 
					form.field[form.FindField("option")].value,
					form.field[form.FindField("search")].value,
					matched, 
					pi,
					form.field[form.FindField("top")].value,
					form.field[form.FindField("order")].value,
					form.field[form.FindField("major")].value );

					form.MakeCompleteBaseUrl( url, tmp, 1 );

					printf("<TR><TD></TD><TD></TD><TD></TD><TD><A target='%s' Href='%s'>(display all references)</A></TD></TR>", 
						form.field[form.FindField("search")].value,
						url );								
				}
				un_TABLE();

			} // if ( !strcmp( "IMG", mode ) )
			
			if ( !strcmp( "GENE", mode ) ) 
			{
//				PRE();
//				printf("<BR><BR><BIG><A Name=%s>-</A> matching sequence <A Target=NCBI-%s Href='http://www.ncbi.nlm.nih.gov/sites/entrez?cmd=search&db=Protein&term=%s'>%s</A> @ %s%% </BIG>", matched, matched, matched, matched, pi );
//				un_PRE();

				sprintf( sql, "exec %s.list_related_genes '%s', '%s', %s, '%s'", QUICK_DB, 
					file_string, 
					matched, 
					pi,
					form.field[form.FindField("top")].value );

//				printf("*** [ %s ]<BR>\n", sql );

				// 
//				TABLE(1);
				if ( (undisplayed=run_proc_into_function( sql, make_gene_output )) < 0 )
					return error("run_proc_into_function('make_gene_output') failed in sequence_page()"); 

				if ( undisplayed )
				{
					// 
					sprintf( tmp, "&option=%s&search=%s&file=&matched=%s&pi=%s&top=%s&order=%s&%major=%s&action=complete", 
					form.field[form.FindField("option")].value,
					form.field[form.FindField("search")].value,
					matched, 
					pi,
					form.field[form.FindField("top")].value,
					form.field[form.FindField("order")].value,
					form.field[form.FindField("major")].value );

					form.MakeCompleteBaseUrl( url, tmp, 1 );

					printf("<TR><TD></TD><TD></TD><TD></TD><TD><A target='%s' Href='%s'>(display all references)</A></TD></TR>", 
						form.field[form.FindField("search")].value,
						url );								
				}
//				un_TABLE();

			} // if ( !strcmp( "IMG", mode ) )

			hits++;
		}
		
	}

		// TIDY UP LITERATURE...
	if ( !strcmp( "LIT", mode ) ) // EST BLAST DATABASES MUST HAVE .<end> AT END OF NAME
	{
		sprintf( sql, "exec blk..list_publications 'TIDY', '%s'", file_string );
		if ( run_proc( sql ) < 0 )
		{
			sprintf( tmp, "run_proc('%s') failed in load_sequences()", sql );
			return error( tmp );
		}
	}

	fclose(read_ptr);		
	if ( !strcmp( "GENE", mode ) ) un_TABLE();


//	un_PRE();			


	return hits;
}


int write_fasta_file( char* path, char* file_string, char* tag, char* sequence )
{
	int i=0, end_def_line=0, look_for_sequence=0;
	char tmp[1025]="", file[1025]="";

	FILE *write_ptr=NULL;

	i = 0;
	if ( sequence[0] == '>' ) 
	{
		for(i=0;i<(int)strlen(sequence);i++) 
		{
			// PROBABLE END OF DEF-LINE
			if ( sequence[i] < 32 && sequence[i] > 0 )
			{
				end_def_line = i;
				sequence[i] = '\0';
				look_for_sequence = 1;
			}
			if ( look_for_sequence )
			{
				if ( sequence[i] > 32 ) break; // i NOW HOLDS START OF DATA!
			}
		}
		//		if ( strlen( sequence ) > 500 ) sequence[500] = '\0';
		//		sprintf( tmp, "Please enter sequence again without defline, '>...'! [%s]", sequence );
		//		return error( tmp );

		// PRINTF DEF-LINE AS WE HAVE GOT IT...
		printf("<BR><BIG>BLAST \t%s</BIG><BR>\n", sequence );
	}

	strcpy( file, path );
	strcat( file, file_string );
	strcat( file, ".fasta" );

//	printf("%s [%s]<BR>\n", file, file_string );
	//	printf("%s<BR>\n", tag );
	//	printf("%s<BR>\n", sequence );

	if ( (write_ptr=fopen( file, "wb")) == NULL )
	{
		sprintf( tmp, "%s", file );
		ok( tmp );
		warning("Failed to get pointer to target file...");
		return 0;
	}

	// NEEDS TO BE EMPTY AFTER > FOR BLAST TO WORK...
	fputs( ">", write_ptr ); //				return error("Write failed");
	fputs( tag, write_ptr ); //				return error("Write failed");
	fputc( '\n', write_ptr ); //				return error("Write failed");
	fputs( sequence+i, write_ptr ); //				return error("Write failed");

	fclose(write_ptr);		

	return strlen(sequence+i); // LENGTH OF SEQUENCE DATA
}


int read_ace_file( char* path_to_file )
{
	int i=0, j=0, k=0;
	int end_of_file=0, file_lines=0, save_sequence=0, extract_data=0;
	int add_to_sequence=0, restore_seq_from_tmp=0, store_end_seq_in_tmp=0, seq_line_length=0;
	int line=0, count=0, length=0, next_file=0, number=0, cap3=0, done_est=0;
	int set=0, section=0, load_section=0, new_sequence_or_end=0;
	int ncbi_download=0, generic_fasta=0, discard_length=0, load_clusters=0, build_lib_selector=0;
	int protein_fasta=0, load_data=0, est_count=0, line_length=0;

	char tmp[10001]="", file_line[1001]="", file[1025]="", seq[100000]="";
	char codon[33]="", species[33]="", source[33]="", acc[33]="", long_name[256]="";
	char offset_str[33]="", name[33]="", tissue[65]="", description[1025]="";
	char db[33]="", field[33]="", db_tag[125]="", tag[125]="", list_type[33]="";
	char src_db[33]="", ncbi_id[33]="";

	FILE *read_ptr=NULL;

	int from = 1, section_length = 10000, overlap = 1000;

	strcpy( file, path_to_file );

	cap3 = find_in_string( file, ".cap.", 0 );

	//strcat( file, ".fasta" );
	//printf("*** [%s]<BR>\n", tmp );
	if ( (read_ptr=fopen( file, "rb")) == NULL )
	{
		sprintf( tmp, "%s", file );
		warning( tmp );
		warning("Failed to get pointer to source file...");
		return 0;
	}

/*
CO Contig1 509 4 348 U
gacactggacagaactgtcccctccggacattggtacctgctgtgcagaa
gtgactggtccggatagcagagagcgctctattcactactggagtgtgtg
tggcgcagtgttgcctgtctggcacaagggaagggtacataacacatgta
ccggggatgtgacccagagagccagagacaagtaacatagtttgctgggt
atagtgcagggcatatacactaaacggtcactatacaatcctcaactctt
tggactcactgagcttgctcggggctaccacaaaaatgctttgttccccc
atcttacttctgtggaccctgtggattatggctgtggattgctctcgccc
aaaggttttcctgcccattcagcctgaacaggagcccctccaatctaaga
caccagcaggttgtacgtttggtggaaaattttactctctggaggattca
tggcatccagatcttggggatccattcggagttatgcactgtgtattatg
ctattgtga

BQ
 0 0 0 0 0 0 0 0 0 0 0 0 0 0 0 0 0 0 0 0 0 0 0 0 0 0 0 0 0 0 0 0 0 0 0 0 0 0 0 0 0 0 0 0 15 15 15 15 15 15

AF 1001579829 U 1
AF 1002073519 U 11
AF 1002103836 C 45
BS 1 10 1001579829
BS 11 13 1002073519
BS 14 14 1001579829

RD 1001579829 509 0 0
gacactggacagaactgtcccctccggacattggtacctgctgtgcagaa
gtgactggtccggatagcagagagcgctctattcactactggagtgtgtg
tggcgcagtgttgcctgt*tggcacaagggaagggtacatagcacatgta
ccggggatgtgacccagagagccagagacaagtaaca**gtttgctgggt
atagtgcagggcatatacactaaacggtcactatacaatcctcaactctt
tggactcactgagcttgctcggggct*ccacaaaaatgctttgttccccc
atcttacttctgtggaccctgtggattatggctgtggattgctctcgccc
aaaggttttcctgcccattcagcctgaacaggagcccctccaatctaaga
caccagcaggttgtacgtttggtggaaaattttactctctggaggattca
tggcatccagatcttggggatccattcggagttatgcactgtgtattatg
ctattgtga

QA 293 462 1 430
DS 1001598253

*/
	printf("<PRE class='clus'>");
	int got_contig=0, contigs=0, seq_def_line=0, got_est=0, ests=0, offset=0, need_offset=0, min_offset=0;
	int display_contig=0, remove_chars=0, summary=0;
	int est[10000], contig[10000];

	if ( form.FieldDefined("summary") ) summary = 1;

	if ( form.FieldWas("platform", "PC") )
	{
		remove_chars = 2;
	}
	else
	{
		remove_chars = 1;
	}	

//		alert("displaying ace file");

		file_lines = 0;
		while ( fgets( file_line, 1001, read_ptr ) != NULL )
		{
			file_lines++;
//			printf("%d\n", file_lines );

			if ( file_lines > 100000 ) { printf("\nSAFETY BREAK\n"); break; }

			if ( 0 )
			{
				printf("\n==[", file_line );
				for (i=0;i<(int)strlen(file_line);i++) {printf("%d.", file_line[i] );} printf("|");
				printf("]==\n", file_line );
			}

			if ( cap3 ) // EACH LINE SEEMS TO START WITH A CARRIAGE RETURN...
			{
				if ( file_line[0] == 13 ) for (i=0;i<=(int)strlen(file_line);i++) file_line[i] = file_line[i+1];
			}

			if ( (int)strlen(file_line) >= remove_chars ) file_line[strlen(file_line) - remove_chars] = '\0';

			line_length = (int)strlen(file_line);

			if ( line_length > 0 && file_line[line_length - 1] < 32 ) file_line[line_length - 1] = '\0';
			if ( line_length > 1 && file_line[line_length - 2] < 32 ) file_line[line_length - 2] = '\0';

			line_length = (int)strlen(file_line);
			if ( line_length < 0 ) return error("line_length < 0");
			if ( line_length > 1000 ) return error("line_length > 1000");

			// FOUND Contig LINE
			if ( (j=find_in_string( file_line, "CO ", 0 )) )
			{
				got_contig		= 1;
				ests			= 0;
				min_offset		= 0;
				seq_def_line	= file_lines;
				contig[contigs++] = 0;  // COUNTS ESTS
				strcpy( seq, "" ); // NEED TO HOLD CONTIG WHILE GETTING MIN-OFFSET
				if ( !summary ) printf("\n\n");
//				printf("\n\n CONTIG %d\n", contigs );
			}

			if ( (j=find_in_string( file_line, "AF ", 0 )) )
			{
//				AF TTbA060a18.q1kT7 U 895

				j = 0;
				i = strlen(file_line);
				while( file_line[--i] > 32 ) tmp[j++] = file_line[i]; tmp[j] = '\0';
				j = strlen(tmp);
				for (i=0;i<(int)strlen(tmp);i++) offset_str[i] = tmp[j-i-1]; offset_str[i] = '\0';
				offset = atoi(offset_str) - 1;
				if ( offset < min_offset ) min_offset = offset;
			
				est[ests++] = offset;
				contig[contigs-1]++; // COUNTS ESTS

//				printf("%3d %3d %3d\n", ests, offset, min_offset );

				//printf(" %3d EST OFFSET %s %s %d ::", contig[contigs-1], tmp, offset_str, est[ests-1] );
			}

			// DONE WITH LIST OF ESTs WITH OFFSETS
			if ( (j=find_in_string( file_line, "BS ", 0 )) )
			{
				display_contig = 1;

				ests = 0;
				continue;
			}

			// FOUND SEQUENCE OF EST...
			if ( (j=find_in_string( file_line, "RD ", 0 )) )
			{
				got_est			= 1;
				need_offset		= 1;
				seq_def_line	= file_lines;
				est_count++;			// COUNTS ALL ESTs IN FILE
			}

			// FINISHED CONTIG SEQUENCE
			if ( (j=find_in_string( file_line, "BQ", 0 )) )
			{
				seq_def_line = 0;
				got_contig = 0;
			}

			// FINISHED EST SEQUENCE
			if ( (j=find_in_string( file_line, "QA ", 0 )) )
			{
//				if ( !cap3 ) printf("\n");
				printf("\n");
				got_est			= 0;
				seq_def_line	= 0;
			}

			if ( display_contig )
			{
				display_contig = 0;
				for(i=min_offset;i<0;i++) if ( !summary ) printf("-");
				if ( !summary ) printf("%s\n", seq );
				printf("       %d ESTs\n", contig[contigs-1] );
			}

//			RD 1001579829 509 0 0
			if ( seq_def_line && file_lines == seq_def_line )
			{
//				if ( !summary ) printf("+++++++++++++++++++ ");
				k = find_in_string( file_line, " ", 3 );
				j = 0;
				for (i=3;i<k;i++) tmp[j++] = file_line[i]; tmp[j] = '\0';
				if ( !summary || got_contig ) printf("    %-20s ", tmp);
			}

			if ( seq_def_line && file_lines > seq_def_line )
			{
				//printf("   SEQUENCE-LINE\n");
				if ( need_offset )
				{
					need_offset = 0;
					//						printf("%4d LEAD IN - ", min_offset );
					//						min_offset = 0;
					offset = est[ests++];
					for(i=min_offset;i<offset;i++) if ( !summary ) printf(" ");
				}
				for (i=0;i<line_length;i++) 
				{
					if ( file_line[i] == '*' ) file_line[i] = '_';
					else file_line[i] = toupper(file_line[i]);

					if ( got_est ) if ( file_line[i] >= 32 ) printf("%c", file_line[i] );    
				}
				if ( got_contig ) 
				{
					strcat( seq, file_line );  // NEED TO STORE UNTIL GOT MIN-OFFSET
				}
			}
			//printf("%6d %6d %s\n", file_lines, strlen(file_line), file_line );
		}

		fclose(read_ptr);		

		printf("\n <BIG>Project has %d Contigs</BIG>\n", contigs );

		un_PRE();			

		return est_count;

	return 0;
}

int load_sequences( int sequence_load_type, char* path_to_file )
{
	int i=0, j=0, k=0, serial=0, last_serial=0, dump_logs=0;
	int end_of_file=0, file_lines=0, save_sequence=0, extract_data=0, sequence_line=0;
	int add_to_sequence=0, restore_seq_from_tmp=0, store_end_seq_in_tmp=0, seq_line_length=0;
	int line=0, count=0, length=0, long_fasta=0;
	int set=0, section=0, load_section=0, new_sequence_or_end=0;
	int ncbi_download=0, generic_fasta=0, discard_length=0, load_clusters=0, build_lib_selector=0;
	int protein_fasta=0, load_data=0, do_not_load=0;

	char tmp[100001]="", file_line[50001]="", sql[100001]="", sequence[100001]="", tmp_sequence[100001]="", pattern[257]="", mode[33]="";
	char codon[33]="", species[33]="", source[33]="", acc[33]="", long_name[256]="";
	char id_str[33]="", id_str2[33]="", name[33]="", tissue[65]="", description[1025]="";
	char db[33]="", field[33]="", db_tag[125]="", tag[125]="", list_type[33]="";
	char src_db[33]="", ncbi_id[33]="";
	
	char* long_sql=NULL;


	FILE* fptr=NULL;

	int from = 1, section_length = 10000, overlap = 1000;

	if ( sequence_load_type == sql_LONG ) 
	{
		generic_fasta	= 0;
		long_fasta		= 1;
	}
	else
	{
		generic_fasta	= 1;
		long_fasta		= 0;
	}

	//printf("*** [%s]<BR>\n", tmp );
	if ( (fptr=fopen( path_to_file, "rb")) == NULL )
	{
		ok( tmp );
		warning("Failed to get pointer to sequence file...");
		return 0;
	}

	PRE();

	/* CHECK FOR MANUALLY ADDED END OF FILE '>'....*/
	strcpy( sequence, "" );
	file_lines = 0;
	while ( fgets( file_line, 50000, fptr ) != NULL )
	{
		file_lines++;
		//printf("%s<BR>", file_line );
		//strcat( sequence, file_line );

		if ( file_lines == 1 && length == 999 ) return error("FILE LINES PROBABLY END \\13, NOT \\13\\10");
		// LOAD INTO WORDPAD AND SAVE WILL APPEND CORRECT LINE ENDS ...
	}
	rewind( fptr );

	//printf("*** FILE LINES %d<BR>", file_lines );

	//*****************************************************
	count			= 0;
	load_section	= 0;
	section			= 0;
	new_sequence_or_end = 0;
	strcpy( sequence, "" );

	for (line=0;line<file_lines+1;line++)
	{
		//printf("line %d: ", line );
		fgets( file_line, 50000, fptr ); // 1000 MAY NOT BE ENOUGH...

		// EOF NOT DETECTED IF SMOE REAL CHARCATERS STILL TO BE READ IN LAST LINE...
		if ( feof( fptr ) )
		{
			//printf("EOF AT LAST\n");
			end_of_file = 1;
		}

		// TIDY UP END OF LINE...
		length = (int)strlen(file_line);
		if ( length >= 50000 ) 
		{
			return error("Encountering problem with line length in load_sequences()! [reached 50,000 chars in fgets()]");
		}
		if ( length > 0 ) if ( file_line[length-1] < 20 ) file_line[length-1] = '\0';
		if ( length > 1 ) if ( file_line[length-2] < 20 ) file_line[length-2] = '\0';

		// RE-FIND AFTER TRIM...
		length = (int)strlen(file_line);

		// DON'T PROCESS EMPTY LINES
		if ( !end_of_file && !length ) continue;

		//printf("\nLINE %d, %d, %s\n", line+1, length, file_line );

		if ( end_of_file )
		{
			//printf("SAVE LAST SEQUENCE\n");
			save_sequence	= 1;
		}
		else if ( file_line[0] == '>' )
		{
			//printf("NEW DATA\n");

			if ( !do_not_load && (int)strlen(sequence) ) save_sequence = 1;
				
			do_not_load		= 0;
			extract_data	= 1;
		}
		else	// A(NOTHER) LINE OF THE SEQUENCE
		{
			if ( do_not_load ) continue;
			if ( length > seq_line_length ) seq_line_length = length; // ATTEMPT TO FIND LENGTH OF SEQUENCE LINES 
	
			// LOOK TO SEE IF IT WAS A QUALITY SCORE LINE... LAST CHARACTER 0-9
			if ( file_line[length-1] >= 48 && file_line[length-1] <= 57 ) 
			{
				//	   						     0  0  0  0  0  0  0  0  0  0  0  0  0 - LONGEST FOUND IN 'REAL'
				// DO NOT WANT TO LOAD A ZERO VALUES QUALITY SCORE!!
				if ( find_in_string( file_line, "0  0  0  0  0  0  0  0  0  0  0  0  0  0  0  0  0  0  0  0", 0 ) ) { do_not_load = 1; continue; }

				file_line[length]	= ' ';
				file_line[length+1] = '\0';
			}
			else  // STRIP ANY TRAILING BLANKS FROM SEQUENCES LINE
			{
				i = length;
				while ( file_line[--i] == 32 ) file_line[i] = '\0';
			}

			//printf("A SEQUENCE LINE\n");
			add_to_sequence	= 1;

		}

		if ( save_sequence )
		{
			save_sequence = 0;
			//printf("SAVE CONTENTS OF SEQ\n");

			//printf("SAVE SEQUENCE: %d %d %d %p %d %s\n", count, section, from, &sequence, (int)strlen(sequence), sequence );
			if ( generic_fasta )
			{
				sprintf( sql, "exec blk..put_fasta_sequence '%s', \"%s\", '%s'",
					form.field[form.FindField("type")].value,
					tmp, 
					sequence ); // TRUNCATE LEFT-HAND END OF SEQUENCE

				if ( run_proc( sql ) < 0 )
				{
					sprintf( tmp, "run_proc('%s') failed in load_sequences()", sql );
					return error( tmp );
				}

				print_every( ++count, 1000, "", " sequences loaded\n" );
				if ( count%10000 == 0 ) dump_logs = 1;
			}						

			if ( long_fasta )
			{
				sprintf( sql, "exec blk..put_fasta_sequence_long %d, '', '', '%s'",
					serial,
					sequence );

//				printf("*** %s<BR>\n", sql );
				if ( (serial=run_proc( sql )) < 0 )
				{
					sprintf( tmp, "run_proc('%s') failed in load_sequences()", sql );
					return error( tmp );
				}						
				last_serial = serial;
			}

			//strcpy( sequence, "DELETED" );
			strcpy( sequence, "WHY THE FUCK ISN'T THIS WORKING???!!" );
			strcpy( sequence, "" );
		}

		if ( dump_logs ) 
		{
			dump_logs = 0;
			sprintf( sql, "exec %s.dump_logs", TAX_DB );
			//printf("*** %s<BR>\n", sql );
			if ( run_proc( sql ) < 0 )
				return error ("run_proc(dump_logs) failed in load_sequences()");
		}

		if ( end_of_file )
		{
			//printf("BREAK\n");
			break;
		}
		if ( feof( fptr ) ) break;  // SAFETY

		if ( add_to_sequence )
		{
			add_to_sequence = 0;
			//printf("ADD LINE TO SEQ\n");

			strcat( sequence, file_line );
//			printf("SEQUENCE: %s<BR>\n", sequence );

			// DO PERIODIC INTERMEDIATE SAVES FOR LONG SEQUENCES
			if ( long_fasta && strlen(sequence) > 1000 )
			{
				save_sequence = 1;
			}
		}

		if ( extract_data )
		{
			extract_data = 0;
			//printf("EXTRACT DATA\n");

			// REPLACE " WITH '
			strcpy( tmp, &file_line[1] );
			for(i=0;i<(int)strlen(tmp);i++) if ( tmp[i] == 34 ) tmp[i] = 39;

			// START SEQUENCE ENTRY OFF 
			if ( long_fasta )
			{
				sprintf( sql, "exec blk..put_fasta_sequence_long 0, '%s', \"%s\", ''",
					form.field[form.FindField("type")].value,
					tmp );
				
				count++;
				if ( count%20 == 0 ) { printf("." ); fflush(stdout); } 
				if ( count%100 == 0 ) { printf("%d", count ); fflush(stdout); } 
				if ( count%1000 == 0 ) { printf("\n"); fflush(stdout); }

				if ( count%10000 == 0 ) dump_logs = 1;

				//printf("*** %s<BR>\n", sql ); fflush( stdout );
				if ( (serial=run_proc( sql )) < 0 )
				{
					sprintf( tmp, "run_proc('%s') failed in load_sequences()", sql );
					return error( tmp );
				}						
			}

		}
	}		// END OF LOOP THROUGH FILE LINES

	if ( !feof( fptr ) ) 
		return error("Not reached the end of the file!!");


	//*****************************************************

	un_PRE();
	fclose(fptr);		

	sprintf( tmp, "Successfully loaded %d sequences", count );
	ok( tmp );


	return 0;
}

int extract_data_from_line(int sequence_load_type, 
				 char* name,
				 char* tag,
				 char* data_line 
				 )
{
	int i=0, j=0, k=0, end=0, dot=0, end_name=0, end_tag=0;

	//printf("*** %s\n", data_line );
	switch( sequence_load_type )
	{
	case sql_DNA_GENERIC:
		j = 0;
		dot = find_in_string( data_line, ".", j );
		end = find_in_string( data_line, " ", j );

		if ( dot ) // SEQNAME.TAG\0  or  SEQNAME.TAG more info\0
		{
			end_name = dot - 1;
			if ( end ) end_tag = end - 1;
			else	   end_tag = (int)strlen( data_line );
		}
		else	// SEQNAME\0   or   SEQNAME more info\0
		{
			if ( end ) end_name = end - 1;
			else	   end_name = (int)strlen( data_line );
		}
		
		if ( !k ) k = (int)strlen( data_line ) + 1;
		for (i=0;i<end_name;i++) name[i] = data_line[i]; name[i]='\0';
		for (i=0;i<end_tag-end_name-1;i++) tag[i] = data_line[end_name+1+i]; tag[i]='\0';
		
		break;

	default:
		strcpy( name, &data_line[1] ); // MIGHT WORK!!
	}

	//strcpy( name, "SEQUENCE" );
/*
					from	= 1;
					section = 1;
					count++;
					if ( ncbi_download ) // generic_fasta=0;
					{
						for (i=0;i<(int)strlen(file_line);i++)
						{
							if ( file_line[i] == 'c' )
								if ( file_line[i+1] == 'l' )
									if ( file_line[i+2] == 'o' )
										if ( file_line[i+3] == 'n' )
											if ( file_line[i+4] == 'e' )
											{
												//TNeu007n24
												sprintf( tmp, "%c%c%c%c%c%c%c%c%c%c", 
													file_line[i+6],
													file_line[i+7],
													file_line[i+8],
													file_line[i+9],
													file_line[i+10],
													file_line[i+11],
													file_line[i+12],
													file_line[i+13],
													file_line[i+14],
													file_line[i+15] );
											}
						}						
					}
					else if ( generic_fasta ) //'>clone_name.tag <other stuff>'
					{
						done_name = 0;
						i = 0;
						j = 0;
						while ( file_line[++j] > 32 ) 
						{
							if ( !done_name ) 
							{
								// USE '.' AS BREAK BETWEEN CLONE NAME & SEQUENCING TAG
								if ( file_line[j] == '.' )
								{
									done_name = 1;
									
									tmp[i] = '\0';
									i = 0;
									
									continue;
								}
								
								tmp[i++] = file_line[j];
							}
							else
							{
								pattern[i++] = file_line[j];
							}
						}
						
						if ( !done_name ) // THERE MIGHT HAVE NOT BEEN A '.tag'
						{
							tmp[i]  = '\0';
							pattern[0] = '\0';
						}
						else			 
						{
							pattern[i] = '\0';
						}
					}
					else if ( protein_fasta ) 
					{
						if ( !strcmp( "SWP", db ) )
						{
							// SWP
							// >GENE1_HOMSAP (BV45345) Gene for doing something
							//MIFGKEDEKVDEIKLRVAEALKRDVGRGIVRFDRKYQRKLGVEPGDIVALKGERVTAAIV
														
							//printf("*** %s<BR>\n", file_line );
							while ( file_line[++j] >= 32 ) // TO THE END OF THE LINE
							{
								tmp[i++] = file_line[j];
							}

							j = 1;
							k = find_in_string( file_line, "_", j );
							for (i=0;i<k-j-1;i++) name[i] = file_line[j+i]; name[i]='\0';
							//printf("name *** %d %d [%s]<BR>", j, k, name );								

							j = find_in_string( file_line, "_", 0 );
							k = find_in_string( file_line, " ", j );
							for (i=0;i<k-j-1;i++) species[i] = file_line[j+i]; species[i]='\0';
							//printf("species *** %d %d [%s]<BR>", j, k, species );								
							
							j = find_in_string( file_line, "(", 0 );
							k = find_in_string( file_line, ")", j );
							for (i=0;i<k-j-1;i++) acc[i] = file_line[j+i]; acc[i]='\0';
							//printf("acc *** %d %d [%s]<BR>", j, k, acc );								
							
							j = find_in_string( file_line, ") ", 0 ) + 1;
							k = (int)strlen( file_line );
							for (i=0;i<k-j-1;i++) description[i] = file_line[j+i]; description[i]='\0';
							//printf("description *** %d %d [%s]<BR>", j, k, description );								
						}
						else if ( !strcmp( "TRM", db ) )
						{
							// TRM
							//>Q9V2X2 (Q9V2X2) Pk-cdcA protein 
							//MIFGKEDEKVDEIKLRVAEALKRDVGRGIVRFDRKYQRKLGVEPGDIVALKGERVTAAIV

							strcpy( species, "?" );
							strcpy( name,	 "?" );
							
							while ( file_line[++j] >= 32 ) // TO THE END OF THE LINE
							{
								// REMOVE DOUBLE QUOTES, " == 34, ' == 39
								if ( file_line[j] == 34 )  file_line[j] = 39;	
							}

							j = find_in_string( file_line, "(", 0 );
							k = find_in_string( file_line, ")", j );
							for (i=0;i<k-j-1;i++) acc[i] = file_line[j+i]; acc[i]='\0';
							//printf("acc *** %d %d [%s]<BR>", j, k, acc );								
							
							j = find_in_string( file_line, ") ", 0 ) + 1;
							k = (int)strlen( file_line );
							for (i=0;i<k-j-1;i++) description[i] = file_line[j+i]; description[i]='\0';
							//printf("description *** %d %d [%s]<BR>", j, k, description );								
						}
						else if ( !strcmp( "nr", db ) )
						{
							// nr
							//>gi|22330039|ref|NP_683383.1| unknown protein; protein id: At1g45196.1 [Arabidopsis thaliana]
							//MPSESSYKVHRPAKSGGSRRDSSPDSIIFTPESNLSLFSSASVSVDRCSSTSDAHDRDDSLISAWKEEFEVKKDDESQNL
							//MIFGKEDEKVDEIKLRVAEALKRDVGRGIVRFDRKYQRKLGVEPGDIVALKGERVTAAIV

							strcpy( species, "?" );
							strcpy( name,	 "?" );
							
							while ( file_line[++j] >= 32 ) // TO THE END OF THE LINE
							{
								// REMOVE DOUBLE QUOTES, " == 34, ' == 39
								if ( file_line[j] == 34 )  file_line[j] = 39;	
							}

							j = find_in_string( file_line, "|", 0 );
							k = find_in_string( file_line, "|", j );
							for (i=0;i<k-j-1;i++) ncbi_id[i] = file_line[j+i]; ncbi_id[i]='\0';
							//printf("ncbi_id *** %d %d [%s]<BR>", j, k, ncbi_id );								
							
							j = k;
							k = find_in_string( file_line, "|", k );
							for (i=0;i<k-j-1;i++) src_db[i] = file_line[j+i]; src_db[i]='\0';
							//printf("src_db *** %d %d [%s]<BR>", j, k, src_db );								

							j = k;
							k = find_in_string( file_line, "|", k );
							for (i=0;i<k-j-1;i++) acc[i] = file_line[j+i]; acc[i]='\0';
							//printf("acc *** %d %d [%s]<BR>", j, k, acc );															
						}
						else if ( !strcmp( "SGD", db ) ) // Sacch. cerv. Genome Database
						{
							// SGD
							//		>NR_SC:GP-CAA73947_1 gi|2988342|emb|CAA73947.1 (Y13624) minichromosome maintenance like protein [Saccharomyces cerevisiae]
							// OR	>NR_SC:SW-RL39_YEAST SW:RL39_YEAST P04650 saccharomyces cerevisiae (baker's yeast). 60s ribosomal protein l39 (l46) (yl40). 12/1998
							// OR	>NR_SC:PIR-A39610 PIR:A39610 SLY1 protein - yeast (Saccharomyces cerevisiae)
							//MIFGKEDEKVDEIKLRVAEALKRDVGRGIVRFDRKYQRKLGVEPGDIVALKGERVTAAIV
								
							strcpy( species, "YEAST" );
							strcpy( acc, "" );

							done_name		= 0;
							done_acc		= 0;
							i = 0;
							j = 0;
							
							// 
							while ( file_line[++j] >= 32 ) // TO THE END OF THE LINE
							{
								// REMOVE DOUBLE QUOTES
								// " == 34
								// ' == 39
								if ( file_line[j] == 34 )  file_line[j] = 39;
							}

							//printf("line   *** %d %d [%s]<BR>", j, k, file_line );
							j = find_in_string( file_line, ":", 0 );
							k = find_in_string( file_line, "-", j );
							for (i=0;i<k-j-1;i++) source[i] = file_line[j+i]; source[i]='\0';
							//printf("source *** %d %d [%s]<BR>", j, k, source );

							k = find_in_string( file_line, " ", j );
							for (i=0;i<k-j-1;i++) name[i] = file_line[j+i]; name[i]='\0';
							//printf("name   *** %d %d [%s]<BR>", j, k, name );

							if ( !strcmp( "PIR", source ) )
							{
								j = find_in_string( file_line, " ", 0 );
								j = find_in_string( file_line, " ", j );
								k = find_in_string( file_line, "(Sacc", j );
								for (i=0;i<k-j-1;i++) description[i] = file_line[j+i]; description[i]='\0';
								//printf("description *** %d %d [%s]<BR>", j, k, description );								
							}
							else if ( !strcmp( "SW", source ) )
							{
								j = find_in_string( file_line, "yeast)", 0 );
								k = (int)strlen( file_line );
								for (i=0;i<k-j-1;i++) description[i] = file_line[j+i]; description[i]='\0';
								//printf("description *** %d %d [%s]<BR>", j, k, description );
							}
							else if ( !strcmp( "GP", source ) )
							{
								j = find_in_string( file_line, "(", 0 );
								k = find_in_string( file_line, ")", j );
								for (i=0;i<k-j-1;i++) acc[i] = file_line[j+i]; acc[i]='\0';
								//printf("acc *** %d %d [%s]<BR>", j, k, acc );								
				
								j = find_in_string( file_line, ") ", 0 ) + 1;
								k = (int)strlen( file_line );
								for (i=0;i<k-j-1;i++) description[i] = file_line[j+i]; description[i]='\0';
								//printf("description *** %d %d [%s]<BR>", j, k, description );								
							}
							else
							{
								sprintf( tmp, "Some other source [%s] in SGD fasta file in tools_page()", source ); 
								return error( tmp );
							}


						}
						else
							return error("db must be one of nr, SGD, SWP or TRM!");
						
						if ( !strcmp( "SWP", db ) || !strcmp( "TRM", db ) ) // CHANGE THIS!!!
						{
							// REACHED END OF LINE
							tmp[i] = '\0';
							strcpy( description, tmp );
							i = 0;
							//printf("description = ]%s[<BR>\n", description );
						}
						*/
return 0;
}

	/*
				if ( store_end_seq_in_tmp )
				{
					store_end_seq_in_tmp	= 0;
					//printf("STORE END OF SEQ IN TMP\n");
					strcpy( tmp_sequence, &sequence[section_length - overlap] );	// COPY LAST BIT AS START OF NEXT SECTION
				}

				if ( save_sequence )
				{
					save_sequence = 0;
					//printf("SAVE CONTENTS OF SEQ\n");
					
					if ( form.FieldWas("truncate", "y") )
					{
						discard_length = params.discard_length;
						
						// TRUNCATE RIGHT-HAND END OF SEQUENCE
						if ( (int)strlen( sequence ) > 3*discard_length ) // ARBITRARY-ISH SAFETY...
							sequence[(int)strlen( sequence ) - discard_length] = '\0';
					}
					else
					{
						discard_length = 0;
					}
					
					//printf("SAVE SEQUENCE: %d %d %d %p %d %s\n", count, section, from, &sequence, (int)strlen(sequence), sequence );
					if ( ncbi_download ) // generic_fasta=0;
					{
						sprintf( sql, "exec %s.put_sequence %d, 'DNA', 'EST', '%s', '%s', 0, '%s', @seq='%s'", TAX_DB, 
							form.GetIntegerKeyFromField("project_key"),
							form.field[form.FindField("species")].value,
							form.field[form.FindField("library")].value,
							tmp, 
							&sequence[discard_length] ); // TRUNCATE LEFT-HAND END OF SEQUENCE
					}
					else if ( generic_fasta )
					{
						sprintf( sql, "exec %s.put_sequence 0, '%s', '%s', '%s', '%s', %d, '%s', '%s', @sequence='%s', @masked='%s'", TAX_DB, 
							form.field[form.FindField("type")].value,
							form.field[form.FindField("source")].value,
							form.field[form.FindField("species")].value,
							form.field[form.FindField("library")].value,
							form.GetIntegerKeyFromField("end"),
							tmp,		// CLONE NAME
							pattern,	// SEQUENCING TAG
							&sequence[discard_length],
							form.field[form.FindField("masked")].value );
					}
					else if ( protein_fasta )
					{
						sprintf( sql, "exec %s.put_protein '%s', '%s', NULL, '%s', %d, '%s', '%s', \"%s\", %d, %d, '%s'", TAX_DB, 
							db, 
							src_db,
							species,
							atoi(ncbi_id),
							acc,
							name,
							description,
							section,
							from,
							sequence );
					}
					
					printf("*** %s<BR>\n", sql );
					if ( 0 ) //run_proc( sql ) < 0 )
					{
						sprintf( tmp, "run_proc('%s') failed in load_sequences()", sql );
						return error( tmp );
					}						

					if ( print_every( count, 1000, "", " sequences loaded\n" ) )

					//strcpy( sequence, "DELETED" );
					strcpy( sequence, "WHY THE FUCK ISN'T THIS WORKING???!!" );
					strcpy( sequence, "" );
					//sequence[1] = '\0';
					//sequence[10] = 'x';
					//for (i=0;i<10;i++) sequence[i] = 'z';
					//printf("LENGTH ZEROED? - %p %d '%s'\n", &sequence, (int)strlen( sequence ), sequence );
				}
				
				if ( end_of_file )
				{
					//printf("BREAK\n");
					break;
				}
				if ( feof( fptr ) ) break;  // SAFETY

				if ( restore_seq_from_tmp )
				{
					restore_seq_from_tmp	= 0;
					//printf("RESTORE SEQ FROM TMP\n");
					section++; 
					from += (section_length - overlap);
					strcpy( sequence, tmp_sequence ); 
				}

				if ( add_to_sequence )
				{
					add_to_sequence = 0;
					//printf("ADD LINE TO SEQ\n");

					strcat( sequence, file_line );
				}

				if ( extract_data )
				{
					extract_data = 0;
					//printf("EXTRACT DATA\n");

					//if ( extract_data( 0, file_line ) < 0 ) etc...
				}
*/			


int current_int_parameter_value( char* field_name, int default_value )
{
	int value=0;

	if ( (value=atoi( form.field[form.FindField( field_name )].value )) )
		return value;
	else
		return default_value;
}

double current_float_parameter_value( char* field_name, double default_value )
{
	double value=0;

	if ( (int)strlen( form.field[form.FindField( field_name )].value ) ) 
		return (double)atof( form.field[form.FindField( field_name )].value );
	else
		return (double)default_value;

}

int parameters::Current()
{
	max_error_rate  = current_float_parameter_value( "error", MAX_ERROR_RATE );
	ok_error_rate   = current_float_parameter_value( "ok_error", OK_ERROR_RATE );

	align_length	= current_int_parameter_value( "align_length",	  ALIGN_LENGTH );

	initial_compare_points	= current_int_parameter_value( "initial_compare", INITIAL_COMPARE_POINTS );

	best_match_window_size	= current_int_parameter_value( "best_match_window", BEST_MATCH_WINDOW_SIZE );
	ok_errors_in_window		= current_int_parameter_value( "ok_errors_in_window", OK_ERRORS_IN_WINDOW );

	discard_length	= current_int_parameter_value( "discard_length", DISCARD_LENGTH );
	min_orf_length	= current_int_parameter_value( "min_orf_length", MIN_ORF_LENGTH );

	return 0;
}

void parameters::Print()
{
	printf( "%50s %4d\n", "initial_compare_points", initial_compare_points );
	printf( "%50s %4d\n", "align_length", align_length );
	printf( "%50s %4d\n", "best_match_window_size", best_match_window_size );
	printf( "%50s %4d\n", "ok_errors_in_window", ok_errors_in_window );

	printf( "%50s %4.4g\n", "max_error_rate", max_error_rate );
	printf( "%50s %4.4g\n", "ok_error_rate", ok_error_rate );
	printf( "\n" );
	printf( "%50s %4d\n", "discard_length", discard_length );
	printf( "%50s %4d\n", "min_orf_length", min_orf_length );
}

int check_state( char* process, char * state, int show_message )
{
	char sql[65]="", tmp[65]="";
	int is_state=0;

	// CHECK FOR PROCESS STATE & THEN CONTINUE (OR NOT)
	sprintf( sql, "exec %s.check_state '%s', '%s', '%s'", TAX_DB, 
		process, 
		state,
		form.field[form.FindField("local")].value );
	
	//printf("***%s\n", sql );
	if ( (is_state=run_proc( sql )) < 0 )
		return error("run_proc('check_state') failed in check_state()");

	if ( !is_state && show_message == SHOW_MESSAGE )
	{
		sprintf( tmp, "%d '%s' process state on '%s' no longer '%s' - quitting", 
			is_state, process, form.field[form.FindField("local")].value, state );
		alert( tmp );
	}											

	return is_state;
}

int sequenceSet::FetchBatch( 
							char* range, 
							int batch_size, 
							char* mode, 
							char* source, 
							int min_length, 
							int last_id,
							int parent_id, 
							char* parent_tag,
							int message )
{
	char sql[1025]="", tmp[1025]="", local_source[33]="";
	int end_id=0;

	Clear(); // DO FIRST !!

	if ( !last_id ) strcpy( tmp, "FIRST" ); else strcpy( tmp , "NEXT" );

// @range			CODE,
// @batch_size	integer=1000,
// @mode			CODE,
// @source		CODE=NULL,
// @min_length	integer=NULL,
// @last_id		ID=NULL,
// @parent_id		ID=NULL,
// @parent_tag	varchar(33)=NULL

	if ( form.FieldSet( "library_key" ) ) 
	{
		strcpy( local_source, "LIB" );
		min_length = form.ReturnFieldAsInteger("library_key");
		
		if ( form.FieldDefined("exclude") ) min_length = -1*min_length;
	}
	else								  
	{
		strcpy( local_source, source );
	}

	sprintf( sql, "exec %s.get_sequences %d, %d, '%s', %d, '%s', '%s', %d, %d, %d, '%s', @ncbi='%s', @local='%s'", TAX_DB, 
		form.ReturnFieldAsInteger("project_key"),
		form.ReturnFieldAsInteger("version"),
		range,
		batch_size, 
		mode, 
		local_source, 
		min_length,
		last_id,
		parent_id,
		parent_tag,
		form.field[form.FindField("ncbi")].value,
		form.field[form.FindField("local")].value );		
	
	//*FETCH
	//printf("*** [%s]\n", sql );
	if ( (end_id=Fetch( sql )) < 0 )
		return error( "sequenceSet::Fetch() failed in sequenceSet::FetchBatch()" );
	
	if ( !parent_id && message )
	{
		printf("<BIG>%s %d %s/%s/%s sequences loaded</BIG> (%d -> %d)\n", 
			tmp, Sequences(), range, mode, source, last_id, end_id );
	
		fflush( stdout );
	}
	
	return end_id;
}

int sequenceSet::Add( int seq_id, char* tag, char* src, char* sta, char* sequence )
{
	seq[sequences].Add( seq_id, tag, src, sta, sequence ); // ADD THE NEXT AVAILABLE SEQUENCE

	sequences++;

	return sequences;
}

int sequenceSet::CountNoParent()
{
	int i=0, count=0;

	for (i=0;i<sequences;i++) 
	{
		if ( !seq[i].parentId ) count++;
	}

	return count;
}

int sequenceSet::Reverse()
{
	int i=0, count=0;

	for (i=0;i<sequences;i++) 
	{
		if ( seq[i].Reverse() < 0 ) 
			return error("seq[i].Reverse() failed in sequenceSet::Reverse()");
	}

	return 0;
}

int sequenceSet::CountGivenParent( int id )
{
	int i=0, count=0;

	for (i=0;i<sequences;i++) 
	{
		if ( seq[i].parentId == id ) count++;
	}

	return count;
}

int sequenceSet::Clear()
{
	int i=0;

	for (i=0;i<sequences;i++) seq[i].Clear();

	sequences = 0;

	return 0;
}

void sequence::Print()
{

	printf("sequence %d %5d %s %s %25s %d %6d<BR>\n", id, length, source, status, tag, parentId, offset );

}

// CREATE REVERSE COMPLEMENT OF SEQUENCE
int sequence::Reverse()
{
	int i=0, len=0;
	char tmp[MAX_SEQUENCE_LENGTH]="";

	if ( (len=(int)strlen( acgt )) >= MAX_SEQUENCE_LENGTH ) 
		return error("Sequence too long to Reverse()");

	for (i=0;i<len;i++) 
	{
		switch ( toupper( acgt[len - i - 1] ) )
		{
		case 'A': tmp[i] = 'T'; break;
		case 'C': tmp[i] = 'G'; break;
		case 'G': tmp[i] = 'C'; break;
		case 'T': tmp[i] = 'A'; break;
		default: tmp[i] =  acgt[len - i - 1];
		}
	}
	tmp[i] = '\0';

	strcpy( acgt, tmp );

	return 0;
}

int sequence::Display()
{
	printf("sequence %d %25s %s<BR>\n", id, tag, acgt );

	return 0;
}

int sequence::Clear()
{
		id				= 0; 
		length			= 0; 
		orf				= 0; 
		orfPriorStop	= -1; 
		orfStart		= -1; 
		orfStop			= -1; 
		parentId		= 0; 
		offset			= 0; 
		childrenAdded	= 0; 

		done			= 0;

		tag[0]			= '\0'; 
		source[0]		= '\0'; 
		status[0]		= '\0'; 
#ifndef FIXED_MEMORY_MODEL
		acgt			= NULL; 
		delete ( acgt );
#else
		acgt[0]			= '\0'; 
#endif

	return 0;
}

int sequence::Add( int seq_id, char* seq_tag, char* src, char* sta, char* base_sequence )
{
	length	= (int)strlen( base_sequence );
	id		= seq_id;

	strcpy( tag, seq_tag );
	strcpy( source, src );
	strcpy( status, sta );

#ifndef FIXED_MEMORY_MODEL
	if ( (acgt = new char[2*length + 1]) == NULL )					// EXCESSIVE !!!
		return error("Run out of memory for adding sequence.");
#else
	if ( length > MAX_SEQUENCE_LENGTH -1 ) 
		return error("Fixed memory length too short for adding sequence.");
#endif

	strcpy( acgt, base_sequence );

	return 0;
}

int sequence::Change( char* new_seq )
{
	length	= (int)strlen( new_seq );

#ifndef FIXED_MEMORY_MODEL
	//free( acgt );
	delete( acgt );

	if ( (acgt = new char[2*length + 1]) == NULL )				// EXCESSIVE !!!
		return error("Run out of memory for adding sequence.");
#else
	if ( length > MAX_SEQUENCE_LENGTH -1 ) 
		return error("Fixed memory length too short for adding sequence.");
#endif

	strcpy( acgt, new_seq );

	return 0;
}

int check_interval( char* start, int last_mins )
{
	int mins=0;
	char end[65]="";

	// CHECK ELAPSED TIME
	if ( db_today( end ) < 0 )
		return error("db_today() failed in check_interval()");
	if ( (mins=compare_dates( "minute", start, end )) < 0 )		
		return error("compare_dates() failed in sequence_page()");
	if ( mins - last_mins >= 10 )
	{
		printf("=========  <BIG>%d minutes</BIG>  ===========\n", mins );
		last_mins = mins;
	}
	
	return mins;
}

int mark_interval( char* start, char* message )
{
	int i=0;
	char end[65]="";

	if ( db_today( end ) < 0 )
		return error("db_today() failed in sequence_page()");

	printf("------------------------ %s ------------------------\n", message );
	printf("==== <BIG>%s</BIG> ====\n", end );
	
	if ( (i=compare_dates( "minute", start, end )) < 0 )
		return error("compare_dates() failed in sequence_page()");
	
	printf("==== <BIG>%d minutes</BIG> ====\n", i );
	printf("--------------------------------------------------------------------------------\n");
		
	if ( (i=compare_dates( "second", start, end )) < 0 )
		return error("compare_dates() failed in sequence_page()");
	
	return i;
}
