# Supplementary material for: Evading the annotation bottleneck: using sequence similarity to search non-sequence gene data
Source: BMC Bioinformatics. 2008 Oct 17;9:442. doi: 10.1186/1471-2105-9-442 (PMC2587480; doi:10.1186/1471-2105-9-442)
Supplement: Additional file 1 — archive of code for the applications described in the manuscript. quick-release-archive. [file 1471-2105-9-442-S1.zip › quick-release-code/code/code-libraries/seq_sql.cpp]

/***********************************************************************************
* This code is part of the quickApps project
* 
* Copyright (c) 2008, Michael J. Gilchrist
* All rights reserved.
* 
* Redistribution and use in source and binary forms, with or without modification, 
* are permitted provided that the following conditions are met:
* 
* 1.Redistributions of source code must retain the above copyright notice, this 
*   list of conditions and the following disclaimer. 
* 2.Redistributions in binary form must reproduce the above copyright notice, 
*   this list of conditions and the following disclaimer in the documentation 
*   and/or other materials provided with the distribution. 
* 3.Neither the name of the University of Cambridge nor the names of its 
*   contributors may be used to endorse or promote products derived from this 
*   software without specific prior written permission. 
* 
* THIS SOFTWARE IS PROVIDED BY THE COPYRIGHT HOLDERS AND CONTRIBUTORS "AS IS" AND 
* ANY EXPRESS OR IMPLIED WARRANTIES, INCLUDING, BUT NOT LIMITED TO, THE IMPLIED 
* WARRANTIES OF MERCHANTABILITY AND FITNESS FOR A PARTICULAR PURPOSE ARE DISCLAIMED. 
* IN NO EVENT SHALL THE COPYRIGHT OWNER OR CONTRIBUTORS BE LIABLE FOR ANY DIRECT, 
* INDIRECT, INCIDENTAL, SPECIAL, EXEMPLARY, OR CONSEQUENTIAL DAMAGES (INCLUDING, 
* BUT NOT LIMITED TO, PROCUREMENT OF SUBSTITUTE GOODS OR SERVICES; LOSS OF USE, 
* DATA, OR PROFITS; OR BUSINESS INTERRUPTION) HOWEVER CAUSED AND ON ANY THEORY OF 
* LIABILITY, WHETHER IN CONTRACT, STRICT LIABILITY, OR TORT (INCLUDING NEGLIGENCE 
* OR OTHERWISE) ARISING IN ANY WAY OUT OF THE USE OF THIS SOFTWARE, EVEN IF 
* ADVISED OF THE POSSIBILITY OF SUCH DAMAGE.
************************************************************************************/

#include <stdlib.h>
#include <stdio.h>
#include <conio.h>
#include <ctype.h>
#include <string.h>

#include <sql_cgi.h>
#include <seqs.h>

int sequence::Fetch( int seq_id )
{
	RETCODE    results_ret_code=0;
	int i=0, cols=0, rowcount=0, command=0, discard=0, rows=0;
	char tmp[1025]="", seq_str[MAX_SEQUENCE_LENGTH]="", length_str[33]="", id_str[33]="", source[33]="", status[33]="", tag[33]="";
	char parent_id_str[33]="", offset_str[33]="", orf_str[33]="", end_str[33]="", revcomp_str[33]="";
	char start_str[33]="", prior_stop_str[33]="", stop_str[33]="";
	char align_start_str[33]="", align_stop_str[33]="", level_str[33]="", confidence_str[33]="", round_str[33]="";
	char sql[1025]="";

	Clear(); // DO FIRST !!

// @range			CODE,
// @batch_size	integer=1000,
// @mode			CODE,
// @source		CODE=NULL,
// @min_length	integer=NULL,
// @last_id		ID=NULL,
// @parent_id		ID=NULL,
// @parent_tag	varchar(33)=NULL

	sprintf( sql, "exec %s.get_sequences %d, %d, 'ALL', 0, 'ONE', '', 0, %d, 0, ''", TAX_DB, 
		form.ReturnFieldAsInteger("project_key"),
		form.ReturnFieldAsInteger("version"),
		seq_id );		
	
	//printf("*** run_sql[ %s ]<BR>\n", sql );

	if ( form.ReturnFieldAsInteger("show_sql") ) printf("*** run_sql[ %s ]<BR>\n", sql );
	if ( form.ReturnFieldAsInteger("show_sql") > 1 ) return 0;
	
	if ( channel_not_connected[current_channel] ) 
	{
		if ( (channel_not_connected[current_channel]=open_channel(current_channel)) )
			return error("Failed to connect to Data Server on channel in run_sql()");
	}	

   if ( dbcmd( channel[current_channel], sql) == FAIL )
      return error("dbcmd() failed in get_string_from_db()");
  
   if ( dbsqlexec( channel[current_channel] ) == FAIL )
      return error("dbsqlexec() failed in get_string_from_db()");

   dbresults( channel[current_channel] );

   if ( (rows=dbrows( channel[current_channel] )) > 1 )
      return error( "dbrows(): SQL returning more than one row in sequence::Fetch()" );
	//---------------

   dbbind( channel[current_channel], (seq_ID),			NTBSTRINGBIND, (DBINT)0, (unsigned char *)id_str );
   dbbind( channel[current_channel], (seq_PARENT_ID),	NTBSTRINGBIND, (DBINT)0, (unsigned char *)parent_id_str );
   dbbind( channel[current_channel], (seq_OFFSET),		NTBSTRINGBIND, (DBINT)0, (unsigned char *)offset_str );
   dbbind( channel[current_channel], (seq_END),			NTBSTRINGBIND, (DBINT)0, (unsigned char *)end_str );
   dbbind( channel[current_channel], (seq_REVCOMP),		NTBSTRINGBIND, (DBINT)0, (unsigned char *)revcomp_str );
   dbbind( channel[current_channel], (seq_ORF),			NTBSTRINGBIND, (DBINT)0, (unsigned char *)orf_str );
   dbbind( channel[current_channel], (seq_PRIOR_STOP),	NTBSTRINGBIND, (DBINT)0, (unsigned char *)prior_stop_str );
   dbbind( channel[current_channel], (seq_START),		NTBSTRINGBIND, (DBINT)0, (unsigned char *)start_str );
   dbbind( channel[current_channel], (seq_STOP),		NTBSTRINGBIND, (DBINT)0, (unsigned char *)stop_str );
   dbbind( channel[current_channel], (seq_TAG),			NTBSTRINGBIND, (DBINT)0, (unsigned char *)tag );
   dbbind( channel[current_channel], (seq_SOURCE),		NTBSTRINGBIND, (DBINT)0, (unsigned char *)source );
   dbbind( channel[current_channel], (seq_STATUS),		NTBSTRINGBIND, (DBINT)0, (unsigned char *)status );
   dbbind( channel[current_channel], (seq_ALIGN_LEVEL),	NTBSTRINGBIND, (DBINT)0, (unsigned char *)level_str );
   dbbind( channel[current_channel], (seq_ALIGN_ROUND),	NTBSTRINGBIND, (DBINT)0, (unsigned char *)round_str );
   dbbind( channel[current_channel], (seq_ALIGN_CONFIDENCE),	NTBSTRINGBIND, (DBINT)0, (unsigned char *)confidence_str );
   dbbind( channel[current_channel], (seq_ALIGN_START),	NTBSTRINGBIND, (DBINT)0, (unsigned char *)align_start_str );
   dbbind( channel[current_channel], (seq_ALIGN_STOP),	NTBSTRINGBIND, (DBINT)0, (unsigned char *)align_stop_str );
   dbbind( channel[current_channel], (seq_ACGT),		NTBSTRINGBIND, (DBINT)0, (unsigned char *)seq_str );
   
   while ( dbnextrow(channel[current_channel]) != NO_MORE_ROWS );
   
   Add( atoi( id_str ), tag, source, status, seq_str ); 
   
   // INDEX CORRECT AS TAKEN BEFORE NEW ONE ADDED ('C' ARRAY NUMBERING)
   if ( atoi( parent_id_str ) ) parentId	= atoi( parent_id_str );
   if ( atoi( offset_str    ) ) offset		= atoi( offset_str );
   if ( atoi( end_str       ) ) end			= atoi( end_str );	
   if ( tolower( revcomp_str[0] == 'y' ) ) revComp = 1;

   alignLevel	= atoi( level_str );
   alignRound	= atoi( round_str );
   alignConfidence	= atoi( confidence_str );
   alignStart	= atoi( align_start_str );
   alignStop	= atoi( align_stop_str );
   
   if ( atoi( orf_str       ) ) orf			= atoi( orf_str );
   orfPriorStop = atoi( prior_stop_str );
   orfStart		= atoi( start_str );
   orfStop		= atoi( stop_str );
   
   //printf("%s %s %s<BR>\n", id_str, parent_id_str, offset_str );
	
	return dbretstatus( channel[current_channel] );
}	


int sequenceSet::Fetch( char* sql )
{
	RETCODE    results_ret_code=0;
	int i=0, cols=0, rowcount=0, command=0, discard=0;
	char tmp[1025]="", seq_str[MAX_SEQUENCE_LENGTH]="", length_str[33]="", id_str[33]="", source[33]="", status[33]="", tag[33]="";
	char parent_id_str[33]="", offset_str[33]="", orf_str[33]="", end_str[33]="", revcomp_str[33]="";
	char start_str[33]="", prior_stop_str[33]="", stop_str[33]="";
	char align_start_str[33]="", align_stop_str[33]="", level_str[33]="", confidence_str[33]="", round_str[33]="";
	
	if ( form.ReturnFieldAsInteger("show_sql") ) printf("*** run_sql[ %s ]<BR>\n", sql );
	if ( form.ReturnFieldAsInteger("show_sql") > 1 ) return 0;
	
	if ( channel_not_connected[current_channel] ) 
	{
		if ( (channel_not_connected[current_channel]=open_channel(current_channel)) )
			return error("Failed to connect to Data Server on channel in run_sql()");
	}	
	
	if ( dbcmd( dbproc, sql ) == FAIL )
		return error("dbcmd() failed in run_sql()");
	
	if ( dbsqlexec( dbproc ) == FAIL )
	{
		dbcancel( dbproc );
		sprintf( tmp, 
			"call to dbsqlexec() failed in run_sql(), one of these SQL commands contains a semantic/syntax error: [%s]",
			sql );
		return error( tmp );
	}

	
	/* CYCLE THROUGH THE COMANDS IN THE CURRENT SQL BUFFER */
	while( (results_ret_code=dbresults( dbproc )) != NO_MORE_RESULTS )
	{
		if ( results_ret_code == FAIL )
		{
			dbcancel( dbproc );
			return error("dbcancel() failed in run_sql()");
		}
		command = dbcurcmd( dbproc );
		
		/* PROCESS THE RESULTS OF THE NEXT COMMAND IN THE BATCH */
		if ( dbcmdrow( dbproc ) == SUCCEED ) /* THEREFORE A SELECT QUERY */
		{
			cols = dbnumcols( dbproc );
			if ( cols > MAX_COLS )
				return error("run_sql(): too many columns in query result");
			
			if ( results_ret_code == SUCCEED )
			{
				dbbind( dbproc, (seq_ID),			NTBSTRINGBIND, (DBINT)0, (unsigned char *)id_str );
				dbbind( dbproc, (seq_PARENT_ID),	NTBSTRINGBIND, (DBINT)0, (unsigned char *)parent_id_str );
				dbbind( dbproc, (seq_OFFSET),		NTBSTRINGBIND, (DBINT)0, (unsigned char *)offset_str );
				dbbind( dbproc, (seq_END),			NTBSTRINGBIND, (DBINT)0, (unsigned char *)end_str );
				dbbind( dbproc, (seq_REVCOMP),		NTBSTRINGBIND, (DBINT)0, (unsigned char *)revcomp_str );
				dbbind( dbproc, (seq_ORF),			NTBSTRINGBIND, (DBINT)0, (unsigned char *)orf_str );
				dbbind( dbproc, (seq_PRIOR_STOP),	NTBSTRINGBIND, (DBINT)0, (unsigned char *)prior_stop_str );
				dbbind( dbproc, (seq_START),		NTBSTRINGBIND, (DBINT)0, (unsigned char *)start_str );
				dbbind( dbproc, (seq_STOP),			NTBSTRINGBIND, (DBINT)0, (unsigned char *)stop_str );
				dbbind( dbproc, (seq_TAG),			NTBSTRINGBIND, (DBINT)0, (unsigned char *)tag );
				dbbind( dbproc, (seq_SOURCE),		NTBSTRINGBIND, (DBINT)0, (unsigned char *)source );
				dbbind( dbproc, (seq_STATUS),		NTBSTRINGBIND, (DBINT)0, (unsigned char *)status );
				dbbind( dbproc, (seq_ALIGN_LEVEL),	NTBSTRINGBIND, (DBINT)0, (unsigned char *)level_str );
				dbbind( dbproc, (seq_ALIGN_ROUND),	NTBSTRINGBIND, (DBINT)0, (unsigned char *)round_str );
				dbbind( dbproc, (seq_ALIGN_CONFIDENCE),	NTBSTRINGBIND, (DBINT)0, (unsigned char *)confidence_str );
				dbbind( dbproc, (seq_ALIGN_START),	NTBSTRINGBIND, (DBINT)0, (unsigned char *)align_start_str );
				dbbind( dbproc, (seq_ALIGN_STOP),	NTBSTRINGBIND, (DBINT)0, (unsigned char *)align_stop_str );
				dbbind( dbproc, (seq_ACGT),			NTBSTRINGBIND, (DBINT)0, (unsigned char *)seq_str );
				
				// CYCLE THROUGH THE ROWS OF RESULTS RETURNED BY THE CURRENT SELECT STATEMENT 
				while ( dbnextrow(dbproc) != NO_MORE_ROWS )
				{
					//if ( !strcmp( "EST", source ) ) discard = DISCARD_LENGTH; // ELSE = 0
					
					i = Sequences();
					
					if ( i == MAX_SEQS )
					{
						sprintf( tmp, "Database call requested more sequences (%d) than maximum (%d)", i, MAX_SEQS );
						return error( tmp );
					}
					
					Add( atoi( id_str ), tag, source, status, seq_str ); 
					
					// INDEX CORRECT AS TAKEN BEFORE NEW ONE ADDED ('C' ARRAY NUMBERING)
					if ( atoi( parent_id_str ) ) seq[i].parentId	= atoi( parent_id_str );
					if ( atoi( offset_str    ) ) seq[i].offset		= atoi( offset_str );
					if ( atoi( end_str       ) ) seq[i].end			= atoi( end_str );	
					if ( tolower( revcomp_str[0] == 'y' ) ) seq[i].revComp = 1;
					
					if ( atoi( orf_str       ) ) seq[i].orf			= atoi( orf_str );					
					seq[i].orfPriorStop = atoi( prior_stop_str );
					seq[i].orfStart		= atoi( start_str );
					seq[i].orfStop		= atoi( stop_str );

					seq[i].alignLevel	= atoi( level_str );
					seq[i].alignRound	= atoi( round_str );
					seq[i].alignConfidence	= atoi( confidence_str );
					seq[i].alignStart	= atoi( align_start_str );
					seq[i].alignStop	= atoi( align_stop_str );
   
					//printf("%s %s %s<BR>\n", id_str, parent_id_str, offset_str );
				}
				
			} 
		}
		
		rowcount = dbcount( dbproc );     
	}
	
	return dbretstatus( dbproc );
}
