# Supplementary material for: Evading the annotation bottleneck: using sequence similarity to search non-sequence gene data
Source: BMC Bioinformatics. 2008 Oct 17;9:442. doi: 10.1186/1471-2105-9-442 (PMC2587480; doi:10.1186/1471-2105-9-442)
Supplement: Additional file 1 — archive of code for the applications described in the manuscript. quick-release-archive. [file 1471-2105-9-442-S1.zip › quick-release-code/code/code-libraries/sql_cgi.cpp]

/***********************************************************************************
* This code is part of the quickApps project
* 
* Copyright (c) 2008, Michael J. Gilchrist
* All rights reserved.
* 
* Redistribution and use in source and binary forms, with or without modification, 
* are permitted provided that the following conditions are met:
* 
* 1.Redistributions of source code must retain the above copyright notice, this 
*   list of conditions and the following disclaimer. 
* 2.Redistributions in binary form must reproduce the above copyright notice, 
*   this list of conditions and the following disclaimer in the documentation 
*   and/or other materials provided with the distribution. 
* 3.Neither the name of the University of Cambridge nor the names of its 
*   contributors may be used to endorse or promote products derived from this 
*   software without specific prior written permission. 
* 
* THIS SOFTWARE IS PROVIDED BY THE COPYRIGHT HOLDERS AND CONTRIBUTORS "AS IS" AND 
* ANY EXPRESS OR IMPLIED WARRANTIES, INCLUDING, BUT NOT LIMITED TO, THE IMPLIED 
* WARRANTIES OF MERCHANTABILITY AND FITNESS FOR A PARTICULAR PURPOSE ARE DISCLAIMED. 
* IN NO EVENT SHALL THE COPYRIGHT OWNER OR CONTRIBUTORS BE LIABLE FOR ANY DIRECT, 
* INDIRECT, INCIDENTAL, SPECIAL, EXEMPLARY, OR CONSEQUENTIAL DAMAGES (INCLUDING, 
* BUT NOT LIMITED TO, PROCUREMENT OF SUBSTITUTE GOODS OR SERVICES; LOSS OF USE, 
* DATA, OR PROFITS; OR BUSINESS INTERRUPTION) HOWEVER CAUSED AND ON ANY THEORY OF 
* LIABILITY, WHETHER IN CONTRACT, STRICT LIABILITY, OR TORT (INCLUDING NEGLIGENCE 
* OR OTHERWISE) ARISING IN ANY WAY OUT OF THE USE OF THIS SOFTWARE, EVEN IF 
* ADVISED OF THE POSSIBILITY OF SUCH DAMAGE.
************************************************************************************/

#include <stdlib.h>
#include <stdio.h>
#include <conio.h>
#include <ctype.h>
#include <string.h>

#include <sql_cgi.h>
#include <seqs.h>

#define MAX_SELECTORS 3
#define DB_DEBUG 0

#define SHOW_SQL 0  /* 0 NO EFFECT, 1 SHOW SQL && EXECUTE, >1 SHOW SQL - NO EXECUTE */

/* GLOBAL VARIABLEs */
DBPROCESS *dbproc=NULL;       /* POINTER TO DBPROCESS STRUCTURE - DEFINED HERE */
DBPROCESS *channel[3]= { NULL, NULL, NULL };   /* ARRAY OF POINTERS TO DBPROCESS STRUCTURES - DEFINED HERE */

int channel_not_connected[3] = { 1, 1, 1 }; 
int current_channel = 0;

/* WILL TAKE A TEXT VALUE AS LAST ITEM!!! */
int run_text_proc_into_file( char* sql, FILE* file );

int control_transaction( char* control )  // "begin"/"commit"/"rollback"
{
	char sql[128]="";
	int transactions=0;

	sprintf( sql, "%s tran", control );

	//if ( !strcmp( "begin", control ) ) sprintf( sql, "%s tran", control );
	//else sprintf( sql, "if ( @@trancount > 0 ) %s tran", control );

	//printf("*** '%s'<BR>", sql );
	if ( run_proc( sql ) < 0 )
		return error("run_proc() failed in control_transaction()");

	transactions = check_transaction();

	return transactions;
}

int check_transaction()  
{
	char sql[128]="", tmp[33]="";
	int found_trancount=0;

	sprintf( sql, "select @@trancount" );

	if ( get_string_from_db( sql, tmp ) < 0 )
		return error("get_string_from_db('check_date') failed in check_transaction()"); 		

	found_trancount = atoi( tmp );

	// OF COURSE THIS IS NO USE AT ALL...
	//if ( found_trancount != expected_trancount ) 
	//	if ( control_transaction( "rollback" ) < 0 )
	//		return error("control_transaction('rollback') failed in check_transaction()"); 		

	return found_trancount;
}

int check_date( char* date_str, int date_form )
{
	char sql[1025]="";

	sprintf( sql, "exec %s.check_date '%s', %d", TAX_DB, date_str, date_form  );

	//printf("*** '%s'<BR>", sql );
	if ( get_string_from_db( sql, date_str ) < 0 )
		return error("get_string_from_db('check_date') failed in check_date()"); 		
	//printf("*** returned '%s'<BR>", date_str );

	return 0;
}

int db_today( char* date_str )
{
	char sql[1025]="";

	sprintf( sql, "select convert( varchar(64), getdate(), 20 )" );

	//printf("*** '%s'<BR>", sql );
	if ( get_string_from_db( sql, date_str ) < 0 )
		return error("get_string_from_db('select getdate()') failed in check_date()"); 		
	//printf("*** returned '%s'<BR>", date_str );

	return 0;
}

int change_date( char* datepart, char* new_date, char* old_date, int sign, int repeat )
{
	char sql[256]="";

	sprintf( sql, "select convert( varchar(9), dateadd( %s, %d, \"%s\" ), 6)", datepart, sign*repeat, old_date );

	//printf("*** '%s'<BR>", sql );
	if ( get_string_from_db( sql, new_date ) < 0 )
		return error("get_string_from_db('dateadd() etc.') failed in change_date()");

	return 0;
}

int date_part( char* datepart, char* date )
{
	char sql[256]="", tmp[33]="";

	sprintf( sql, "select datepart( %s, \"%s\" )", datepart, date );

	//printf("*** '%s'<BR>", sql );
	if ( get_string_from_db( sql, tmp ) < 0 )
		return error("get_string_from_db('datepart() etc.') failed in date_part()");

	return atoi( tmp );
}

int compare_dates( char* datepart, char* date, char* later_date )
{
	char tmp[64]="", sql[256]="";
	int diff=0;

	/*	sprintf( sql, "exec %s.compare_dates '%s', '%s', '%s'", TAX_DB, 
	datepart, 
	date, 
	later_date );

	printf("*** '%s'<BR>", sql );

	if ( (diff=run_proc( sql )) < 0 )
	return error("run_proc('compare_dates') failed (<0) in compare_dates()");

	return diff;
	*/
	sprintf( sql, "select datediff( %s, convert( datetime, '%s' ), convert( datetime, '%s' ) )", datepart, date, later_date );

	//printf("*** '%s'<BR>", sql );

	if ( get_string_from_db( sql, tmp ) < 0 )
		return error("get_string_from_db('dateadd() etc.') failed in compare_dates()");

	return atoi( tmp );		
}


int add_money( char* running_total, char* value )
{
	char sql[1025]="";

	if ( !(int)strlen( running_total ) ) strcpy( running_total, "0.00" );

	sprintf( sql, "exec %s.add_money '%s', '%s'", TAX_DB,	running_total,	value  );

	//printf("*** '%s'<BR>", sql );	
	if ( get_string_from_db( sql, running_total ) < 0 )
		return error("get_string_from_db('add_money') failed in accounting_page()"); 		

	return 0;
}

int direct_login( char* uid, char* pwd, char* server )
{
	form.field[form.FindField("uid")].value = uid;
	form.field[form.FindField("pwd")].value = pwd;
	form.field[form.FindField("dbs")].value = server;
	form.field[form.FindField("dbe")].value = (char*)"/opt/Data Server";

	simple_encrypt( form.field[form.FindField("pwd")].value, form.field[form.FindField("pwd")].value, ENCRYPT);

	open_channel(0);

	return 0;
}

int open_channel(int channel_to_open)
{
	char tmp[1024]="";
	char err_msg[256]="", uid[40]="", pwd[40]="", env_string[256]="";

	LOGINREC  *login;

	if (channel_to_open > MAX_CHANNELS)
	{
		sprintf( err_msg, "Programmer's request for channel (%d) > allowed (%d)", 
			channel_to_open, MAX_CHANNELS );
		return error( err_msg );
	}

	if ( !channel_not_connected[channel_to_open] ) /* I.E. ALREADY CONNECTED ON THIS CHANNEL */
		return error("User attempted to re-connect to Data Server while already connected on this channel!");

	//  SHOULDN'T BE NEEDED - AND IN main() 
	//if (dbinit() == FAIL) exit(ERREXIT);

	// MIGRATED TO main()
	//dberrhandle( err_handler ); 
	//dbmsghandle( msg_handler ); 

	//if (1)
	if (DB_DEBUG)
		printf("Decrypt [%s][%s]<BR>\n", form.field[form.FindField("uid")].value, form.field[form.FindField("pwd")].value );

	strcpy( uid, form.field[form.FindField("uid")].value );
	strcpy( pwd, form.field[form.FindField("pwd")].value );

	/* GET & DECRYPT form.FindField("pwd") */
	form.DecryptPassword( pwd ); 

	//if (1)
	if (DB_DEBUG)
		printf("Trying  [%s][%s]<BR>\n", uid, pwd);

	/* SETS THE ENVIRONMENT VARIABLE 'Data Server' 
	sprintf( env_string, "Data Server=%s", form.field[form.FindField("dbe")].value );

	if ( putenv( env_string ) ) 
	return error("putenv() $Data Server failed in open_channel()");
	*/

	login = dblogin();

	/* Enable bulk copying into database */
	// BCP_SETL(login,TRUE);

	DBSETLUSER( login, uid );
	DBSETLPWD ( login, pwd ); 
	//DBSETLUSER( login, "dbown" );
	//DBSETLPWD ( login, "pwd" ); 

	//   - THESE ARE NOT STRICTLY NEEDED - 
	//   DBSETLHOST( login,  "dev1" );
	DBSETLAPP ( login,  "tax-uk" );
	DBSETLNATLANG ( login, "British" );

	if (0)
	{
		cgi_header( "", 1 );
		printf("TRYING TO OPEN CHANNEL %d\n", channel_to_open );
	}

	dbproc = channel[channel_to_open] = dbopen( login, form.field[form.FindField("dbs")].value );
	//= dbopen( login, NULL );

	if (dbproc == NULL) 
	{
		sprintf( tmp, "If login failed during use, please \
					  return to LOGIN PAGE and log in again. The pwd \
					  security timeout has expired, apologies for any inconvenience.");
		return error(tmp );
	}

	channel_not_connected[channel_to_open] = 0;
	current_channel = channel_to_open;

	return 0;
}


int run_proc( char *sql )
{
	return run_sql( sql, ',', "\n" );
}


int run_sql( char* sql, char sep, const char* row_end )
{
	//DBCHAR     column[MAX_COLS][MAX_COL_LEN];
	DBCHAR     column[MAX_COLS][5000];
	RETCODE    results_ret_code=0;
	int i=0, cols=0, rowcount=0, command=0;
	char tmp[1025]="";

	if ( SHOW_SQL ) printf("*** run_sql[ %s ]<BR>\n", sql );
	if ( SHOW_SQL > 1 ) return 0;

	if ( channel_not_connected[current_channel] ) 
		if ( (channel_not_connected[current_channel]=open_channel(current_channel)) )
			return error("Failed to connect to Data Server on channel in run_sql()");

	if ( dbcmd( dbproc, sql ) == FAIL )
		return error("dbcmd() failed in run_sql()");

	if ( dbsqlexec( dbproc ) == FAIL )
	{
		dbcancel( dbproc );
		sprintf( tmp, 
			"call to dbsqlexec() failed in run_sql(), one of these SQL commands contains a semantic/syntax error: [%s]",
			sql );
		return error( tmp );
	}

	/* CYCLE THROUGH THE COMANDS IN THE CURRENT SQL BUFFER */
	while( (results_ret_code=dbresults( dbproc )) != NO_MORE_RESULTS )
	{
		if ( results_ret_code == FAIL )
		{
			dbcancel( dbproc );
			return error("dbcancel() failed in run_sql()");
		}
		command = dbcurcmd( dbproc );

		/* PROCESS THE RESULTS OF THE NEXT COMMAND IN THE BATCH */
		if ( dbcmdrow( dbproc ) == SUCCEED ) /* THEREFORE A SELECT QUERY */
		{
			cols = dbnumcols( dbproc );
			if ( cols > MAX_COLS )
				return error("run_sql(): too many columns in query result");

			if ( results_ret_code == SUCCEED )
			{
				// qqq
				for (i=0;i<cols;i++) 
				{
					dbbind( dbproc, (i+1), NTBSTRINGBIND, (DBINT)0, (unsigned char *)column[i] );
				}

				/* CYCLE THROUGH THE ROWS OF RESULTS RETURNED BY THE CURRENT SELECT STATEMENT */
				while ( dbnextrow(dbproc) != NO_MORE_ROWS )
				{
					for (i=0;i<cols;i++) 
					{
						if (i > 0) printf("%c", sep);
						printf("%s", column[i] );	
					}
					printf("%s", row_end);
					fflush( stdout );
				}

			} 
		}
		rowcount = dbcount( dbproc );     
	}

	// TEMPORARY SIMPLIFICATION, SEE BELOW.... 
	//printf("*** dbhasretstat() =%d, dbretstatus = %d<BR>", dbhasretstat( dbproc ), dbretstatus( dbproc ));
	return dbretstatus( dbproc );

	/* I DON'T LIKE THE FACT THAT dbhasretstat() IS MIS-BEHAVING ....
	SEEMS TO RETURN FALSE WHEN IT SHOULD BE TRUE!!
	if ( dbhasretstat( dbproc ) == TRUE )
	{	
	//printf("*** dbhasretstat( dbproc ) == TRUE (%d)<BR>", dbhasretstat( dbproc ));
	//printf("*** dbretstatus = %d<BR>", dbretstatus( dbproc ));
	return dbretstatus( dbproc );
	}
	else
	{
	//printf("*** dbhasretstat( dbproc ) NOT TRUE (%d)<BR>", dbhasretstat( dbproc ));
	//printf("*** dbretstatus = %d<BR>", dbretstatus( dbproc ));
	// not running a stored proc... 
	return 0;
	}
	*/
}


int run_proc_no_output( char *sql )
{
	RETCODE    results_ret_code;
	int i=0, cols=0, rowcount=0, command=0;
	char tmp[1025]="";

	if ( SHOW_SQL ) printf("*** run_proc_no_output[ %s ]<BR>\n", sql );
	if ( SHOW_SQL > 1 ) return 0;

	if ( channel_not_connected[current_channel] ) 
		if ( (channel_not_connected[current_channel]=open_channel(current_channel)) )
			return error("Failed to connect to Data Server on channel in run_sql()");

	if ( dbcmd( dbproc, sql) == FAIL )
		return error("dbcmd() failed in run_sql()");

	if ( dbsqlexec( dbproc ) == FAIL )
	{
		dbcancel( dbproc );
		sprintf( tmp, 
			"call to dbsqlexec() failed in run_proc_no_output(): one of these SQL commands contains a semantic/syntax error: [%s]",
			sql );
		return error( tmp );
	}

	/* CYCLE THROUGH THE COMANDS IN THE CURRENT SQL BUFFER */
	while( (results_ret_code=dbresults( dbproc )) != NO_MORE_RESULTS )
	{
		if ( results_ret_code == FAIL )
		{
			dbcancel( dbproc );
			return error("dbcancel() failed in run_sql()");
		}
		command = dbcurcmd( dbproc );

		/* PROCESS THE RESULTS OF THE NEXT COMMAND IN THE BATCH */
		if ( dbcmdrow( dbproc ) == SUCCEED ) /* THEREFORE A SELECT QUERY */
		{
			cols = dbnumcols( dbproc );
			if ( cols > MAX_COLS )
				return error("run_sql(): too many columns in query result");

			if ( results_ret_code == SUCCEED )
			{

				/* CYCLE THROUGH THE ROWS OF RESULTS RETURNED BY THE CURRENT SELECT STATEMENT */
				while ( dbnextrow(dbproc) != NO_MORE_ROWS );
			} 
		}
		rowcount = dbcount( dbproc );     
	}

	return dbretstatus( dbproc );

}

int run_sql_cols_into_url( char* sql, char* url_base, int url_col, int label_col )
{
	// proc must return: 
	//		col[0]			- control, 1 = <A>, 0 - inactive
	//    col[url_col]	- variable to add to url_base
	//    col[label_col] - for visible part of <A>here</A>

	register int i=0;
	RETCODE ret_code;   
	char tmp[1025]="";
	char col[MAX_COLS+1][256]; /* +1 TO MATCH UP COLUMNS WITH FIELDS */
	char key[256]="";
	int command=0, rowcount=0, first=0, count=0, selected=0, available_cols=0, requested_cols=0, check_col=0;

	if ( SHOW_SQL ) printf("*** run_sql_cols_into_url[ %s ]<BR>\n", sql );
	if ( SHOW_SQL > 1 ) return 0;

	if ( channel_not_connected[current_channel] ) 
		if ( (channel_not_connected[current_channel]=open_channel(current_channel)) )
			return error("Failed to connect to Data Server on channel in run_sql_cols_into_url()");

	if ( dbcmd( dbproc, sql) == FAIL )
		return error("dbcmd() failed in run_sql_cols_into_url()");

	if ( dbsqlexec( dbproc ) == FAIL )
	{
		dbcancel( dbproc );
		sprintf( tmp, 
			"call to dbsqlexec() failed in run_sql_cols_into_url(): one of these SQL commands contains a semantic/syntax error: [%s]",
			sql );
		return error( tmp );
	}

	/* CYCLE THROUGH THE COMANDS IN THE CURRENT SQL BUFFER  */
	while( (ret_code=dbresults( dbproc )) != NO_MORE_RESULTS )
	{
		if ( ret_code == FAIL )
		{
			dbcancel( dbproc );
			return error("call to dbresults() failed in run_sql_cols_into_url(): the following SQL command returned a runtime error");
		}

		command = dbcurcmd( dbproc );

		available_cols = dbnumcols( dbproc );
		if ( available_cols < url_col || available_cols < label_col ) 
		{
			dbcancel( dbproc );
			return error("Column(s) requested > than available columns in run_sql_cols_into_url()");
		}

		if ( ret_code == SUCCEED )
		{
			for (i=0;i<available_cols;i++) 
			{
				dbbind( dbproc, (i+1), NTBSTRINGBIND, (DBINT)0, (unsigned char *)col[i] );
			}

			/* CYCLE THROUGH THE ROWS OF RESULTS RETURNED BY THE CURRENT SELECT STATEMENT  */
			while ( dbnextrow(dbproc) != NO_MORE_ROWS )
			{	   

				if ( atoi( col[0] ) )
					printf("<FONT class='norm'><A Href=\"%s%s\">%s</A><BR>\n", url_base, col[url_col-1], col[label_col-1] );
				else
					printf("<FONT class='grey'>%s<BR>\n", col[label_col-1] );

				//printf("*** %s %s %s<BR>\n", col[0], col[1], col[2] );

			}
		}

		rowcount = dbcount( dbproc );

		if ( rowcount < 0 )
			return error("call to dbcount() failed in run_sql_cols_into_url(): the SQL command returned a runtime error");
	}

	return dbretstatus( dbproc );
}


int build_code_chooser( const char* ref_domain,
					   int choice_type,
					   int show_code, 
					   int show_descr, 
					   int number_visible, 
					   int add_leading_blank_item,
					   int allow_mult, 
					   const char* select_this_code, 
					   const char* alternate_name )
{
	register int i=0;
	int counter=0, selected=0, first=0, count=0, display_width=0; 

	char list_name[65]="", option[132]="", list_len[33]="", sql[1025]="";
	char tmp[1025]="";

	/* Data Server VARIABLES */
	RETCODE    ret_code;

	/* BINDING VARIABLES */
	char code[5]="", description[65]="", dflt[2]="";
	int order=0, rows=0;

	// FIX FOR CURRENCIES AT THE CURRENT STAGE 
	if ( !strcmp( "CUR", ref_domain ) )  // CALLED 'currency' SOMETIMES (INVOICE ITEM)
	{
		printf("?");
		if ( (int)strlen( alternate_name ) ) 	INPUT_hidden( alternate_name, "GBP" );
		else										INPUT_hidden( "CUR", "GBP" );
		return 0;
	}

	if ( channel_not_connected[current_channel] ) 
		if ( (channel_not_connected[current_channel]=open_channel(current_channel)) )
			return error("Failed to connect to Data Server on channel in build_code_chooser()");

	/* SET NAME OF SELECT LIST */
	if ( (int)strlen( alternate_name ) ) 
		strcpy( list_name, alternate_name ); /* FORCE OTHER NAME */
	else
		strcpy( list_name, ref_domain ); 

	/* FIND OUT HOW MANY TIMES THIS DOMAIN APPEARS IN THE FORM DATA */
	first = form.FindField( list_name ); 
	count = form.CountField( list_name );

	/* SET NUMBER OF ITEMS TO MAKE VISIBLE IN SELECT LIST (SHOW_ALL (0) IS HANDLED BY SELECT()) */
	sprintf( list_len, "%d", number_visible );

	sprintf( sql, "exec %s.ref_code_ops '%s'", CONTROL_DB, ref_domain );

	if ( SHOW_SQL ) printf("*** build_code_chooser[ %s ]<BR>\n", sql );
	if ( SHOW_SQL > 1 ) return 0;

	if ( dbcmd( dbproc, sql) == FAIL )
		return error("dbcmd() failed in build_code_chooser()");

	if ( dbsqlexec( dbproc ) == FAIL )
		return error("dbsqlexec() failed in build_code_chooser()");

	/* TECHNICAL LOOP - WILL ONLY EXECUTE ONCE */
	while( (ret_code=dbresults( dbproc )) != NO_MORE_RESULTS )
	{
		if ( ret_code == SUCCEED )
		{
			dbbind( dbproc, 1, NTBSTRINGBIND, (DBINT)0, (unsigned char *)code);
			dbbind( dbproc, 2, NTBSTRINGBIND, (DBINT)0, (unsigned char *)description );
			dbbind( dbproc, 3, INTBIND,    (DBINT)0, (unsigned char *)&order );
			//dbbind( dbproc, 4, NTBSTRINGBIND, (DBINT)0, (unsigned char *)dflt );

			if ( choice_type == CGI_SELECT )
			{
				SELECT( list_name, list_len, allow_mult);
				if ( add_leading_blank_item == LEAD_BLANK ) OPTION( "", 0 );
			}
			else if ( choice_type == CGI_RADIO )
			{
				if ( add_leading_blank_item == LEAD_BLANK ) INPUT_radio( list_name, "", "(none)", 0, "" );
			}

			/* LOOP THROUGH CODES IN DOMAIN */
			rows = 0;
			while ( dbnextrow(dbproc) != NO_MORE_ROWS )
			{
				rows++;
				selected = 0;    
				if ( (int)strlen( select_this_code ) ) /* FIRST PRIORITY: IF A CODE IS GIVEN */
				{
					/*       printf("*** checking against %s", select_this_code); */
					/* FIND OUT IF THIS CODE IS SELECTED */
					if ( !strcmp( select_this_code, code) ) selected = 1; 
				}
				else if ( count > 0 && allow_mult ) /* SECOND PRIORITY: SET CODES FROM FORM DATA */
				{
					for (i=first;i<first+count;i++) /* WON'T GO ROUND LOOP IF count=0 */
					{
						strtok(form.field[i].value, " ");
						if ( !strcmp( form.field[i].value, code ) )
						{
							selected = 1;
							break;
						}
					}
				}
				else /* SEE IF A DEFAULT WAS SET IN THE DATABASE */
				{
					if ( dflt[0] == 'Y' ) selected = 1; 
				}

				// HARMONISE THESE!!
				strcpy( option, ""); /* TO START IT OFF! */
				if (show_code) { strcat( option, code ); strcat( option, " "); }
				if (show_descr) strcat( option, description );

				if (!show_code) 
					sprintf( tmp, "%s", description );
				else if (!show_descr) 
					sprintf( tmp, "%s", code );
				else
					sprintf( tmp, "%s %s", code, description );

				if ( choice_type == CGI_SELECT )
				{
					OPTION_ext( code, option, NO_CLASS, selected );
				}
				else if ( choice_type == CGI_RADIO || choice_type == CGI_RADIO_VERTICAL )
				{
					if ( choice_type == CGI_RADIO_VERTICAL ) 
					{
						if ( rows > 1 ) BR(); 
					}
					else
					{
						if ( display_width > 50 ) { display_width = 0; BR(); }
					}

					INPUT_radio( list_name, tmp, description, selected, "" );
				}
				else if ( choice_type == CGI_CHECKBOX || choice_type == CGI_CHECKBOX_VERTICAL )
				{
					if ( choice_type == CGI_CHECKBOX_VERTICAL ) 
					{
						if ( rows > 1 ) BR(); 
					}
					else
					{
						if ( display_width > 50 ) { display_width = 0; BR(); }
					}

					INPUT_checkbox( list_name, tmp, description, selected );
				}

				// ALLOWS US TO FOLD RADIO BUTTONS ROUND...
				display_width = display_width + (int)strlen( tmp );

				counter++;
			}

			if ( choice_type == CGI_SELECT )
			{
				if ( rows > 1 && add_leading_blank_item == TRAIL_BLANK ) OPTION( "RAIL", 0 );
				un_SELECT();
			}
			else if ( choice_type == CGI_RADIO )
			{
				if ( rows > 1 && add_leading_blank_item == TRAIL_BLANK ) INPUT_radio( list_name, "", "(none)", 0, "" );
			}
		} 
	}
	return counter; 
}


/* Needs three stored procs: 
- list_<item_1>s
- list_<item_2>s_in_<item_1> @<item_1>_name
- list_<item_3>s_in_<item_2> @<item_2>_name, @option
to be defined, which are called as needed.
*/
int nested_list_selector( int rows, int levels, 
						 char* db_1, char* item_1, int allow_mult_1, char* option_1,
						 char* db_2, char* item_2, int allow_mult_2, char* option_2,
						 char* db_3, char* item_3, int allow_mult_3, char* option_3 )
{
	if( nested_selector( rows, levels, 
		db_1, item_1, 1, 2, NO_LEAD_BLANK, allow_mult_1, option_1,
		db_2, item_2, 1, 1, NO_LEAD_BLANK, allow_mult_2, option_2,
		db_3, item_3, 1, 1, NO_LEAD_BLANK, allow_mult_3, option_3 ) < 0 )
		return error("nested_selector() failed in nested_list_selector()");

	return 0;
}


int nested_selector( int rows, int levels, 
					char* db_1, char* item_1, int col_from_1, int col_to_1, 
					int lead_blank_1, int allow_mult_1, char* option_1, ... )
{
	int which_field=0;
	char sql[255]="";

	int i=0, col_from=0, col_to=0, blank=0, mult=0;
	va_list ap;
	char option[33]="", db[33]="", item[65]="", last_item[65]="";

	TABLE(0);
	TR();

	TD();
	printf("<B>available<BR>%ss</B><BR>", item_1); 
	sprintf( sql, "exec %s.list_%ss '%s'", db_1, item_1, option_1 );
	//run_sql_cols_into_select( sql, col_from_1, col_to_1, item_1, 0, lead_blank_1, allow_mult_1, "");
	un_TD();

	if ( SHOW_SQL ) printf("*** nested_selector[ %s ]<BR>\n", sql );
	if ( SHOW_SQL > 1 ) return 0;

	strcpy( item, item_1);
	va_start( ap, option_1 );
	for (i=1;i<levels;i++)
	{
		strcpy( last_item, item );

		strcpy( db,     va_arg( ap, char*) );
		strcpy( item,   va_arg( ap, char*) );
		col_from =      va_arg( ap, int  );
		col_to   =      va_arg( ap, int  );
		blank    =      va_arg( ap, int  );
		mult     =      va_arg( ap, int  );
		strcpy( option, va_arg( ap, char*) );

		which_field = 0;
		while (( which_field=form.FindNextField( last_item, which_field ) ))
		{
			if ( (int)strlen( form.field[which_field].value ) )
			{
				TD();
				printf("<B>%s<BR>%ss</B><BR>", form.field[which_field].value, item ); 
				sprintf( sql, "exec %s.list_%ss_in_%s '%s', '%s'", 
					db, item, last_item, strtok( form.field[which_field].value, " " ), option );
				//run_sql_cols_into_select( sql, col_from, col_to, item, rows, blank, mult, "");
				un_TD();
			}      
		}

	}
	va_end(ap);

	un_TR();
	un_TABLE();

	return 0;
}


int get_next_id( char* db_name, char* type, int number, int *next_id)
{
	char sql[257];

	sprintf(sql, "exec %s.get_next_id '%s', %d, 'YES'", db_name, type, number );

	if ( SHOW_SQL ) printf("*** run_proc_no_output[ %s ]<BR>\n", sql );
	if ( SHOW_SQL > 1 ) return 0;

	if ( get_int_value_from_db( sql, next_id ) < 0 )
		return error("get_int_value_from_db() failed in get_next_id()");

	return 0;
}

int run_sql_cols_into_chooser_with_key( char* sql, 
									   int   choice_type,
									   int   key_col,   /* COLUMN TO USE AS HIDDEN KEY IN HIDDEN 'Value' */
									   int   from_col,
									   int   to_col,
									   const char* name,					/* NAME OF THE HTML SELECT LIST */
									   int   number_visible,				/* LENGTH OF VISIBLE SELECT LIST, 0 = SHOW ALL */
									   int   add_leading_blank_item,	/* NO_LEAD_BLANK/LEAD_BLANK, ADDS LEADING BLANK LINE IF... */
									   int   allow_mult,					/* NO_MULT/ALLOW_MULT, NO_MULT FORCES DROP DOWN LIST */
									   const char* select_this_item )
{
	int return_val=0;

	if ( (return_val=run_sql_cols_into_headed_chooser_with_key (	sql, 
		choice_type, 
		key_col,   
		from_col,
		to_col,
		name,      
		number_visible,
		"", // BLANK HEADER IF REQUESTED
		add_leading_blank_item,
		allow_mult,    
		select_this_item )) < 0 )
		return error("run_sql_cols_into_chooser_with_key() failed in run_sql_cols_into_select_with_key()");

	return return_val;
}


int run_sql_cols_into_chooser_with_key_onchange( char* sql, 
									   int   choice_type,
									   int   key_col,   /* COLUMN TO USE AS HIDDEN KEY IN HIDDEN 'Value' */
									   int   from_col,
									   int   to_col,
									   const char* name,					/* NAME OF THE HTML SELECT LIST */
									   int   number_visible,				/* LENGTH OF VISIBLE SELECT LIST, 0 = SHOW ALL */
									   int   add_leading_blank_item,	/* NO_LEAD_BLANK/LEAD_BLANK, ADDS LEADING BLANK LINE IF... */
									   int   allow_mult,					/* NO_MULT/ALLOW_MULT, NO_MULT FORCES DROP DOWN LIST */
									   int onchange,
									   const char* action, 
									   const char* select_this_item )
{
	int return_val=0;

	if ( (return_val=run_sql_cols_into_headed_chooser_with_key_onchange (	sql, 
		choice_type, 
		key_col,   
		from_col,
		to_col,
		name,      
		number_visible,
		"", // BLANK HEADER IF REQUESTED
		add_leading_blank_item,
		allow_mult, 
		onchange,
		action,
		select_this_item )) < 0 )
		return error("run_sql_cols_into_chooser_with_key() failed in run_sql_cols_into_select_with_key()");

	return return_val;
}


int run_sql_cols_into_headed_chooser_with_key_onchange( char* sql, 
											  int   choice_type,
											  int   key_col,   /* COLUMN TO USE AS HIDDEN KEY IN HIDDEN 'Value' */
											  int   from_col,
											  int   to_col,
											  const char* name,              /* NAME OF THE HTML SELECT LIST */
											  int   number_visible,    /* LENGTH OF VISIBLE SELECT LIST, 0 = SHOW ALL */
											  const char* top_item,
											  int   add_leading_blank_item,  /* NO_LEAD_BLANK/LEAD_BLANK, ADDS LEADING BLANK LINE IF... */
											  int   allow_mult,        /* NO_MULT/ALLOW_MULT, NO_MULT FORCES DROP DOWN LIST */
											  int onchange,
											  const char* action, 
											  const char* select_this_item )
{
	register int i=0, rows=0;
	RETCODE ret_code;   
	char tmp[256]="";
	char output[MAX_COLS+1][256]; /* +1 TO MATCH UP COLUMNS WITH FIELDS */
	char key[256]="", label[256]="";
	int command=0, rowcount=0, first=0, count=0, selected=0, available_cols=0;
	int requested_cols=0, check_col=0, display_width=0;

	if ( SHOW_SQL ) printf("*** run_proc_no_output[ %s ]<BR>\n", sql );
	if ( SHOW_SQL > 1 ) return 0;

	// TRANSLATE COL NUMBERS TO ARRAY INDEXES
	key_col--;
	from_col--;
	to_col--;
	// NOW IF key_col < 0, KEY NOT REQUIRED...

	requested_cols = (to_col - from_col + 1);
	if ( requested_cols >= MAX_COLS ) 
		return error("More columns requested than allowed in run_sql_cols_into_chooser_with_key()");
	if ( from_col < 0 ) 
		return error("'from_col' < 0 in run_sql_cols_into_chooser_with_key()!!");
	if ( to_col < 0 ) 
		return error("'to_col' < 0 in run_sql_cols_into_chooser_with_key()!!");

	if ( key_col >= 0 )	check_col = key_col;
	else						check_col = from_col;

	//*************  DISABLED CHECKING IN FROM FOR MATCHING FIELDS ***************
	// NEED A PARAMETER TO ENABLE/DISABLE THIS FUNCTIONALITY
	// FIND OUT HOW MANY TIMES THIS VARIABLE NAME APPEARS IN THE FORM DATA
	//first = form.FindField( name ); 
	//count = form.CountField( name );

	// COMPLICATED!
	// IF MORE THAN ONE FIELD OF SAME NAME, WILL ONLY WANT TO LOOK FOR MATCHES 
	//	IF 'ALLOW_MULT' IS SET...
	if ( count > 1 && allow_mult == NO_MULT ) count = 0; // !!!!

	if ( SHOW_SQL ) printf("*** run_sql_cols_into_chooser_with_key(%s)<BR>\n", sql );
	if ( SHOW_SQL > 1 ) return 0;

	if ( channel_not_connected[current_channel] ) 
		if ( (channel_not_connected[current_channel]=open_channel(current_channel)) )
			return error("Failed to connect to Data Server on channel in run_sql_cols_into_chooser_with_key()");

	if ( dbcmd( dbproc, sql) == FAIL )
		return error("dbcmd() failed in run_sql_cols_into_chooser_with_key()");

	if ( dbsqlexec( dbproc ) == FAIL )
	{
		dbcancel( dbproc );
		sprintf( tmp, 
			"call to dbsqlexec() failed in run_sql_cols_into_chooser_with_key(): one of these SQL commands contains a semantic/syntax error: [%s]",
			sql );
		return error( tmp );
	}

	/* CYCLE THROUGH THE COMANDS IN THE CURRENT SQL BUFFER  */
	while( (ret_code=dbresults( dbproc )) != NO_MORE_RESULTS )
	{
		if ( ret_code == FAIL )
		{
			dbcancel( dbproc );
			return error("call to dbresults() failed in run_sql_cols_into_chooser_with_key(): the following SQL command returned a runtime error");
		}

		command = dbcurcmd( dbproc );

		available_cols = dbnumcols( dbproc );
		if ( !available_cols ) continue;  // NO RESULTS FOR THIS COMMAND!
		if ( to_col >= available_cols )
		{
			dbcancel( dbproc );
			sprintf( tmp, "Last requested column [%d] > than available columns [%d] in run_sql_cols_into_chooser_with_key()!!",
				to_col, available_cols );
			return error( tmp );
		}

		if ( command > 1 )
		{
			dbcancel( dbproc );
			return error("more than one SQL command (procedure call) sent to run_sql_cols_into_chooser_with_key()");
		}

		if ( ret_code == SUCCEED )
		{
			for (i=0;i<available_cols;i++) 
			{
				dbbind( dbproc, (i+1), NTBSTRINGBIND, (DBINT)0, (unsigned char *)output[i] );
			}

			if ( choice_type == CGI_SELECT )
			{
				sprintf( tmp, "%d", number_visible );
				SELECT_onchange( name, tmp, allow_mult,onchange,action );

				if ( add_leading_blank_item == LEAD_BLANK ) OPTION( "", 0 );				

				if ( !strcmp( "0", select_this_item ) ) selected = 1; // ALREADY 0
				if ( (int)strlen( top_item ) ) OPTION_ext( "0", top_item, "grey", selected ); // WAS OPTION_ext( "0",...
			}
			else if ( choice_type == CGI_RADIO )
			{
				if ( add_leading_blank_item == LEAD_BLANK ) INPUT_radio( name, "", "(none)", 0, "" );
			}

			/* CYCLE THROUGH THE ROWS OF RESULTS RETURNED BY THE CURRENT SELECT STATEMENT  */
			rows = 0;
			while ( dbnextrow(dbproc) != NO_MORE_ROWS )
			{	    
				rows++;
				selected = 0;    

				// CHECK AROUND FOR MATCHING DATA TO SET DEFAULT...
				if ( (int)strlen( select_this_item ) ) /* FIRST PRIORITY: IF A CODE IS GIVEN */
				{
					//printf("*** '%s' '%s'<BR>", select_this_item, output[check_col] );
					/* FIND OUT IF THIS CODE IS SELECTED */
					if ( !strcmp( select_this_item, output[check_col]) ) selected = 1; 
				}
				else if ( count > 0 ) /* SECOND PRIORITY: SET CODES FROM FORM DATA */
				{
					for (i=first;i<first+count;i++) /* WON'T GO ROUND LOOP IF count=0 */
					{
						//strtok(form.field[i].value, " "); /* THIS MIGHT NOT BE NEEDED... ? */
						//if ( !strcmp( form.field[i].value, output[check_col] ) ) 
						strcpy( tmp, form.field[i].value );
						strtok( tmp, " ");
						if ( !strcmp( tmp, output[check_col] ) )  
						{
							selected = 1;
							break;
						}
					}
				}

				strcpy( label, "" );
				//if ( rows == 5 ) strcpy( label, "-- " ); OFFSET FOR SUBCATEGORIES...
				for (i=from_col;i<=to_col;i++) 
				{
					if ( (int)strlen( label ) ) strcat( label, " " );
					strcat( label, output[i] );			
				}

				if ( key_col >= 0 )
				{
					sprintf( key, "%s %s", output[key_col], label );
				}
				else
					strcpy( key , "" );

				if ( choice_type == CGI_SELECT )
				{
					if ( isalpha( output[key_col][0] ) || isalpha( output[key_col][1]) ) // SOME CODES MAY START WITH A DIGIT
						strcpy( tmp, "ok" ); // OPTION CLASS (COLOUR)
					else if ( atoi( output[key_col] ) > 0 )	strcpy( tmp, "ok" ); // OPTION CLASS (COLOUR)
					else													strcpy( tmp, "grey" );

					if ( (int)strlen( key ) ) OPTION_ext( key, label, tmp, selected );
					else                 OPTION( label, selected );				// USE LABEL AS KEY
				}
				else if ( choice_type == CGI_RADIO )
				{
					if ( display_width > 20 ) BR();

					INPUT_radio( name, key, label, selected, "" );
				}
				else if ( choice_type == CGI_CHECKBOX )
				{
					INPUT_checkbox( name, key, label, selected );
				}

				// ALLOWS US TO FOLD RADIO BUTTONS ROUND...
				display_width = display_width + (int)strlen( label );

				/****/
			}

			if ( choice_type == CGI_SELECT )
			{
				if ( rows > 1 && add_leading_blank_item == TRAIL_BLANK ) OPTION( "", 0 );
				un_SELECT();
			}
			else if ( choice_type == CGI_RADIO )
			{
				if ( rows > 1 && add_leading_blank_item == TRAIL_BLANK ) INPUT_radio( name, "", "(none)", 0, "" );
			}
		}

		rowcount = dbcount( dbproc );

		if ( rowcount < 0 )
			return error("call to dbcount() failed in run_sql_cols_into_chooser_with_key(): the SQL command returned a runtime error");
	}

	// TEMPORARY SIMPLIFICATION, SEE BELOW.... 
	//printf("*** dbhasretstat() =%d, dbretstatus = %d<BR>", dbhasretstat( dbproc ), dbretstatus( dbproc ));
	return dbretstatus( dbproc );

	//   return rowcount;
}


int run_sql_cols_into_headed_chooser_with_key( char* sql, 
											  int   choice_type,
											  int   key_col,   /* COLUMN TO USE AS HIDDEN KEY IN HIDDEN 'Value' */
											  int   from_col,
											  int   to_col,
											  const char* name,              /* NAME OF THE HTML SELECT LIST */
											  int   number_visible,    /* LENGTH OF VISIBLE SELECT LIST, 0 = SHOW ALL */
											  const char* top_item,
											  int   add_leading_blank_item,  /* NO_LEAD_BLANK/LEAD_BLANK, ADDS LEADING BLANK LINE IF... */
											  int   allow_mult,        /* NO_MULT/ALLOW_MULT, NO_MULT FORCES DROP DOWN LIST */
											  const char* select_this_item )
{
	register int i=0, rows=0;
	RETCODE ret_code;   
	char tmp[256]="";
	char output[MAX_COLS+1][256]; /* +1 TO MATCH UP COLUMNS WITH FIELDS */
	char key[256]="", label[256]="";
	int command=0, rowcount=0, first=0, count=0, selected=0, available_cols=0;
	int requested_cols=0, check_col=0, display_width=0;

	if ( SHOW_SQL ) printf("*** run_proc_no_output[ %s ]<BR>\n", sql );
	if ( SHOW_SQL > 1 ) return 0;

	// TRANSLATE COL NUMBERS TO ARRAY INDEXES
	key_col--;
	from_col--;
	to_col--;
	// NOW IF key_col < 0, KEY NOT REQUIRED...

	requested_cols = (to_col - from_col + 1);
	if ( requested_cols >= MAX_COLS ) 
		return error("More columns requested than allowed in run_sql_cols_into_chooser_with_key()");
	if ( from_col < 0 ) 
		return error("'from_col' < 0 in run_sql_cols_into_chooser_with_key()!!");
	if ( to_col < 0 ) 
		return error("'to_col' < 0 in run_sql_cols_into_chooser_with_key()!!");

	if ( key_col >= 0 )	check_col = key_col;
	else						check_col = from_col;

	//*************  DISABLED CHECKING IN FROM FOR MATCHING FIELDS ***************
	// NEED A PARAMETER TO ENABLE/DISABLE THIS FUNCTIONALITY
	// FIND OUT HOW MANY TIMES THIS VARIABLE NAME APPEARS IN THE FORM DATA
	//first = form.FindField( name ); 
	//count = form.CountField( name );

	// COMPLICATED!
	// IF MORE THAN ONE FIELD OF SAME NAME, WILL ONLY WANT TO LOOK FOR MATCHES 
	//	IF 'ALLOW_MULT' IS SET...
	if ( count > 1 && allow_mult == NO_MULT ) count = 0; // !!!!

	if ( SHOW_SQL ) printf("*** run_sql_cols_into_chooser_with_key(%s)<BR>\n", sql );
	if ( SHOW_SQL > 1 ) return 0;

	if ( channel_not_connected[current_channel] ) 
		if ( (channel_not_connected[current_channel]=open_channel(current_channel)) )
			return error("Failed to connect to Data Server on channel in run_sql_cols_into_chooser_with_key()");

	if ( dbcmd( dbproc, sql) == FAIL )
		return error("dbcmd() failed in run_sql_cols_into_chooser_with_key()");

	if ( dbsqlexec( dbproc ) == FAIL )
	{
		dbcancel( dbproc );
		sprintf( tmp, 
			"call to dbsqlexec() failed in run_sql_cols_into_chooser_with_key(): one of these SQL commands contains a semantic/syntax error: [%s]",
			sql );
		return error( tmp );
	}

	/* CYCLE THROUGH THE COMANDS IN THE CURRENT SQL BUFFER  */
	while( (ret_code=dbresults( dbproc )) != NO_MORE_RESULTS )
	{
		if ( ret_code == FAIL )
		{
			dbcancel( dbproc );
			return error("call to dbresults() failed in run_sql_cols_into_chooser_with_key(): the following SQL command returned a runtime error");
		}

		command = dbcurcmd( dbproc );

		available_cols = dbnumcols( dbproc );
		if ( !available_cols ) continue;  // NO RESULTS FOR THIS COMMAND!
		if ( to_col >= available_cols )
		{
			dbcancel( dbproc );
			sprintf( tmp, "Last requested column [%d] > than available columns [%d] in run_sql_cols_into_chooser_with_key()!!",
				to_col, available_cols );
			return error( tmp );
		}

		if ( command > 1 )
		{
			dbcancel( dbproc );
			return error("more than one SQL command (procedure call) sent to run_sql_cols_into_chooser_with_key()");
		}

		if ( ret_code == SUCCEED )
		{
			for (i=0;i<available_cols;i++) 
			{
				dbbind( dbproc, (i+1), NTBSTRINGBIND, (DBINT)0, (unsigned char *)output[i] );
			}

			if ( choice_type == CGI_SELECT )
			{
				sprintf( tmp, "%d", number_visible );
				SELECT( name, tmp, allow_mult );

				if ( add_leading_blank_item == LEAD_BLANK ) OPTION( "", 0 );				

				if ( !strcmp( "0", select_this_item ) ) selected = 1; // ALREADY 0
				if ( (int)strlen( top_item ) ) OPTION_ext( "0", top_item, "grey", selected ); // WAS OPTION_ext( "0",...
			}
			else if ( choice_type == CGI_RADIO )
			{
				if ( add_leading_blank_item == LEAD_BLANK ) INPUT_radio( name, "", "(none)", 0, "" );
			}

			/* CYCLE THROUGH THE ROWS OF RESULTS RETURNED BY THE CURRENT SELECT STATEMENT  */
			rows = 0;
			while ( dbnextrow(dbproc) != NO_MORE_ROWS )
			{	    
				rows++;
				selected = 0;    

				// CHECK AROUND FOR MATCHING DATA TO SET DEFAULT...
				if ( (int)strlen( select_this_item ) ) /* FIRST PRIORITY: IF A CODE IS GIVEN */
				{
					//printf("*** '%s' '%s'<BR>", select_this_item, output[check_col] );
					/* FIND OUT IF THIS CODE IS SELECTED */
					if ( !strcmp( select_this_item, output[check_col]) ) selected = 1; 
				}
				else if ( count > 0 ) /* SECOND PRIORITY: SET CODES FROM FORM DATA */
				{
					for (i=first;i<first+count;i++) /* WON'T GO ROUND LOOP IF count=0 */
					{
						//strtok(form.field[i].value, " "); /* THIS MIGHT NOT BE NEEDED... ? */
						//if ( !strcmp( form.field[i].value, output[check_col] ) ) 
						strcpy( tmp, form.field[i].value );
						strtok( tmp, " ");
						if ( !strcmp( tmp, output[check_col] ) )  
						{
							selected = 1;
							break;
						}
					}
				}

				strcpy( label, "" );
				//if ( rows == 5 ) strcpy( label, "-- " ); OFFSET FOR SUBCATEGORIES...
				for (i=from_col;i<=to_col;i++) 
				{
					if ( (int)strlen( label ) ) strcat( label, " " );
					strcat( label, output[i] );			
				}

				if ( key_col >= 0 )
				{
					sprintf( key, "%s %s", output[key_col], label );
				}
				else
					strcpy( key , "" );

				if ( choice_type == CGI_SELECT )
				{
					if ( isalpha( output[key_col][0] ) || isalpha( output[key_col][1]) ) // SOME CODES MAY START WITH A DIGIT
						strcpy( tmp, "ok" ); // OPTION CLASS (COLOUR)
					else if ( atoi( output[key_col] ) > 0 )	strcpy( tmp, "ok" ); // OPTION CLASS (COLOUR)
					else													strcpy( tmp, "grey" );

					if ( (int)strlen( key ) ) OPTION_ext( key, label, tmp, selected );
					else                 OPTION( label, selected );				// USE LABEL AS KEY
				}
				else if ( choice_type == CGI_RADIO )
				{
					if ( display_width > 20 ) BR();

					INPUT_radio( name, key, label, selected, "" );
				}
				else if ( choice_type == CGI_CHECKBOX )
				{
					INPUT_checkbox( name, key, label, selected );
				}

				// ALLOWS US TO FOLD RADIO BUTTONS ROUND...
				display_width = display_width + (int)strlen( label );

				/****/
			}

			if ( choice_type == CGI_SELECT )
			{
				if ( rows > 1 && add_leading_blank_item == TRAIL_BLANK ) OPTION( "", 0 );
				un_SELECT();
			}
			else if ( choice_type == CGI_RADIO )
			{
				if ( rows > 1 && add_leading_blank_item == TRAIL_BLANK ) INPUT_radio( name, "", "(none)", 0, "" );
			}
		}

		rowcount = dbcount( dbproc );

		if ( rowcount < 0 )
			return error("call to dbcount() failed in run_sql_cols_into_chooser_with_key(): the SQL command returned a runtime error");
	}

	// TEMPORARY SIMPLIFICATION, SEE BELOW.... 
	//printf("*** dbhasretstat() =%d, dbretstatus = %d<BR>", dbhasretstat( dbproc ), dbretstatus( dbproc ));
	return dbretstatus( dbproc );

	//   return rowcount;
}


int run_sql_cols_into_checkbox( char* sql, 
								int   value_col,   /* COLUMN TO USE AS HIDDEN KEY IN HIDDEN 'Value' */
								int   label_col,
								int   acronym_col,  // </ACRONYM><ACRONYM Title='xxx'> 	
								const char* name,
								int   check_all )
{
	register int i=0, rows=0;
	RETCODE ret_code;   
	char tmp[256]="";
	char output[MAX_COLS+1][256]; /* +1 TO MATCH UP COLUMNS WITH FIELDS */
	char key[256]="", label[256]="";
	int command=0, rowcount=0, first=0, count=0, selected=0, available_cols=0;
	int requested_cols=0, check_col=0, display_width=0;

	if ( SHOW_SQL ) printf("*** run_proc_no_output[ %s ]<BR>\n", sql );
	if ( SHOW_SQL > 1 ) return 0;

	// TRANSLATE COL NUMBERS TO ARRAY INDEXES
	value_col--;
	label_col--;
	acronym_col--;
	// NOW IF key_col < 0, KEY NOT REQUIRED...

	if ( value_col < 0 ) 
		return error("'from_col' < 0 in run_sql_cols_into_checkbox()!!");
	if ( label_col < 0 ) 
		return error("'from_col' < 0 in run_sql_cols_into_checkbox()!!");
	if ( acronym_col < 0 ) 
		return error("'to_col' < 0 in run_sql_cols_into_checkbox()!!");

	if ( SHOW_SQL ) printf("*** run_sql_cols_into_checkbox(%s)<BR>\n", sql );
	if ( SHOW_SQL > 1 ) return 0;

	if ( channel_not_connected[current_channel] ) 
		if ( (channel_not_connected[current_channel]=open_channel(current_channel)) )
			return error("Failed to connect to Data Server on channel in run_sql_cols_into_checkbox()");

	if ( dbcmd( dbproc, sql) == FAIL )
		return error("dbcmd() failed in run_sql_cols_into_checkbox()");

	if ( dbsqlexec( dbproc ) == FAIL )
	{
		dbcancel( dbproc );
		sprintf( tmp, 
			"call to dbsqlexec() failed in run_sql_cols_into_checkbox(): one of these SQL commands contains a semantic/syntax error: [%s]",
			sql );
		return error( tmp );
	}

	/* CYCLE THROUGH THE COMANDS IN THE CURRENT SQL BUFFER  */
	while( (ret_code=dbresults( dbproc )) != NO_MORE_RESULTS )
	{
		if ( ret_code == FAIL )
		{
			dbcancel( dbproc );
			return error("call to dbresults() failed in run_sql_cols_into_checkbox(): the following SQL command returned a runtime error");
		}

		command = dbcurcmd( dbproc );

		available_cols = dbnumcols( dbproc );
		if ( !available_cols ) continue;  // NO RESULTS FOR THIS COMMAND!
		if ( value_col >= available_cols || label_col >= available_cols  || acronym_col >= available_cols )
		{
			dbcancel( dbproc );
			sprintf( tmp, "One of the requested columns [%d, %d, %d] > than available columns [%d] in run_sql_cols_into_checkbox()!!",
				value_col, label_col, acronym_col, available_cols );
			return error( tmp );
		}

		if ( command > 1 )
		{
			dbcancel( dbproc );
			return error("more than one SQL command (procedure call) sent to run_sql_cols_into_checkbox()");
		}

		if ( ret_code == SUCCEED )
		{
			for (i=0;i<available_cols;i++) 
			{
				dbbind( dbproc, (i+1), NTBSTRINGBIND, (DBINT)0, (unsigned char *)output[i] );
			}

			/* CYCLE THROUGH THE ROWS OF RESULTS RETURNED BY THE CURRENT SELECT STATEMENT  */
			rows = 0;
			while ( dbnextrow(dbproc) != NO_MORE_ROWS )
			{	    
				rows++;

				sprintf( tmp, "<ACRONYM Title='%s'>%s</ACRONYM>", output[acronym_col], output[label_col] );

				selected = 1;		// FOR check_all
				if ( !check_all )
				{
					selected = 0;    
					i = 0;
					while ( (i=form.FindNextField( name, i)) )
					{
						if ( !strcmp( output[value_col], form.field[i].value ) ) selected	= 1;
					}
				}
				
				INPUT_checkbox( name, output[value_col], tmp, selected );
			}
		}

		rowcount = dbcount( dbproc );

		if ( rowcount < 0 )
			return error("call to dbcount() failed in run_sql_cols_into_checkbox(): the SQL command returned a runtime error");
	}

	// TEMPORARY SIMPLIFICATION, SEE BELOW.... 
	//printf("*** dbhasretstat() =%d, dbretstatus = %d<BR>", dbhasretstat( dbproc ), dbretstatus( dbproc ));
	return dbretstatus( dbproc );

	//   return rowcount;
}


int get_int_value_from_db( char* sql, int* value)
{
	// THE SQL MUST ONLY RETURN A SINGLE INTEGER VALUE IN ONE ROW 
	int rows=0;
	char number[13];

	if ( SHOW_SQL ) printf("*** run_proc_no_output[ %s ]<BR>\n", sql );
	if ( SHOW_SQL > 1 ) return 0;

	if ( channel_not_connected[current_channel] ) 
		if ( (channel_not_connected[current_channel]=open_channel(current_channel)) )
			return error("Failed to connect to Data Server on channel in get_int_value_from_db()");

	if ( dbcmd( dbproc, sql) == FAIL )
		return error("dbcmd() failed in get_int_value_from_db()");

	if ( dbsqlexec( dbproc ) == FAIL )
		return error("dbsqlexec() failed in get_int_value_from_db()");

	dbresults( dbproc );

	if ( (rows=dbrows( dbproc )) > 1 )
		return error( "SQL returning more than one row!!!" );

	dbbind( dbproc, 1, NTBSTRINGBIND, (DBINT)0, (unsigned char *)number);

	while ( dbnextrow(dbproc) != NO_MORE_ROWS )
	{
		*value = atoi(number);
	}

	if ( dbhasretstat( dbproc ) == TRUE )
		return dbretstatus( dbproc );
	else
		/* not running a stored proc... */
		return 0;
}

int get_float_value_from_db( char* sql, float* value)
{
	// THE SQL MUST ONLY RETURN A SINGLE FLOAT VALUE IN ONE ROW 
	int rows=0;
	char number[65];

	if ( SHOW_SQL ) printf("*** run_proc_no_output[ %s ]<BR>\n", sql );
	if ( SHOW_SQL > 1 ) return 0;

	if ( channel_not_connected[current_channel] ) 
		if ( (channel_not_connected[current_channel]=open_channel(current_channel)) )
			return error("Failed to connect to Data Server on channel in get_float_value_from_db()");

	if ( dbcmd( dbproc, sql) == FAIL )
		return error("dbcmd() failed in get_float_value_from_db()");

	if ( dbsqlexec( dbproc ) == FAIL )
		return error("dbsqlexec() failed in get_float_value_from_db()");

	dbresults( dbproc );

	if ( (rows=dbrows( dbproc )) > 1 )
		return error( "SQL returning more than one row!!!" );

	dbbind( dbproc, 1, NTBSTRINGBIND, (DBINT)0, (unsigned char *)number);

	while ( dbnextrow(dbproc) != NO_MORE_ROWS )
	{
		*value = (float)atof(number);
	}

	if ( dbhasretstat( dbproc ) == TRUE )
		return dbretstatus( dbproc );
	else
		/* not running a stored proc... */
		return 0;
}

int get_text_from_db( char* sql, char* text )
{
	// THE SQL MUST ONLY RETURN A SINGLE ROW, CONTAINING JUST A TEXT VALUE
	// 'text' BUFFER MUST HAVE SUFFICIENT MEMORY TO HOLD THE TEXT ITEM THAT THE DATBASE WILL RETURN ... 
	int rows=0, results_ret_code=0;

	if ( SHOW_SQL ) printf("*** run_proc_no_output[ %s ]<BR>\n", sql );
	if ( SHOW_SQL > 1 ) return 0;


	if ( channel_not_connected[current_channel] ) 
		if ( (channel_not_connected[current_channel]=open_channel(current_channel)) )
			return error("Failed to connect to Data Server on channel in get_int_value_from_db()");

	if ( dbcmd( dbproc, sql) == FAIL )
		return error("dbcmd() failed in get_int_value_from_db()");

	if ( dbsqlexec( dbproc ) == FAIL )
		return error("dbsqlexec() failed in get_int_value_from_db()");

	results_ret_code = dbresults( dbproc );
	if(results_ret_code == FAIL)
		return error( "No Results in get_an_image_from_db()!" );

	if ( (rows=dbrows( dbproc )) > 1 )
		return error( "SQL not returning more than one row!!!" );

	if ( (rows=dbrows( dbproc )) == 0 )
		return 0;

	dbbind( dbproc, 1, NTBSTRINGBIND, (DBINT)0, (unsigned char*) text );
	dbnextrow(dbproc);

	if ( dbhasretstat( dbproc ) == TRUE )
		return dbretstatus( dbproc );
	else
		/* not running a stored proc... */
		return 0;
}

int get_an_image_from_db( char* sql, char* data_image, int data_buffer_size )
{
	// THE SQL MUST ONLY RETURN A SINGLE ROW, AN INTEGER LENGTH & AN IMAGE VALUE
	int rows=0, results_ret_code=0;
	char bytes[33]="";
	char hex_image[2*10000 + 1]=""; /* was MAX_DATA_POINTS */

	if ( SHOW_SQL ) printf("*** run_proc_no_output[ %s ]<BR>\n", sql );
	if ( SHOW_SQL > 1 ) return 0;

	if ( channel_not_connected[current_channel] ) 
		if ( (channel_not_connected[current_channel]=open_channel(current_channel)) )
			return error("Failed to connect to Data Server on channel in get_int_value_from_db()");

	if ( dbcmd( dbproc, sql) == FAIL )
		return error("dbcmd() failed in get_int_value_from_db()");

	if ( dbsqlexec( dbproc ) == FAIL )
		return error("dbsqlexec() failed in get_int_value_from_db()");

	results_ret_code = dbresults( dbproc );
	if(results_ret_code == FAIL)
		return error( "No Results in get_an_image_from_db()!" );

	if ( (rows=dbrows( dbproc )) > 1 )
		return error( "SQL not returning more than one row!!!" );

	if ( (rows=dbrows( dbproc )) == 0 )
		return 0;

	dbbind( dbproc, 1, NTBSTRINGBIND, (DBINT)0, (unsigned char*) bytes );
	dbbind( dbproc, 2, NTBSTRINGBIND, (DBINT)0, (unsigned char*) hex_image );

	dbnextrow(dbproc);
	if ( quick_hex_to_char( (unsigned char*)data_image, (unsigned char*)hex_image ) < 0 )
	{
		return error("quick_hex_to_char() failed in get_an_image_from_db()");
	}

	return atoi( bytes );
}


/* THIS FUNCTION WILL RUN SOME SQL CONTAINING A SINGLE PROCEDURE CALL WITH one
(OUTPUT) SELECT STATEMENT AND THEN DO A dbwritetext() ON THE SELECTED ROW */
int pass_text_value_to_db_column( char* sql, char* col, int log, int len, char* text )
{
	int command=0, status=0, rowcount=0;
	RETCODE ret_code=-1;
	unsigned char* text_ptr=NULL;

	if ( SHOW_SQL ) printf("*** run_proc_no_output[ %s ]<BR>\n", sql );
	if ( SHOW_SQL > 1 ) return 0;

	if ( channel_not_connected[current_channel] ) 
		if ( (channel_not_connected[current_channel]=open_channel(current_channel)) )
			return error("Failed to connect to Data Server on channel in pass_text_value_to_db_column()");

	if ( dbcmd( dbproc, sql) == FAIL )
		return error("dbcmd() failed in pass_text_value_to_db_column()");

	if ( dbsqlexec( dbproc ) == FAIL )
	{
		dbcancel( dbproc );
		return error("call to dbsqlexec() failed in pass_text_value_to_db_column(): SQL contains a semantic/syntax error");
	}

	/* CYCLE THROUGH THE COMMANDS IN THE CURRENT SQL BUFFER */
	while( ret_code=dbresults( dbproc ) != NO_MORE_RESULTS )
	{
		if ( ret_code == FAIL )
		{
			dbcancel( dbproc );
			return error("call to dbresults() failed in pass_text_value_to_db_column(): SQL returned a runtime error");
		}

		command = dbcurcmd( dbproc );
		if ( command > 1 )
		{
			dbcancel( dbproc );
			return error(
				"more than one SQL command sent to dbcurcmd()!");
		}

		/* PROCESS THE RESULTS OF THE NEXT COMMAND IN THE BATCH */
		if ( dbcmdrow( dbproc ) == SUCCEED ) /* THEREFORE A SELECT QUERY */
		{
			if( dbnumcols( dbproc ) > 1 )
				return error("dbnumcols() in pass_text_value_to_db_column(): too many columns in query result");


			if ( ret_code == SUCCEED )
			{
				rowcount = 0;
				/* CYCLE THROUGH THE ROWS OF RESULTS RETURNED BY THE CURRENT SELECT STATEMENT */
				while ( (status=dbnextrow(dbproc)) != NO_MORE_ROWS )
				{
					if( ++rowcount > 1 )
					{
						dbcancel( dbproc );
						return error("in pass_text_value_to_db_column(), called procedure SQL returned too many rows.");
					}

					if ( status != REG_ROW ) /* Found more than the row just inserted! */
					{
						dbcancel( dbproc );
						return error("in pass_text_value_to_db_column(), called procedure SQL didn't return a row.");
					}

					text_ptr = dbtxptr( dbproc, 1 );
					if( dbwritetext( dbproc, col, text_ptr, DBTXPLEN, NULL, log, len, (BYTE *)text ) == FAIL )
						return error("dbwritetext() failed in pass_text_value_to_db_column()");
				}
			} 
		}
	}
	return ret_code;
}


int run_proc_into_function( char* sql, 
						   int (*f)(int,int,int*,int,char[MAX_COLS][MAX_COL_LEN+1],char[MAX_COLS][MAX_COL_LEN+1]) )
{
	DBCHAR     column[MAX_COLS][MAX_COL_LEN+1];
	DBCHAR     last_row_column[MAX_COLS][MAX_COL_LEN+1];
	RETCODE    results_ret_code, ret_code;
	int expected_rowcount = UNKNOWN_ROWCOUNT;
	int i=0, cols=0, rowcount=0, command=0, row=0, accumulator=0;
	int ret;

	if ( SHOW_SQL ) printf("*** run_proc_no_output[ %s ]<BR>\n", sql );
	if ( SHOW_SQL > 1 ) return 0;

	fflush( stdout );

	if ( channel_not_connected[current_channel] ) 
		if ( (channel_not_connected[current_channel]=open_channel(current_channel)) )
			return error("Failed to connect to Data Server on channel in run_proc_into_function()");

	if ( dbcmd( channel[current_channel], sql) == FAIL )
		return error("dbcmd() failed in run_proc_into_function()");

	if ( dbsqlexec( channel[current_channel] ) == FAIL )
	{
		dbcancel( channel[current_channel] );
		return error("call to dbsqlexec() failed in run_proc_into_function(): one of these SQL commands contains a semantic/syntax error");
	}

	/* CYCLE THROUGH THE COMANDS IN THE CURRENT SQL BUFFER */
	while( (results_ret_code=dbresults( channel[current_channel] )) != NO_MORE_RESULTS )
	{
		row = 0; // START COUNTING AGAIN FOR EACH COMMAND

		if ( results_ret_code == FAIL )
		{
			dbcancel( channel[current_channel] );
			return error("call to dbresults() failed in run_proc_into_function(): one of the SQL commands returned a runtime error");
		}

		command = dbcurcmd( channel[current_channel] );

		/* PROCESS THE RESULTS OF THE NEXT COMMAND IN THE BATCH */
		if ( dbcmdrow( channel[current_channel] ) == SUCCEED ) /* THEREFORE A SELECT QUERY */
		{
			cols = dbnumcols( channel[current_channel] );
			if ( cols > MAX_COLS )
				return error("too many columns in query result");

			if ( results_ret_code == SUCCEED )
			{
				for (i=0;i<cols;i++) 
				{
					dbbind( channel[current_channel], (i+1), NTBSTRINGBIND, (DBINT)0, (unsigned char *)column[i] );
				}
				for (i=cols;i<MAX_COLS;i++) // BLANK OFF UNUSED COLUMNS 
				{
					column[i][0] = '\0';
				}

				/* CYCLE THROUGH THE ROWS OF RESULTS RETURNED BY THE CURRENT SELECT STATEMENT */
				while ( dbnextrow(channel[current_channel]) != NO_MORE_ROWS )
				{
					row++;
					if ( (ret = f(command, row, &accumulator, cols, column, last_row_column )) < 0 )
						return error( "'run_proc_into_function()': f() failed");
				}
			} 
		}	 

		rowcount = dbcount( channel[current_channel] );     
	}

	if ( dbhasretstat( channel[current_channel] ) == TRUE )
		return (ret_code=dbretstatus( channel[current_channel] ));

	return dbretstatus( channel[current_channel] );
}


/* WILL TAKE A TEXT VALUE AS LAST ITEM!!! */
int run_proc_into_text_function( char* sql, 
								int (*f)(int,int,int*,int,char[MAX_COLS][MAX_COL_LEN+1],char*,char[MAX_COLS][MAX_COL_LEN+1],char*) )
{
	DBCHAR     text[100001]="", last_text[100001]="";
	DBCHAR     column[MAX_COLS][MAX_COL_LEN+1];
	DBCHAR     last_row_column[MAX_COLS][MAX_COL_LEN+1];
	RETCODE    results_ret_code, ret_code;
	int expected_rowcount = UNKNOWN_ROWCOUNT;
	int i=0, cols=0, rowcount=0, command=0, row=0, accumulator=0;
	int ret;

	if ( SHOW_SQL ) printf("*** run_proc_no_output[ %s ]<BR>\n", sql );
	if ( SHOW_SQL > 1 ) return 0;

	if ( channel_not_connected[current_channel] ) 
		if ( (channel_not_connected[current_channel]=open_channel(current_channel)) )
			return error("Failed to connect to Data Server on channel in run_proc_into_function()");

	dbsetopt( dbproc, DBTEXTSIZE, "50000" );
	dbsetopt( dbproc, DBTEXTLIMIT, "0" );

	if ( dbcmd( dbproc, sql) == FAIL )
		return error("dbcmd() failed in run_proc_into_function()");

	if ( dbsqlexec( dbproc ) == FAIL )
	{
		dbcancel( dbproc );
		return error("call to dbsqlexec() failed in run_proc_into_function(): one of these SQL commands contains a semantic/syntax error");
	}

	/* CYCLE THROUGH THE COMANDS IN THE CURRENT SQL BUFFER */
	while( (results_ret_code=dbresults( dbproc )) != NO_MORE_RESULTS )
	{
		row = 0; // START COUNTING AGAIN FOR EACH COMMAND

		if ( results_ret_code == FAIL )
		{
			dbcancel( dbproc );
			return error("call to dbresults() failed in run_proc_into_function(): one of the SQL commands returned a runtime error");
		}

		command = dbcurcmd( dbproc );

		/* PROCESS THE RESULTS OF THE NEXT COMMAND IN THE BATCH */
		if ( dbcmdrow( dbproc ) == SUCCEED ) /* THEREFORE A SELECT QUERY */
		{
			cols = dbnumcols( dbproc );
			if ( cols > MAX_COLS )
				return error("too many columns in query result");

			if ( results_ret_code == SUCCEED )
			{
				for (i=0;i<cols-1;i++) 
				{
					dbbind( dbproc, (i+1), NTBSTRINGBIND, (DBINT)0, (unsigned char *)column[i] );
				}

				// AND THEN THE LAST COLUMN AS TEXT
				dbbind( dbproc, (i+1), NTBSTRINGBIND, (DBINT)0, (unsigned char *)text );

				/* CYCLE THROUGH THE ROWS OF RESULTS RETURNED BY THE CURRENT SELECT STATEMENT */
				while ( dbnextrow(dbproc) != NO_MORE_ROWS )
				{
					row++;
					if ( (ret = f(command, row, &accumulator, cols, column, text, last_row_column, last_text )) < 0 )
						return error( "'run_proc_into_function()': f() failed");
				}
			} 
		}	 

		rowcount = dbcount( dbproc );     
	}

	if ( dbhasretstat( dbproc ) == TRUE )
		return (ret_code=dbretstatus( dbproc ));

	return dbretstatus( dbproc );
}


/* WILL TAKE A TEXT VALUE AS LAST ITEM!!! */
int run_text_proc_into_file( char* sql, FILE* file )
{
	DBCHAR     text[100001]="", last_text[100001]="";
	DBCHAR     column[MAX_COLS][MAX_COL_LEN+1];
	//	DBCHAR     last_row_column[MAX_COLS][MAX_COL_LEN+1];
	RETCODE    results_ret_code, ret_code;
	int expected_rowcount = UNKNOWN_ROWCOUNT;
	int i=0, cols=0, rowcount=0, command=0, row=0, accumulator=0;
	//	int ret;

	if ( SHOW_SQL ) printf("*** run_proc_no_output[ %s ]<BR>\n", sql );
	if ( SHOW_SQL > 1 ) return 0;

	if ( channel_not_connected[current_channel] ) 
		if ( (channel_not_connected[current_channel]=open_channel(current_channel)) )
			return error("Failed to connect to Data Server on channel in run_proc_into_function()");

	dbsetopt( dbproc, DBTEXTSIZE, "50000" );
	dbsetopt( dbproc, DBTEXTLIMIT, "0" );

	if ( dbcmd( dbproc, sql) == FAIL )
		return error("dbcmd() failed in run_proc_into_function()");

	if ( dbsqlexec( dbproc ) == FAIL )
	{
		dbcancel( dbproc );
		return error("call to dbsqlexec() failed in run_proc_into_function(): one of these SQL commands contains a semantic/syntax error");
	}

	/* CYCLE THROUGH THE COMANDS IN THE CURRENT SQL BUFFER */
	while( (results_ret_code=dbresults( dbproc )) != NO_MORE_RESULTS )
	{
		row = 0; // START COUNTING AGAIN FOR EACH COMMAND

		if ( results_ret_code == FAIL )
		{
			dbcancel( dbproc );
			return error("call to dbresults() failed in run_proc_into_function(): one of the SQL commands returned a runtime error");
		}

		command = dbcurcmd( dbproc );

		/* PROCESS THE RESULTS OF THE NEXT COMMAND IN THE BATCH */
		if ( dbcmdrow( dbproc ) == SUCCEED ) /* THEREFORE A SELECT QUERY */
		{
			cols = dbnumcols( dbproc );
			if ( cols > MAX_COLS )
				return error("too many columns in query result");

			if ( results_ret_code == SUCCEED )
			{
				for (i=0;i<cols-1;i++) 
				{
					dbbind( dbproc, (i+1), NTBSTRINGBIND, (DBINT)0, (unsigned char *)column[i] );
				}

				// AND THEN THE LAST COLUMN AS TEXT
				dbbind( dbproc, (i+1), NTBSTRINGBIND, (DBINT)0, (unsigned char *)text );

				/* CYCLE THROUGH THE ROWS OF RESULTS RETURNED BY THE CURRENT SELECT STATEMENT */
				while ( dbnextrow(dbproc) != NO_MORE_ROWS )
				{
					row++;
					for (i=0;i<cols-1;i++) 
					{
						fputs( column[i], file );
					}				

					fputs( text, file );
					fputc( '\n', file );

					if ( row%1000 == 0 ) { printf("."); fflush(stdout); }
					if ( row%200000 == 0 ) { printf("<BR>"); fflush(stdout); }
				}
			} 
		}	 

		rowcount = dbcount( dbproc );     
	}

	if ( dbhasretstat( dbproc ) == TRUE )
		return (ret_code=dbretstatus( dbproc ));

	return dbretstatus( dbproc );
}


int get_string_from_db( char* sql, char* buffer )
{
	// THE SQL MUST OUTPUT ONLY A SINGLE STRING IN ONE ROW 
	int rows=0;

	if ( SHOW_SQL ) printf("*** run_proc_no_output[ %s ]<BR>\n", sql );
	if ( SHOW_SQL > 1 ) return 0;

	if ( channel_not_connected[current_channel] ) 
		if ( (channel_not_connected[current_channel]=open_channel(current_channel)) )
			return error("Failed to connect to Data Server on channel in get_string_from_db()");

	//printf("*** running sql: '%s'<BR>\n", sql); 

	if ( dbcmd( dbproc, sql) == FAIL )
		return error("dbcmd() failed in get_string_from_db()");

	if ( dbsqlexec( dbproc ) == FAIL )
		return error("dbsqlexec() failed in get_string_from_db()");

	dbresults( dbproc );

	if ( (rows=dbrows( dbproc )) > 1 )
		return error( "dbrows(): SQL returning more than one row in get_string_from_db()" );

	dbbind( dbproc, 1, NTBSTRINGBIND, (DBINT)0, (unsigned char *)buffer );

	while ( dbnextrow(dbproc) != NO_MORE_ROWS );

	//printf("*** VALUE: '%s'<BR>\n", buffer ); 

	if ( dbhasretstat( dbproc ) == TRUE )
		return dbretstatus( dbproc );

	return dbretstatus( dbproc );
}

int get_2_strings_from_db( char* sql, int col_1, char* buffer_1, int col_2, char* buffer_2 )
{
	/* THE SQL MUST OUTPUT ONLY TWO STRINGS IN ONE ROW */
	int rows=0;

	if ( SHOW_SQL ) printf("*** run_proc_no_output[ %s ]<BR>\n", sql );
	if ( SHOW_SQL > 1 ) return 0;

	if ( channel_not_connected[current_channel] ) 
		if ( (channel_not_connected[current_channel]=open_channel(current_channel)) )
			return error("Failed to connect to Data Server on channel in get_2_strings_from_db()");

	/*   printf("*** running sql: '%s'<BR>\n", sql); */

	if ( dbcmd( dbproc, sql) == FAIL )
		return error("dbcmd() failed in get_2_strings_from_db()");

	if ( dbsqlexec( dbproc ) == FAIL )
		return error("dbsqlexec() failed in get_2_strings_from_db()");

	dbresults( dbproc );

	if ( (rows=dbrows( dbproc )) > 1 )
		return error( "dbrows(): SQL returning more than one row in get_2_strings_from_db()" );

	dbbind( dbproc, col_1, NTBSTRINGBIND, (DBINT)0, (unsigned char *)buffer_1);
	dbbind( dbproc, col_2, NTBSTRINGBIND, (DBINT)0, (unsigned char *)buffer_2);

	while ( dbnextrow(dbproc) != NO_MORE_ROWS );

	if ( dbhasretstat( dbproc ) == TRUE )
		return dbretstatus( dbproc );

	return dbretstatus( dbproc );
}


int get_n_strings_from_db( char* sql, int cols, ... ) // PAIRS OF [int col, char* buffer, ]
{
	int rows=0, col=0;
	char* buffer;

	register int i=0;
	va_list ap;

	if ( SHOW_SQL ) printf("*** run_proc_no_output[ %s ]<BR>\n", sql );
	if ( SHOW_SQL > 1 ) return 0;

	if ( channel_not_connected[current_channel] ) 
		if ( (channel_not_connected[current_channel]=open_channel(current_channel)) )
			return error("Failed to connect to Data Server on channel in get_2_strings_from_db()");

	/*   printf("*** running sql: '%s'<BR>\n", sql); */

	if ( dbcmd( dbproc, sql) == FAIL )
		return error("dbcmd() failed in get_n_strings_from_db()");

	if ( dbsqlexec( dbproc ) == FAIL )
		return error("dbsqlexec() failed in get_n_strings_from_db()");

	dbresults( dbproc );

	if ( (rows=dbrows( dbproc )) > 1 )
		return error( "dbrows(): SQL returning more than one row in get_n_strings_from_db()" );

	va_start(ap, cols);

	for (i=0;i<cols;i++)
	{
		col	 = va_arg(ap, int );
		buffer = va_arg(ap, char*);

		//printf("COL %d\n", col );
		dbbind( dbproc, col, NTBSTRINGBIND, (DBINT)0, (unsigned char *)buffer );
	}

	va_end(ap);

	while ( dbnextrow(dbproc) != NO_MORE_ROWS );

	// TEMPORARY SIMPLIFICATION, SEE BELOW.... 
	//printf("*** dbhasretstat() =%d, dbretstatus = %d<BR>", dbhasretstat( dbproc ), dbretstatus( dbproc ));
	return dbretstatus( dbproc );

	/*   if ( dbhasretstat( dbproc ) == TRUE )
	return dbretstatus( dbproc );

	return dbretstatus( dbproc );
	*/
}


int join_strings_from_db( char* sql, char* buffer, char* pad, int buffer_size )
{
	/* THE SQL MUST OUTPUT SINGLE STRINGS IN SEVERAL ROWS */
	int rows=0;
	char tmp[257]="";

	if ( SHOW_SQL ) printf("*** run_proc_no_output[ %s ]<BR>\n", sql );
	if ( SHOW_SQL > 1 ) return 0;

	if ( channel_not_connected[current_channel] ) 
		if ( (channel_not_connected[current_channel]=open_channel(current_channel)) )
			return error("Failed to connect to Data Server on channel in get_string_from_db()");

	// GIVE BUFFER NULL START
	strcpy( buffer, "" );

	if ( dbcmd( dbproc, sql) == FAIL )
		return error("dbcmd() failed in get_string_from_db()");

	if ( dbsqlexec( dbproc ) == FAIL )
		return error("dbsqlexec() failed in get_string_from_db()");

	dbresults( dbproc );

	dbbind( dbproc, 1, NTBSTRINGBIND, (DBINT)0, (unsigned char *)tmp);

	while ( dbnextrow(dbproc) != NO_MORE_ROWS )
	{
		if ( (int)(strlen( buffer ) + (int)strlen( tmp ) + (int)strlen( pad ) + 2) 
						> buffer_size )
						return error("Buffer not big enough in join_strings_from_db");

		// ONLY DO AFTER FIRST TIME
		if ( (int)strlen( buffer ) ) strcat( buffer, pad);

		strcat( buffer, tmp );
	}

	if ( dbhasretstat( dbproc ) == TRUE )
		return dbretstatus( dbproc );

	return dbretstatus( dbproc );
}


int run_sql_into_justify_table( char *sql, int table_per_results_set, int show_column_heads, int border )
{
	// EVEN COLUMNS ARE JUSTIFICATION CONTROL 0, 2, 4
	// -1 LEFT, 0 CENTER, +1 RIGHT

	DBCHAR     column[MAX_COLS][257], last_row_column[MAX_COLS][257];
	RETCODE    results_ret_code;

	int i=0, cols=0, command=0, j=0, k=0, look_for_match=0, wrap=0, show_data=0;
	int empty_row=0;
	char tmp[1025]="", justify[17]="", td_class[17]="";

	if ( SHOW_SQL ) printf("*** run_proc_no_output[ %s ]<BR>\n", sql );
	if ( SHOW_SQL > 1 ) return 0;

	if ( channel_not_connected[current_channel] ) 
		if ( (channel_not_connected[current_channel]=open_channel(current_channel)) )
			return error("Failed to connect to Data Server on channel in run_sql_into_justify_table()");

	//if ( rows_per_table > 20 )
	//  return error("No more than 20 rows per sub-table");

	if ( dbcmd( dbproc, sql) == FAIL )
		return error( "dbcmd() failed in run_sql_into_justify_table()");

	if ( dbsqlexec( dbproc ) == FAIL )
	{
		dbcancel( dbproc );
		sprintf( tmp, 
			"call to dbsqlexec() failed in run_sql_into_justify_table(): one of these SQL commands contains a semantic/syntax error: [%s]",
			sql );
		return error( tmp );
	}

	// OUTER TABLE TO GIVE BACKGROUND BETWEEN THE ELEMENTS
	start_outliner( "#cccccc", 2, NO_WIDTH );
	//printf("OUTLINE STARTED");
	if ( !table_per_results_set )
		TABLE_ext( "100%", 0, 1, 2, NO_BGCOLOUR );

	// CYCLE THROUGH THE COMMANDS (RESULT SETS) IN THE CURRENT SQL BUFFER 
	while( (results_ret_code=dbresults( dbproc )) != NO_MORE_RESULTS )
	{
		if ( results_ret_code == FAIL )
		{
			dbcancel( dbproc );
			return error("call to dbresults() failed in run_sql_into_justify_table()");
		}

		// FIND OUT WHICH SEQUENTIAL (SQL) COMMAND THIS IS
		command = dbcurcmd( dbproc );

		if ( table_per_results_set )
			TABLE_ext( "100%", 0, 1, 2, NO_BGCOLOUR );

		// PROCESS THE RESULTS OF THE NEXT COMMAND IN THE BATCH 
		if ( dbcmdrow( dbproc ) == SUCCEED ) // THEREFORE A SELECT QUERY 
		{
			cols = dbnumcols( dbproc );

			if ( cols > MAX_COLS )
				return error("too many columns in query result");

			if ( results_ret_code == SUCCEED )
			{
				for (i=0;i<cols;i++) 
				{
					dbbind( dbproc, (i+1), NTBSTRINGBIND, (DBINT)0, (unsigned char *)column[i] );
				}

				if ( show_column_heads > 0 ) // DISPLAY COLUMN HEADINGS 
				{
					TR_ext( "#ffffff" );		
					for (i=1;i<cols;i+=2) 
					{
						sprintf( tmp, "%s", dbcolname( dbproc, (i+1) ) );  

						// LOOK FOR BLANK COLUMN HEADING (1 SPACE)
						if ( ( tmp[0] == ' ' ) ) 
						{	
							strcpy( tmp, "." );
							strcpy( td_class, "pad" );
						}
						else                 
							strcpy( td_class, "bold" );

						TD_ext( td_class, "left", NO_VALIGN, NO_WIDTH, NO_BGCOLOUR, 0, NOWRAP_ON );
						printf( "%s", tmp );
						un_TD();
					}
					un_TR(); 
				}

				// CYCLE THROUGH RESULTS 
				while ( dbnextrow(dbproc) != NO_MORE_ROWS )
				{
					TR_ext( "#ffffff" );		

					look_for_match = 1;

					// GO THROUGH COLUMNS TWO AT A TIME (CONTROL/VALUE)
					for (i=0;i<cols;i+=2)
					{
						switch ( atoi( column[i] ) )
						{
						case -1:
							strcpy( justify, "left" ); 
							break;
						case 0:
							strcpy( justify, "center" ); 
							break;
						case 1:
							strcpy( justify, "right" ); 
							break;
						}

						if ( !(int)strlen( column[1] ) ) empty_row = 1; // MAYBE
						else								 empty_row = 0;

						// WRAP LONG STRINGS ONLY
						if ( (int)strlen( column[i+1] ) > 40 ) wrap = NOWRAP_OFF;	
						else									    wrap = NOWRAP_ON;

						show_data = 1;
						// ONLY PRINT COLUMNS (FROM **LEFT**)  IF DIFFERENT FROM LAST ROW...
						if ( (i < cols - 1) && look_for_match ) // ALWAYS PRINT LAST COLUMN
						{
							if ( strcmp( last_row_column[i+1], column[i+1] ) ) look_for_match = 0;
							else																show_data      = 0;
						}

						// PUT INVISIBLE TEXT IN OTHERWISE EMPTY FIELDS, 
						// BUT ONLY IN NON-EMPTY ROWS
						if ( !empty_row && !(int)strlen( column[i+1] ) )
						{
							strcpy( column[i+1], "." );
							show_data = 0;
						}

						if ( show_data ) strcpy( td_class, NO_CLASS );
						else             strcpy( td_class, "pad" );

						TD_ext( td_class, justify, "top", NO_WIDTH, NO_BGCOLOUR, 0, wrap );						
						printf("%s", column[i+1] );
						un_TD();
					}
					un_TR(); 
					j = 0;

					for (i=0;i<cols;i++) 
					{
						strcpy( last_row_column[i], column[i] );
					}
				} // END LOOP DATA ROWS FOR THIS COMMAND

				for (i=0;i<MAX_COLS;i++) 
				{
					strcpy( last_row_column[i], "" ); // RESET FOR NEXT COMMAND
				}
			}    // END IF GOT NEXT COMMAND OK 
		}		  // END IF GOT RESULTS SET OK

		if ( table_per_results_set ) un_TABLE();  	   

	} // END LOOP COMMANDS IN THIS BUFFER 

	if ( !table_per_results_set ) un_TABLE();  	   

	// CLOSING OUTER TABLE TO GIVE BACKGROUND BETWEEN THE ELEMENTS
	close_outliner();

	return 0;
}

// stop_compare COUNTS 'C' STYLE COLUMNS
int run_sql_into_table( char *sql, int table_per_results_set, int show_column_heads, int stop_compare )
{
	DBCHAR     column[MAX_COLS][1025], last_row_column[MAX_COLS][1025];
	RETCODE    results_ret_code;

	int i=0, cols=0, command=0, j=0, k=0, look_for_match=0, wrap=0, show_data=0;
	int empty_row=0, rows=0, is_dna=0;
	char tmp[1025]="", justify[17]="", td_class[17]="";

	printf("<FONT color='#ffffff'>"); // WHITE TO DISGUISE UNAVOIDABLE OUTPUT...
	fflush( stdout );
	printf("</FONT>");

	if ( SHOW_SQL ) printf("*** run_proc_no_output[ %s ]<BR>\n", sql );
	if ( SHOW_SQL > 1 ) return 0;

	if ( channel_not_connected[current_channel] ) 
		if ( (channel_not_connected[current_channel]=open_channel(current_channel)) )
			return error("Failed to connect to Data Server on channel in run_sql_into_table()");

	//if ( rows_per_table > 20 )
	//  return error("No more than 20 rows per sub-table");

	if ( dbcmd( dbproc, sql) == FAIL )
		return error( "dbcmd() failed in run_sql_into_table()");

	if ( dbsqlexec( dbproc ) == FAIL )
	{
		dbcancel( dbproc );
		sprintf( tmp, 
			"call to dbsqlexec() failed in run_sql_into_table(): one of these SQL commands contains a semantic/syntax error: [%s]",
			sql );
		return error( tmp );
	}

	// OUTER TABLE TO GIVE BACKGROUND BETWEEN THE ELEMENTS
	start_outliner( "#cccccc", 2, NO_WIDTH );
	if ( !table_per_results_set )
		TABLE_ext( "100%", 0, 1, 2, NO_BGCOLOUR );

	// CYCLE THROUGH THE COMMANDS (RESULT SETS) IN THE CURRENT SQL BUFFER 
	while( (results_ret_code=dbresults( dbproc )) != NO_MORE_RESULTS )
	{

		// STOPS CARRY OVER BETWEEN COMMANDS OF INDENTING BLANKS
		for (i=0;i<MAX_COLS;i++) strcpy( last_row_column[i], "" );

		if ( results_ret_code == FAIL )
		{
			dbcancel( dbproc );
			return error("call to dbresults() failed in run_sql_into_table()");
		}

		// FIND OUT WHICH SEQUENTIAL (SQL) COMMAND THIS IS
		command = dbcurcmd( dbproc );

		if ( table_per_results_set )
			TABLE_ext( "100%", 0, 1, 2, "#cccccc" );
		//printf("<TABLE Border=%d Cellspacing=0 Cellpadding=1>", border);

		// PROCESS THE RESULTS OF THE NEXT COMMAND IN THE BATCH 
		if ( dbcmdrow( dbproc ) == SUCCEED ) // THEREFORE A SELECT QUERY 
		{
			cols = dbnumcols( dbproc );

			if ( cols > MAX_COLS )
				return error("too many columns in query result");

			if ( results_ret_code == SUCCEED )
			{
				// ttt
				for (i=0;i<cols;i++) 
				{
					dbbind( dbproc, (i+1), NTBSTRINGBIND, (DBINT)0, (unsigned char *)column[i] );
				}

				if ( show_column_heads > 0 ) // DISPLAY COLUMN HEADINGS 
				{
					TR_ext( "#ffffff" );		

					for (i=0;i<cols;i++) 
					{
						TD_ext( "bold", "left", NO_VALIGN, NO_WIDTH, NO_BGCOLOUR, 0, NOWRAP_ON );
						printf( "%s", dbcolname( dbproc, (i+1) ) );  
						un_TD();
					}
					un_TR(); 
				}

				// CYCLE THROUGH RESULTS 
				while ( dbnextrow(dbproc) != NO_MORE_ROWS )
				{
					rows++;

					TR_ext( "#ffffff" );		

					if ( !(int)strlen( column[0] ) ) empty_row = 1; // MAYBE
					else								 empty_row = 0;

					look_for_match = 1;
					for (i=0;i<cols;i++)
					{
						// JUSTIFY NUMBER TO THE RIGHT  - FIRST AND LAST CHAR ISDIGIT()
						//if ( (isdigit( column[i][0] ) || (column[i][0] == '-'))
						//			&& isdigit( column[i][(int)strlen(column[i]) - 1] )) 
						if ( is_probably_a_number( column[i] ) )
						{
							strcpy( justify, "right" ); // PROBABLY A NUMBER
							is_dna = 0;
						}
						else	
						{
							strcpy( justify, "left" ); // A STRING OF SOME SORT
							is_dna = 1;

							// SEE IF DNA SEQUENCE
							for (j=0;j<(int)strlen(column[i]);j++)
							{
								if (		 column[i][j]  == ' ' ) { is_dna = 0; break; }
								if ( tolower(column[i][j]) == 'e' ) { is_dna = 0; break; }
								if ( tolower(column[i][j]) == 'o' ) { is_dna = 0; break; }
								if ( tolower(column[i][j]) == 'i' ) { is_dna = 0; break; }
								if ( tolower(column[i][j]) == 'n' ) { is_dna = 0; break; }
								if ( tolower(column[i][j]) == 's' ) { is_dna = 0; break; }
								if ( tolower(column[i][j]) == 'r' ) { is_dna = 0; break; }
								if ( tolower(column[i][j]) == 'h' ) { is_dna = 0; break; }
								if ( tolower(column[i][j]) == 'l' ) { is_dna = 0; break; }
								if ( tolower(column[i][j]) == 'd' ) { is_dna = 0; break; }
								if ( tolower(column[i][j]) == 'm' ) { is_dna = 0; break; }
								if ( tolower(column[i][j]) == 'f' ) { is_dna = 0; break; }
								if ( tolower(column[i][j]) == 'p' ) { is_dna = 0; break; }
								if ( tolower(column[i][j]) == 'w' ) { is_dna = 0; break; }
								if ( tolower(column[i][j]) == 'y' ) { is_dna = 0; break; }
								if ( tolower(column[i][j]) == 'b' ) { is_dna = 0; break; }
								if ( tolower(column[i][j]) == 'v' ) { is_dna = 0; break; }
								if ( tolower(column[i][j]) == 'k' ) { is_dna = 0; break; }
								if ( tolower(column[i][j]) == 'x' ) { is_dna = 0; break; }
								if ( tolower(column[i][j]) == 'j' ) { is_dna = 0; break; }
								if ( tolower(column[i][j]) == 'q' ) { is_dna = 0; break; }
								if ( tolower(column[i][j]) == 'z' ) { is_dna = 0; break; }
								if (		 column[i][j]  == '-' ) { is_dna = 0; break; }
//								e t a o i n s r h l d c u m f p g w y b v k x j q z
							}
							
//							printf("\ni = %d, column[i][j] = %c, is_dna = %d", i, column[i][j], is_dna );
//							AbCDEFGHIjKLMNoPQRSTuVWxYz
						}

						// WRAP LONG STRINGS ONLY
						if ( (int)strlen( column[i] ) > 40 ) wrap =  NOWRAP_OFF;	
						else								 wrap =  NOWRAP_ON;

						// MANUAL CONTROL TO STOP AFTER A GIVEN POINT
						if ( stop_compare && i >= stop_compare ) look_for_match = 0;

						show_data = 1;
						// ONLY PRINT COLUMNS (FROM **LEFT**)  IF DIFFERENT FROM LAST ROW...
						if ( (i < cols - 1) && look_for_match ) // ALWAYS PRINT LAST COLUMN
						{
							if ( strcmp( last_row_column[i], column[i] ) ) look_for_match = 0;
							else										   show_data      = 0;
						}

						// PUT INVISIBLE TEXT IN INTERMEDIATE BLANK COLS, ONLY IN NON-EMPTY ROWS
						if ( !empty_row && !(int)strlen( column[i] ) )
						{
							strcpy( column[i], "." );
							show_data = 0;
						}

						if ( show_data ) strcpy( td_class, NO_CLASS );
						else             strcpy( td_class, "pad" );
					
						if ( 0 )
						{
							if (   ((toupper(column[i][0]) == 'A') || (toupper(column[i][0]) == 'C') || (toupper(column[i][0]) == 'G') || (toupper(column[i][0]) == 'T') || (toupper(column[i][0]) == 'U'))
								&& ((toupper(column[i][1]) == 'A') || (toupper(column[i][1]) == 'C') || (toupper(column[i][1]) == 'G') || (toupper(column[i][1]) == 'T') || (toupper(column[i][0]) == 'U'))
								&& ((toupper(column[i][2]) == 'A') || (toupper(column[i][2]) == 'C') || (toupper(column[i][2]) == 'G') || (toupper(column[i][2]) == 'T') || (toupper(column[i][0]) == 'U'))
								&& ((toupper(column[i][3]) == 'A') || (toupper(column[i][3]) == 'C') || (toupper(column[i][3]) == 'G') || (toupper(column[i][3]) == 'T') || (toupper(column[i][0]) == 'U'))
								&& ((toupper(column[i][4]) == 'A') || (toupper(column[i][4]) == 'C') || (toupper(column[i][4]) == 'G') || (toupper(column[i][4]) == 'T') || (toupper(column[i][0]) == 'U'))
								&& ((toupper(column[i][5]) == 'A') || (toupper(column[i][5]) == 'C') || (toupper(column[i][5]) == 'G') || (toupper(column[i][5]) == 'T') || (toupper(column[i][0]) == 'U'))
								&& ((toupper(column[i][6]) == 'A') || (toupper(column[i][6]) == 'C') || (toupper(column[i][6]) == 'G') || (toupper(column[i][6]) == 'T') || (toupper(column[i][0]) == 'U'))
								&& ((toupper(column[i][7]) == 'A') || (toupper(column[i][7]) == 'C') || (toupper(column[i][7]) == 'G') || (toupper(column[i][7]) == 'T') || (toupper(column[i][0]) == 'U')) )
								strcpy( td_class, "clus" );
						}
						else
						{
							if ( is_dna ) strcpy( td_class, "clus" );
						}

						TD_ext( td_class, justify, "top", NO_WIDTH, NO_BGCOLOUR, 0, wrap );						
						printf("%s", column[i] );
						un_TD();
					}
					un_TR(); 
					j = 0;

					for (i=0;i<cols;i++) 
					{
						strcpy( last_row_column[i], column[i] );
					}


				} // END LOOP DATA ROWS FOR THIS COMMAND
			}    // END IF GOT NEXT COMMAND OK 
		}		  // END IF GOT RESULTS SET OK

		if ( table_per_results_set ) un_TABLE();  	   

	} // END LOOP COMMANDS IN THIS BUFFER 

	if ( !table_per_results_set ) un_TABLE();  	   

	// CLOSING OUTER TABLE TO GIVE BACKGROUND BETWEEN THE ELEMENTS
	close_outliner();

	printf("<FONT color='#ffffff'>"); // WHITE TO DISGUISE UNAVOIDABLE OUTPUT...
	fflush( stdout );
	printf("</FONT>");

	return rows;
}


// stop_compare COUNTS 'C' STYLE COLUMNS
int run_sql_into_pivot_table( char *sql, int table_per_results_set, int show_column_heads, int pivot_after )
{
	DBCHAR     column[MAX_COLS][1025], last_row_column[MAX_COLS][1025];
	RETCODE    results_ret_code;

	int i=0, cols=0, command=0, j=0, k=0, look_for_match=0, wrap=0, show_data=0;
	int empty_row=0, rows=0;
	char tmp[1025]="", justify[17]="", td_class[17]="";

	if ( SHOW_SQL ) printf("*** run_proc_no_output[ %s ]<BR>\n", sql );
	if ( SHOW_SQL > 1 ) return 0;

	if ( channel_not_connected[current_channel] ) 
		if ( (channel_not_connected[current_channel]=open_channel(current_channel)) )
			return error("Failed to connect to Data Server on channel in run_sql_into_table()");

	//if ( rows_per_table > 20 )
	//  return error("No more than 20 rows per sub-table");

	if ( dbcmd( dbproc, sql) == FAIL )
		return error( "dbcmd() failed in run_sql_into_table()");

	if ( dbsqlexec( dbproc ) == FAIL )
	{
		dbcancel( dbproc );
		sprintf( tmp, 
			"call to dbsqlexec() failed in run_sql_into_table(): one of these SQL commands contains a semantic/syntax error: [%s]",
			sql );
		return error( tmp );
	}

	// OUTER TABLE TO GIVE BACKGROUND BETWEEN THE ELEMENTS
	start_outliner( "#cccccc", 2, NO_WIDTH );
	if ( !table_per_results_set )
		TABLE_ext( "100%", 0, 1, 2, NO_BGCOLOUR );

	// CYCLE THROUGH THE COMMANDS (RESULT SETS) IN THE CURRENT SQL BUFFER 
	while( (results_ret_code=dbresults( dbproc )) != NO_MORE_RESULTS )
	{

		// STOPS CARRY OVER BETWEEN COMMANDS OF INDENTING BLANKS
		for (i=0;i<MAX_COLS;i++) strcpy( last_row_column[i], "" );

		if ( results_ret_code == FAIL )
		{
			dbcancel( dbproc );
			return error("call to dbresults() failed in run_sql_into_table()");
		}

		// FIND OUT WHICH SEQUENTIAL (SQL) COMMAND THIS IS
		command = dbcurcmd( dbproc );

		if ( table_per_results_set )
			TABLE_ext( "100%", 0, 1, 2, "#cccccc" );
		//printf("<TABLE Border=%d Cellspacing=0 Cellpadding=1>", border);

		// PROCESS THE RESULTS OF THE NEXT COMMAND IN THE BATCH 
		if ( dbcmdrow( dbproc ) == SUCCEED ) // THEREFORE A SELECT QUERY 
		{
			cols = dbnumcols( dbproc );

			if ( cols > MAX_COLS )
				return error("too many columns in query result");

			if ( results_ret_code == SUCCEED )
			{
				// ttt
				for (i=0;i<cols;i++) 
				{
					dbbind( dbproc, (i+1), NTBSTRINGBIND, (DBINT)0, (unsigned char *)column[i] );
				}

				if ( 0 )// show_column_heads > 0 ) // DISPLAY COLUMN HEADINGS 
				{
					TR_ext( "#ffffff" );		

					for (i=0;i<cols;i++) 
					{
						TD_ext( "bold", "left", NO_VALIGN, NO_WIDTH, NO_BGCOLOUR, 0, NOWRAP_ON );
						printf( "%s", dbcolname( dbproc, (i+1) ) );  
						un_TD();
					}
					un_TR(); 
				}

				// CYCLE THROUGH RESULTS 
				while ( dbnextrow(dbproc) != NO_MORE_ROWS )
				{
					rows++;

					if ( rows == 1 ) TR_ext( "#ffffff" );		

					if ( !(int)strlen( column[0] ) ) empty_row = 1; // MAYBE
					else							 empty_row = 0;

					look_for_match = 1;
					for (i=0;i<cols;i++)
					{
						// JUSTIFY NUMBER TO THE RIGHT  - FIRST AND LAST CHAR ISDIGIT()
						//if ( (isdigit( column[i][0] ) || (column[i][0] == '-'))
						//			&& isdigit( column[i][(int)strlen(column[i]) - 1] )) 
						if ( is_probably_a_number( column[i] ) )
						{
							strcpy( justify, "right" ); // PROBABLY A NUMBER
						}
						else	
						{
							strcpy( justify, "left" ); // A STRING OF SOME SORT
						}

						// WRAP LONG STRINGS ONLY
						if ( (int)strlen( column[i] ) > 40 ) wrap =  NOWRAP_OFF;	
						else								 wrap =  NOWRAP_ON;

						// MANUAL CONTROL TO STOP AFTER A GIVEN POINT
						//if ( stop_compare && i >= stop_compare ) look_for_match = 0;

						show_data = 1;
						// ONLY PRINT COLUMNS (FROM **LEFT**)  IF DIFFERENT FROM LAST ROW...
						if ( (i < cols - 1) && look_for_match ) // ALWAYS PRINT LAST COLUMN
						{
							if ( strcmp( last_row_column[i], column[i] ) ) look_for_match = 0;
							else										   show_data      = 0;
						}

						// PUT INVISIBLE TEXT IN INTERMEDIATE BLANK COLS, ONLY IN NON-EMPTY ROWS
						if ( !empty_row && !(int)strlen( column[i] ) )
						{
							strcpy( column[i], "." );
							show_data = 0;
						}

						if ( show_data ) strcpy( td_class, NO_CLASS );
						else             strcpy( td_class, "pad" );

						TD_ext( td_class, justify, "top", NO_WIDTH, NO_BGCOLOUR, 0, wrap );						
						printf("%s", column[i] );
						un_TD();
					}
					j = 0;

					for (i=0;i<cols;i++) 
					{
						strcpy( last_row_column[i], column[i] );
					}

					if ( strcmp( last_row_column[1], column[1] ) ) { un_TR(); TR_ext( "#ffffff" ); }


				} // END LOOP DATA ROWS FOR THIS COMMAND

				un_TR(); 

			}    // END IF GOT NEXT COMMAND OK 
		}		  // END IF GOT RESULTS SET OK

		if ( table_per_results_set ) un_TABLE();  	   

	} // END LOOP COMMANDS IN THIS BUFFER 

	if ( !table_per_results_set ) un_TABLE();  	   

	// CLOSING OUTER TABLE TO GIVE BACKGROUND BETWEEN THE ELEMENTS
	close_outliner();

	return rows;
}


int run_sql_cols_into_table_with_selectors( 
	char *sql, 
	int   key_col,   // COLUMN TO USE AS HIDDEN KEY IN HIDDEN 'Value' 
	int   from_col,
	int   to_col,
	int show_column_heads,
	int stop_compare,
	int selectors, ... ) // ... VARARGS FOLLOW

	//int lock_check_col, // CHECK COLUMN: 0 BUILD SELECTOR, 1 LOCKED, -1 SELECTED
	//int	selector_type,
	//const char* selector_name, // NAME OF CHECKBOX 
	//const char* selector_col_head ) // COLUMN HEADING FOR CHECK COLUMN
{
	DBCHAR     column[MAX_COLS][257], last_row_column[MAX_COLS][257];
	DBCHAR     name[MAX_SELECTORS][32], head[MAX_SELECTORS][64];
	RETCODE    results_ret_code;

	int lock_check_col[MAX_SELECTORS], selector_type[MAX_SELECTORS];
	va_list ap;

	int i=0, cols=0, command=0, j=0, k=0, look_for_match=0, wrap=0, show_data=0;
	int empty_row=0, rows=0, selected=0;
	char tmp[1025]="", justify[17]="", td_class[17]="";

	if ( SHOW_SQL ) printf("*** run_proc_no_output[ %s ]<BR>\n", sql );
	if ( SHOW_SQL > 1 ) return 0;

	// REDUCE SQL COLUMNS [1, 2, 3...] BACK TO C-STYLE [0, 1, 2...]
	key_col--;
	from_col--;
	to_col--;

	// GET VARARGS AND STORE LOCALLY, FOR USE IN LOOP

	//int   lock_check_col, // COLUMN TO CHECK FOR VALUE: 0, or 1 = 'SELECTOR'
	//int	selector_type,
	//const char* selector_name, // NAME OF CHECKBOX 
	//const char* selector_col_head ) // COLUMN HEADING FOR CHECK COLUMN

	va_start(ap, selectors);
	for (i=0;i<selectors;i++)
	{
		lock_check_col[i] = va_arg(ap, int);
		lock_check_col[i]--;  // 0 -> n, C-STYLE : -1 SELECTED, 0 EDIT, 1 LOCKED

		selector_type[i] = va_arg(ap, int);
		strcpy( tmp, va_arg(ap, const char*) );
		strcpy( name[i], tmp);
		strcpy( tmp, va_arg(ap, const char*) );
		strcpy( head[i], tmp);
	}	
	va_end(ap);

	if ( SHOW_SQL ) printf("*** run_sql_cols_into_table_with_checkbox(%s)<BR>\n", sql );
	if ( SHOW_SQL > 1 ) return 0;

	if ( channel_not_connected[current_channel] ) 
		if ( (channel_not_connected[current_channel]=open_channel(current_channel)) )
			return error("Failed to connect to Data Server on channel in run_sql_cols_into_table_with_checkbox()");

	if ( dbcmd( dbproc, sql) == FAIL )
		return error( "dbcmd() failed in run_sql_cols_into_table_with_checkbox()");

	if ( dbsqlexec( dbproc ) == FAIL )
	{
		dbcancel( dbproc );
		sprintf( tmp, 
			"call to dbsqlexec() failed in run_sql_cols_into_table_with_checkbox(): one of these SQL commands contains a semantic/syntax error: [%s]",
			sql );
		return error( tmp );
	}

	// OUTER TABLE TO GIVE BACKGROUND BETWEEN THE ELEMENTS
	start_outliner( "#cccccc", 2, NO_WIDTH );

	TABLE_ext( "100%", 0, 1, 2, NO_BGCOLOUR );

	// CYCLE THROUGH THE COMMANDS (RESULT SETS) IN THE CURRENT SQL BUFFER 
	while( (results_ret_code=dbresults( dbproc )) != NO_MORE_RESULTS )
	{

		// STOPS CARRY OVER BETWEEN COMMANDS OF INDENTING BLANKS
		for (i=0;i<MAX_COLS;i++) strcpy( last_row_column[i], "" );

		if ( results_ret_code == FAIL )
		{
			dbcancel( dbproc );
			return error("call to dbresults() failed in run_sql_cols_into_table_with_checkbox()");
		}

		// FIND OUT WHICH SEQUENTIAL (SQL) COMMAND THIS IS
		command = dbcurcmd( dbproc );

		// PROCESS THE RESULTS OF THE NEXT COMMAND IN THE BATCH 
		if ( dbcmdrow( dbproc ) == SUCCEED ) // THEREFORE A SELECT QUERY 
		{
			cols = dbnumcols( dbproc );

			if ( cols > MAX_COLS )
				return error("too many columns in query result in ");

			if ( results_ret_code == SUCCEED )
			{
				for (i=0;i<cols;i++) 
				{
					dbbind( dbproc, (i+1), NTBSTRINGBIND, (DBINT)0, (unsigned char *)column[i] );
				}

				if ( show_column_heads > 0 ) // DISPLAY COLUMN HEADINGS 
				{
					TR_ext( "#ffffff" );		

					for (i=from_col;i<=to_col;i++) 
					{
						TD_ext( "bold", "left", NO_VALIGN, NO_WIDTH, NO_BGCOLOUR, 0, NOWRAP_ON );
						printf( "%s", dbcolname( dbproc, (i+1) ) );  
						un_TD();
					}

					for (i=0;i<selectors;i++)
					{
						TD_ext( "bold", "left", NO_VALIGN, NO_WIDTH, NO_BGCOLOUR, 0, NOWRAP_ON );
						printf( "%s", head[i] );  
						un_TD();
					}

					un_TR(); 
				}

				// CYCLE THROUGH RESULTS 
				while ( dbnextrow(dbproc) != NO_MORE_ROWS )
				{
					rows++;

					TR_ext( "#ffffff" );		

					if ( !(int)strlen( column[0] ) ) empty_row = 1; // MAYBE
					else								 empty_row = 0;

					look_for_match = 1;
					for (i=from_col;i<=to_col;i++)
					{
						// JUSTIFY NUMBER TO THE RIGHT  - FIRST AND LAST CHAR ISDIGIT()
						//if ( (isdigit( column[i][0] ) || (column[i][0] == '-'))
						//			&& isdigit( column[i][(int)strlen(column[i]) - 1] )) 
						if ( is_probably_a_number( column[i] ) )
						{
							strcpy( justify, "right" ); // PROBABLY A NUMBER
						}
						else	
						{
							strcpy( justify, "left" ); // A STRING OF SOME SORT
						}

						// WRAP LONG STRINGS ONLY
						if ( (int)strlen( column[i] ) > 40 ) wrap =  NOWRAP_OFF;	
						else									  wrap =  NOWRAP_ON;

						// MANUAL CONTROL OF STOPPING LOOKING FOR MATCHING DATA
						if ( stop_compare && i >= stop_compare ) look_for_match = 0;

						show_data = 1;
						// ONLY PRINT COLUMNS (FROM **LEFT**)  IF DIFFERENT FROM LAST ROW...
						if ( (i < cols - 1) && look_for_match ) // ALWAYS PRINT LAST COLUMN
						{
							if ( strcmp( last_row_column[i], column[i] ) ) look_for_match = 0;
							else														  show_data      = 0;
						}

						// PUT INVISIBLE TEXT IN INTERMEDIATE BLANK COLS, ONLY IN NON-EMPTY ROWS
						if ( !empty_row && !(int)strlen( column[i] ) )
						{
							strcpy( column[i], "." );
							show_data = 0;
						}

						if ( show_data ) strcpy( td_class, NO_CLASS );
						else             strcpy( td_class, "pad" );

						TD_ext( td_class, justify, "top", NO_WIDTH, NO_BGCOLOUR, 0, wrap );						
						printf("%s", column[i] );
						un_TD();
					}

					for (i=0;i<selectors;i++)
					{
						// GIVES A SELECT DEVICE IF COLUMN VALUE = 0
						TD_ext( td_class, "left", "top", NO_WIDTH, NO_BGCOLOUR, 0, wrap );
						if ( lock_check_col[i] < 0 || atoi(column[ lock_check_col[i] ]) <= 0 )
						{
							//encode_for_url( tmp, column[key_col] );  // IF FOR INSTANCE DATE AS KEY...

							if ( selector_type[i] == CGI_CHECKBOX ) 
							{
								if ( atoi(column[ lock_check_col[i] ]) < 0 ) selected = 1;
								else										 selected = 0;

								// SET FROM PREVIOUS FORM DATA
								// THIS WILL WORK IF ACTIVATED - BUT WE MAY NOT WANT PREVIOUS SET ONES TO STICK!!
								//selected = form.FieldValueExists( name[i], column[key_col] );

								INPUT_checkbox( name[i], column[key_col], "", selected );
							}
							else 	if ( selector_type[i] == CGI_RADIO ) 
								INPUT_radio( name[i], column[key_col], "", 0, "" );
							else 	if ( selector_type[i] == CGI_INPUT ) 
							{
								sprintf( tmp, "%s_key", name[i] );
								INPUT_hidden( tmp, column[key_col] );
								INPUT_text( "10", "36", name[i], "", "" );
							}
						}

						if ( selector_type[i] == CGI_HIDDEN ) 
						{	
							sprintf( tmp, "%s", name[i] );
							INPUT_hidden( tmp, column[ lock_check_col[i] ] );
						}

						un_TD();
					}

					un_TR(); 
					j = 0;

					for (i=0;i<cols;i++) 
					{
						strcpy( last_row_column[i], column[i] );
					}


				} // END LOOP DATA ROWS FOR THIS COMMAND
			}    // END IF GOT NEXT COMMAND OK 
		}		  // END IF GOT RESULTS SET OK	
	} // END LOOP COMMANDS IN THIS BUFFER 

	un_TABLE();  	   

	// CLOSING OUTER TABLE TO GIVE BACKGROUND BETWEEN THE ELEMENTS
	close_outliner();

	return rows;
}


int run_sql_into_edit( char *sql, int table_per_results_set, int show_column_heads, int stop_compare )
{
	/******************************************************************************

	_KEYS				n				<key, ...>	:	n * <INPUT Type='hidden' Name='key' Value="(key value)">
	_TEXT				<justify>	<text>		:	<TD Justify=(justify)>(text)</TD>
	_OPEN_TEXT		<justify>	<text>		:	<TD Justify=(justify)>(text)
	_TABLE			<name>
	_EDIT				<length>		<value>		:	<INPUT Type='text' Size = '(length)' Maxlength = '2*(length)' Name='edit' Value="(value)"> <INPUT Type='hidden' Name='check' Value="(value)">
	_HIDE_EDIT		<justify>	<value>
	_OPEN_EDIT		<justify>	<value>
	_EDIT_CLOSE
	_CLOSE											:	</TD>

	*******************************************************************************/
	DBCHAR     column[MAX_COLS][257], last_row_column[MAX_COLS][257];
	RETCODE    results_ret_code;
	char tmp[1024]="", row[13]="", length[33]="12", edit_length[33]="12";
	char justify[17]="", td_class[17]="";

	int open_TD=0, print_data=0, set_justify=0, check_compare=0, input_field=0, close_TD=0, TD_open=0;

	int i=0, cols=0, visible_cols=0, max_visible_cols=0, command=0, j=0, k=0;
	int show_data=0, control=0, rows=0, start_row=1, skip=0, hide_data=0, wrap=0; 
	int remember_column_heads=0;

	if ( SHOW_SQL ) printf("*** run_proc_no_output[ %s ]<BR>\n", sql );
	if ( SHOW_SQL > 1 ) return 0;

	remember_column_heads = show_column_heads;

	if ( channel_not_connected[current_channel] ) 
		if ( (channel_not_connected[current_channel]=open_channel(current_channel)) )
			return error("Failed to connect to Data Server on channel in run_sql_into_edit()");

	if ( dbcmd( dbproc, sql) == FAIL )
		return error( "dbcmd() failed in run_sql_into_edit()");

	if ( dbsqlexec( dbproc ) == FAIL )
	{
		dbcancel( dbproc );
		sprintf( tmp, 
			"call to dbsqlexec() failed in run_sql_into_edit(): one of these SQL commands contains a semantic/syntax error: [%s]",
			sql );
		return error( tmp );
	}

	// OUTER TABLE TO GIVE BACKGROUND BETWEEN THE ELEMENTS
	//start_outliner( "#cccccc", 0, NO_WIDTH );
	//if ( !table_per_results_set )
	//	TABLE_ext( "100%", 0, 1, 2, NO_BGCOLOUR );

	// CYCLE THROUGH THE COMMANDS (RESULT SETS) IN THE CURRENT SQL BUFFER 
	while( (results_ret_code=dbresults( dbproc )) != NO_MORE_RESULTS )
	{
		if ( results_ret_code == FAIL )
		{
			dbcancel( dbproc );
			return error("call to dbresults() failed in run_sql_into_edit()");
		}

		// FIND OUT WHICH SEQUENTIAL (SQL) COMMAND THIS IS
		command = dbcurcmd( dbproc );

		//if ( table_per_results_set )
		//	TABLE_ext( "100%", border, 0, 1, NO_BGCOLOUR );
		//printf("<TABLE Border=%d Cellspacing=0 Cellpadding=1>", border );

		// PROCESS THE RESULTS OF THE NEXT COMMAND IN THE BATCH 
		if ( dbcmdrow( dbproc ) == SUCCEED ) // THEREFORE A SELECT QUERY 
		{
			cols = dbnumcols( dbproc );

			if ( cols > MAX_COLS )
				return error("too many columns in query result");

			if ( results_ret_code == SUCCEED )
			{
				for (i=0;i<cols;i++) 
				{
					dbbind( dbproc, (i+1), NTBSTRINGBIND, (DBINT)0, (unsigned char *)column[i] );
				}

				show_column_heads = remember_column_heads; // NEED TO RESET FOR EACH RESULT SET

				// CYCLE THROUGH RESULTS 
				while ( dbnextrow(dbproc) != NO_MORE_ROWS )
				{
					open_TD		= 0;
					input_field	= 0;
					print_data	= 0;
					set_justify = 0; 
					check_compare = 0; 
					close_TD		= 0;
					TD_open		= 0;

					// ONLY EXECUTE FOR FIRST ROW
					if ( show_column_heads > 0 ) // DISPLAY COLUMN HEADINGS 
					{
						show_column_heads = 0;

						TR_ext( "#ffffff" );		

						for (i=0;i<cols-1;i++)  // -1 ALLOWS FOR DELETE CONTROL COLUMN
						{
							if (	!strcmp( "_TEXT", column[i] ) 
								|| !strcmp( "_OPEN_TEXT", column[i] ) 
								|| !strcmp( "_EDIT", column[i] ) 
								|| !strcmp( "_HIDE_EDIT", column[i] ) 
								|| !strcmp( "_OPEN_EDIT", column[i] ) ) // BUT NOT _CLOSE_EDIT
							{
								TD_ext( "bold", "left", NO_VALIGN, NO_WIDTH, "#ccffff", 0, NOWRAP_ON );
								printf( "%s", dbcolname( dbproc, (i+1) ) );  
								printf( "%s", dbcolname( dbproc, (i+2) ) );  
								printf( "%s", dbcolname( dbproc, (i+3) ) );  
								un_TD();
							}
						}
						TD_ext( "bold", "left", NO_VALIGN, NO_WIDTH, "#ccffff", 0, NOWRAP_ON );
						printf( "Delete?" );
						un_TD();
						un_TR(); 
					}

					rows++; // THE FIRST ROW IS ROW 1
					visible_cols = 0;

					TR_ext( "#ffffff" );		
					start_row = 1; // SO WE CAN HIDE VALUE IN FIRST OPEN <TD>

					//sprintf( row, "%d", rows );
					//INPUT_hidden( "row", row ); 

					for (i=0;i<cols-1;i++) // -1 ALLOWS FOR DELETE CONTROL COLUMN
					{
						/* NOW OPTIONS ARE: 
						OPEN TEXT, <justify>, <value>	// MUST COME FIRST IF THINGS TO HIDE
						TABLE, <name>						// TABLE TO EDIT OF MORE THAN ONE
						KEYS, n, <vals, ...>				// LIST OF KEYS FOR IDENTIFYING CORRECT ROW
						CLOSE									// </TD>
						TEXT, <justify>, <value>
						EDIT, <length>, <value>
						*/

						//---------- OPEN TEXT ----------
						if ( !strcmp( "_OPEN_TEXT", column[i] ) )
						{
							skip = 2;
							set_justify		= 1;
							check_compare	= 1;
							open_TD			= 1;
							print_data		= 1;
						}
						//---------- TABLE ----------
						else if ( !strcmp( "_TABLE", column[i] ) )
						{
							skip = 1;
							if ( !TD_open ) return error("<TD> must be open before hiding stuff(!) in run_sql_into_edit()");
							INPUT_hidden( "table", column[i+1] ); 
						}
						//---------- KEYS ----------
						else if ( !strcmp( "_KEYS", column[i] ) )
						{
							skip = 1 + atoi(column[i+1]);

							if ( !TD_open ) return error("<TD> must be open before hiding stuff(!) in run_sql_into_edit()");
							for (j=0;j<atoi(column[i+1]);j++)
							{
								INPUT_hidden( "key", column[i+2+j] ); 
							}
						}
						//---------- CLOSE ----------
						else if ( !strcmp( "_CLOSE", column[i] ) )
						{
							close_TD		= 1;
						}
						//---------- TEXT ----------
						else if ( !strcmp( "_TEXT", column[i] ) )
						{
							skip = 2;
							set_justify		= 1;
							check_compare	= 1;
							open_TD			= 1;
							print_data		= 1;
							close_TD			= 1;
						}
						//---------- HIDE_EDIT ----------
						else if ( !strcmp( "_HIDE_EDIT", column[i] ) )
						{
							skip = 2;
							set_justify		= 1;
							check_compare	= 1;
							open_TD			= 1;
							print_data		= 1;
							hide_data		= 1;  // NEEDED FOR SOME UNFATHOMABLE REASON...
							close_TD			= 1;
						}
						//---------- EDIT ----------
						else if ( !strcmp( "_EDIT", column[i] ) )
						{
							skip = 2;
							open_TD		= 1;
							input_field	= 1;
							close_TD		= 1;
						}
						//---------- OPEN TD, EDIT ----------
						else if ( !strcmp( "_OPEN_EDIT", column[i] ) )
						{
							skip = 2;
							open_TD		= 1;
							input_field	= 1;
						}
						//---------- EDIT, CLOSE TD ----------
						else if ( !strcmp( "_EDIT_CLOSE", column[i] ) )
						{
							skip = 2;
							input_field	= 1;
							close_TD		= 1;
						}
						else
						{	
							sprintf( tmp, "Don't recognise that control field! ['%s']", column[i] );
							return error( tmp );
						}

						strcpy( td_class, NO_CLASS );
						if ( check_compare )
						{
							check_compare = 0;
							if ( i < stop_compare )
							{
								if ( !strcmp( last_row_column[i+2], column[i+2] ) ) 
									strcpy( td_class, "pad" );
							}

							if ( !(int)strlen( column[i+2] ) )
							{
								strcpy( column[i+2], "." );
								strcpy( td_class, "pad" );
							}
						}

						strcpy( justify, "LEFT" );
						if ( set_justify ) 
						{
							set_justify = 0;
							strcpy( justify, column[i+1] );
						}

						if ( open_TD )
						{
							open_TD = 0;

							visible_cols++;
							if ( TD_open ) 													
							{
								sprintf( tmp, "TD already open(forgotten _CLOSE after _OPEN_xxx in proc.??!) in run_sql_into_edit() [control field = '%s']", column[i] );
								return error( tmp );
							}

							TD_open = 1;

							if ( (int)strlen( column[i+2] ) > 36 ) wrap = NOWRAP_OFF;
							else										 wrap = NOWRAP_ON;

							TD_ext( td_class, justify, NO_VALIGN, NO_WIDTH, NO_BGCOLOUR, 0, wrap ); // 2

							if ( start_row )
							{
								start_row = 0;
								sprintf( row, "%d", rows );
								INPUT_hidden( "row", row ); 
							}
						}

						if ( input_field )
						{
							input_field = 0;

							strcpy( length, column[i+1] );
							sprintf( edit_length, "%d", atoi( column[i+1] )*2 );

							INPUT_text( length, edit_length, "edit", column[i+2], "" ); 
							INPUT_hidden( "check", column[i+2] ); 							
						}

						if ( hide_data )
						{
							hide_data = 0;

							INPUT_hidden( "edit", column[i+2] ); 							
							INPUT_hidden( "check", column[i+2] ); 							
						}

						if ( print_data )
						{
							print_data = 0;

							printf("%s", column[i+2] ); 						
						}

						if ( close_TD )
						{
							close_TD = 0;

							if ( !TD_open ) return error("</TD> already closed(!) in run_sql_into_edit()");
							TD_open = 0;

							un_TD();
						}

						// NOW SKIP REQUESTED NUMBER OF COLUMNS
						i += skip;
						skip = 0;
					} // LOOP ROUND COLUMNS IN ROW

					// DELETE CHECKBOX, IF REQUESTED 
					TD_ext( NO_CLASS, "right", NO_VALIGN, NO_WIDTH, NO_BGCOLOUR, 0, NOWRAP_ON );
					//INPUT_checkbox("delete", "delete", "",0);

					//printf("? %d", cols ); //column[cols-1] );

					// IF THE LAST COLUMN IS ZERO, NOT LOCKED, ALLOW DELETION
					if ( !atoi( column[cols-1] ) ) // LOOK AT LAST COLUMN FOR 'LOCKED/NO DELETE'
					{
						//printf("? %s", column[cols-1] );
						INPUT_checkbox( "delete", "1", "", 0 );
					}

					INPUT_hidden( "end_row", row ); 
					un_TD();

					un_TR(); 
					j = 0;

					for (i=0;i<cols;i++) 
					{
						strcpy( last_row_column[i], column[i] );
					}

					//if ( visible_cols > max_visible_cols ) 
					//	max_visible_cols = visible_cols;

				} // END LOOP DATA ROWS FOR THIS COMMAND
			}    // END IF GOT NEXT COMMAND OK 
		}		  // END IF GOT RESULTS SET OK

		//if ( table_per_results_set ) un_TABLE();  	   

	} // END LOOP COMMANDS IN THIS BUFFER 

	//if ( !table_per_results_set ) un_TABLE();  	   


	// INCONSISTENT RESULTS BETWEEN edit personal data  & intereste payments...
	return visible_cols+1;
}


int run_data_editor( char* db, char* proc )
{
	int i=0, j=0;
	int which_field=0, rows=0;
	int update_row=0, delete_row=0, edit_data=0, key_fields=0;
	int table_field=0, edit_fields=0, affected_rows=0;

	char tmp[1025]="", sql[1025]="";
	char table[257]="", keys[1025]="", edits[1025]="";

	which_field = 0;
	while ( (which_field=form.FindNextField( "row", which_field )) > 0 )
	{
		//printf("*** row %s<BR>\n", form.field[which_field].value );

		// LOOK AT ALL THE FIELDS UP TO THE NEXT "end_row" FIELD
		// TREAT ALL FIELDS AS TEXT FIELDS - CONVERT IN STORED PROCEDURE
		// LOOK FOR UPDATE WHERE "edit" & "check" FIELD VALUES ARE DIFFERENT
		// LOOK FOR EDIT (AND OVERRIDE UPDATE) WHERE "delete" FIELD IS PRESENT
		i = which_field;
		update_row  = 0;
		delete_row  = 0;
		key_fields  = 0;
		table_field = 0;
		edit_fields = 0;
		strcpy( sql, "" );
		strcpy( keys, "" );
		strcpy( edits, "" );
		while ( strcmp( "end_row", form.field[i].name ) )
		{
			i++;
			//printf("*** *** %s %s<BR>\n", form.field[i].name, form.field[i].value );

			if ( !strcmp( "table", form.field[i].name ) )
			{
				sprintf( table, "@table='%s', ", form.field[i].value );
			}
			else if ( !strcmp( "key", form.field[i].name ) )
			{
				key_fields++;
				if ( key_fields > 1 ) strcat( keys, ", " );
				sprintf( tmp, "@key_%d=\"", key_fields );
				strcat( keys, tmp );
				strcat( keys, form.field[i].value );
				strcat( keys, "\"" );
			}
			else if ( !strcmp( "edit", form.field[i].name ) )
			{
				// CHECK VALUE OF "edit" FIELD AGAINST FOLLOWING "check" FIELD
				if ( strcmp( form.field[i].value, form.field[i+1].value ) )
					update_row = 1;

				edit_fields++;
				if ( edit_fields > 1 ) strcat( edits, ", " );
				sprintf( tmp, "@edit_%d=\"", edit_fields );
				strcat( edits, tmp );
				strcat( edits, form.field[i].value );
				strcat( edits, "\"" );
			}
			else if ( !strcmp( "delete", form.field[i].name ) )
			{
				update_row = 0;
				delete_row = 1;
			}
		}

		if ( delete_row )
		{
			sprintf( sql, "exec %s.%s 'DEL', %s%s", db, proc, table, keys );
		}
		else if ( update_row )
		{
			sprintf( sql, "exec %s.%s 'UPD', %s%s, %s", db, proc, table, keys, edits );
		}

		if ( SHOW_SQL ) printf("*** run_proc_no_output[ %s ]<BR>\n", sql );
		if ( SHOW_SQL > 1 ) return 0;

		if ( delete_row || update_row )
		{
			//printf("*** [%s]<BR>", sql );
			if ( (rows=run_proc( sql )) < 0 )
			{
				sprintf( tmp, "run_proc(%s) failed in payments_page()", sql );
				return error( tmp );
			}
			affected_rows = rows+1;
			
		}
	}

	return affected_rows;
	//return 1;
}
