# Supplementary material for: Evading the annotation bottleneck: using sequence similarity to search non-sequence gene data
Source: BMC Bioinformatics. 2008 Oct 17;9:442. doi: 10.1186/1471-2105-9-442 (PMC2587480; doi:10.1186/1471-2105-9-442)
Supplement: Additional file 1 — archive of code for the applications described in the manuscript. quick-release-archive. [file 1471-2105-9-442-S1.zip › quick-release-code/code/code-libraries/Utils.cpp]

/***********************************************************************************
* This code is part of the quickApps project
* 
* Copyright (c) 2008, Michael J. Gilchrist
* All rights reserved.
* 
* Redistribution and use in source and binary forms, with or without modification, 
* are permitted provided that the following conditions are met:
* 
* 1.Redistributions of source code must retain the above copyright notice, this 
*   list of conditions and the following disclaimer. 
* 2.Redistributions in binary form must reproduce the above copyright notice, 
*   this list of conditions and the following disclaimer in the documentation 
*   and/or other materials provided with the distribution. 
* 3.Neither the name of the University of Cambridge nor the names of its 
*   contributors may be used to endorse or promote products derived from this 
*   software without specific prior written permission. 
* 
* THIS SOFTWARE IS PROVIDED BY THE COPYRIGHT HOLDERS AND CONTRIBUTORS "AS IS" AND 
* ANY EXPRESS OR IMPLIED WARRANTIES, INCLUDING, BUT NOT LIMITED TO, THE IMPLIED 
* WARRANTIES OF MERCHANTABILITY AND FITNESS FOR A PARTICULAR PURPOSE ARE DISCLAIMED. 
* IN NO EVENT SHALL THE COPYRIGHT OWNER OR CONTRIBUTORS BE LIABLE FOR ANY DIRECT, 
* INDIRECT, INCIDENTAL, SPECIAL, EXEMPLARY, OR CONSEQUENTIAL DAMAGES (INCLUDING, 
* BUT NOT LIMITED TO, PROCUREMENT OF SUBSTITUTE GOODS OR SERVICES; LOSS OF USE, 
* DATA, OR PROFITS; OR BUSINESS INTERRUPTION) HOWEVER CAUSED AND ON ANY THEORY OF 
* LIABILITY, WHETHER IN CONTRACT, STRICT LIABILITY, OR TORT (INCLUDING NEGLIGENCE 
* OR OTHERWISE) ARISING IN ANY WAY OUT OF THE USE OF THIS SOFTWARE, EVEN IF 
* ADVISED OF THE POSSIBILITY OF SUCH DAMAGE.
************************************************************************************/


#include <stdlib.h>
#include <string.h>
#include <time.h>
#include <stdio.h>
#include <ctype.h>
#include <math.h>

#include <sql_cgi.h>

#include <err.h>
#include <utils.h>

#define ALIGNMENT_PARADIGM 2

// ALIGNMENT_PARADIGM = 1 (OLD STYLE: OFFSET TO START OF DISPLAY POSITION)
// ALIGNMENT_PARADIGM = 2 (NEW STYLE: OFFSET TO POSITION OF BEGINNING OF SEQUENCE)
/*
	offset_AB means the offset of B w.r.t. A (A->B)

                 -offset---->
	OLD     B:               <<==============================================
			A:   ==========================================>>

                 -------------------offset---------------------------------->
	NEW     B:               <<==============================================
			A:   ==========================================>>

	offset_BA = -(sense_AB)*offset_AB

	-- AGAINST ALREADY CLUSTERED SEQUENCES 

B                                   --------------------------------->
A	           <----------------------------------------
X	================================================================================

	TRUE FOR ALL COMBINATIONS		

	sense_XB  = sense_XA*sense_AB				

	offset_XB = offset_XA + sense_XA*offset_AB

*/


int put_alignment_segment ( int alignment, int qry_offset, int hit_offset, int length );

int write_alignment_segment ( FILE *write_ptr,
							  char*  query_id, 
							  int query_length,
							  char*  hit_id,					
							  int hit_length,
							  char* ident_str,
							  char* len_str,
							  char* pos_str,
							  char* gap_str,
							  int max_gap,
							  int query_start,
							  int query_ungap_start,
							  int query_ungap_stop,
							  int query_stop,
							  int sbjct_start,
							  int sbjct_ungap_start,
							  int sbjct_ungap_stop,
							  int sbjct_stop,
							  char* exp_str,
							  char* bits_str,
							  int debug	);

char base_type( char base );

char base_type( char base )
{
	char type='\0';

	if ( toupper(base) == 'A' || toupper(base) == 'G' ) type = 'U';
	if ( toupper(base) == 'C' || toupper(base) == 'T' ) type = 'Y';	

	return type;
}


int write_alignment_segment ( FILE *write_ptr,
							  char*  query_id, 
							  int query_length,
							  char*  hit_id,					
							  int hit_length,
//							  int errors,
							  char* ident_str,
							  char* len_str,
							  char* pos_str,
							  char* gap_str,
							  int max_gap,
							  int query_start,
							  int query_ungap_start,
							  int query_ungap_stop,
							  int query_stop,
							  int sbjct_start,
							  int sbjct_ungap_start,
							  int sbjct_ungap_stop,
							  int sbjct_stop,
							  char* exp_str,
							  char* bits_str,
							  int debug )
{
	char tmp[1025]="", sql[257]="";
	int sense=0, length_q=0, length_h=0, offset=0, overlap=0, display_offset=0;
	
	int q_stop=0,q_ungap_stop=0,q_ungap_start=0,q_start=0,s_stop=0,s_ungap_stop=0,s_ungap_start=0,s_start=0;

	//		h_offset = h_qry_ungap_start - h_sbj_ungap_start

	if ( query_stop > query_start ) // EXPECTED, QUERY FORWARD SENSE
	{
		q_start			= query_start;
		q_ungap_start	= query_ungap_start;
		q_ungap_stop	= query_ungap_stop;
		q_stop			= query_stop;
		s_start			= sbjct_start;
		s_ungap_start	= sbjct_ungap_start;
		s_ungap_stop	= sbjct_ungap_stop;
		s_stop			= sbjct_stop;
	}
	else		// UNEXPECTED BUT POSSIBLE, QUERY REVERSE SENSE - INVERT!
	{
		q_start			= query_stop;
		q_ungap_start	= query_ungap_stop;
		q_ungap_stop	= query_ungap_start;
		q_stop			= query_start;
		s_start			= sbjct_stop;
		s_ungap_start	= sbjct_ungap_stop;
		s_ungap_stop	= sbjct_ungap_start;
		s_stop			= sbjct_start;
	}

	if ( (query_stop - query_start)*(sbjct_stop - sbjct_start) > 0 )	sense =  1;
	else																sense = -1;

	if ( sense > 0 )
	{
		offset = q_ungap_start - s_ungap_start;
	}
	else	// -ve SENSE
	{
		if ( ALIGNMENT_PARADIGM == 1 ) offset = q_ungap_start + s_ungap_start - hit_length - 1;
		if ( ALIGNMENT_PARADIGM == 2 ) offset = q_ungap_start + s_ungap_start - 2;
	}

	// DISPLAY OFFSET TO FIND OVERLAP...
	if ( ALIGNMENT_PARADIGM == 1 ) display_offset = offset;
	if ( ALIGNMENT_PARADIGM == 2 ) 
	{
		if ( sense > 0 ) display_offset = offset;
		else             display_offset = offset - hit_length + 1;
	}

	if ( debug ) printf("[ALIGNMENT_PARADIGM %d] q_ungap_start %d, q_ungap_stop %d, s_ungap_start %d, s_ungap_stop %d, offset %d, display_offset %d, overlap %d \n", 
		ALIGNMENT_PARADIGM,
		q_ungap_start, q_ungap_stop, s_ungap_start, s_ungap_stop,
		offset, display_offset, overlap );


	overlap = min( query_length, display_offset + hit_length ) - max( 0, display_offset );

	if ( query_stop > query_start ) // EXPECTED, QUERY FORWARD SENSE
	{   //                                            PI           gaps      
		sprintf( tmp, "%s\t%s\t0\t%d\t%d\t%d\t%d\t%d\t%5.2f\t%s\t%d\t%s\t%d\t%d\t%d\t%d\t%d\t%d\t%d\t%d\t%d\t%s\t%s\n", 
			query_id, 
			hit_id,
			sense, // SENSE
			offset,
			query_length,
			hit_length,
			overlap,
			100.00*(float)atoi(ident_str)/(float)atoi(len_str),	// PI
			len_str,											// ALIGNED LENGTH
			atoi(len_str) - atoi(ident_str) - atoi(gap_str),	// MISMATCHES
			gap_str,											// GAPS
			max_gap,											// LONGEST GAP
			q_start,
			q_ungap_start,
			q_ungap_stop,
			q_stop,
			s_start,
			s_ungap_start,
			s_ungap_stop,
			s_stop,
			exp_str,
			bits_str );
	}

	if ( debug ) printf("%s %s %s\n", len_str, ident_str, gap_str );
	if ( debug ) printf("%s", tmp );

	fputs( tmp, write_ptr );

	return 0;
}

int put_alignment_segment ( int alignment, int qry_offset, int hit_offset, int length )
{
	char sql[1001]="", tmp[1001]="";

	/*
	// NOW PUT BASIC ALIGNMENT
	sprintf( sql, "exec %s.put_blast_alignment_map %d, %d, %d, %d", TAX_DB, 
	alignment,
	qry_offset, 
	hit_offset, 
	length );

	printf("*** %s<BR>\n", sql );
	if ( run_proc( sql ) < 0 )
	{
	sprintf( tmp, "run_proc('%s') failed in sequences()", sql );
	return error( tmp );
	}						
	*/
	return 0;
}

int serialise_blast_alignments( char blast, char* path_to_file )
{

	int i=0, j=0, k=0;
	int query_id=0, hit_id=0;
	int end_of_file=0, file_lines=0, save_sequence=0, extract_data=0, sequence_line=0;
	int add_to_sequence=0, restore_seq_from_tmp=0, store_end_seq_in_tmp=0, seq_line_length=0;
	int line=0, count=0, length=0;
	int set=0, section=0, load_section=0, new_sequence_or_end=0;
	int ncbi_download=0, generic_fasta=0, discard_length=0, load_clusters=0, build_lib_selector=0;
	int protein_fasta=0, load_data=0;
	int start_segment=0, build_segment=0, segment_start=0, query_segment=0, sbjct_segment=0, dash=0;
	int look_for_query=0, debug=0, keep=0;	
	int skip=0, to_file=0, serial=0;

	char tmp[1001]="", file_line[5001]="", sql[1001]="";
	char token[33]="", ncbi_id[33]="";

	FILE *read_ptr=NULL, *write_ptr=NULL;

	if ( blast == 'n' ) skip = 5;
	else				skip = 4;

	debug = 0;

	//printf("*** [%s]<BR>\n", tmp );
	if ( (read_ptr=fopen( path_to_file, "rb")) == NULL )
	{
//		ok( tmp );
		return error("Failed to get pointer to input blast file...");
//		return 0;
	}

	if ( to_file )
	{
		strcpy( tmp, path_to_file );
		for (i=strlen(tmp)-1;i>0;i--)
		{
			if ( tmp[i] == '.' ) { tmp[i] = '\0'; break; }
		}
		strcat( tmp, "-map-data.txt" );

		printf( "Writing alignment map to '%s'\n", tmp );
		if ( (write_ptr=fopen( tmp, "wt" )) == NULL )
		{
			return error("Failed to get pointer to output file...");
		}
	}


	file_lines		= 0;
	serial			= 0;
	while ( fgets( file_line, 1000, read_ptr ) != NULL )
	{
		if ( keep ) keep--;
		line++;

		// TIDY UP END OF LINE...
		length = (int)strlen(file_line);
		if ( length == 1000 ) 
		{
			return error("Encountering problem with line length in load_sequences()! [reached 50,000 chars in fgets()]");
		}
		if ( length > 0 ) if ( file_line[length-1] < 20 ) file_line[length-1] = '\0';
		if ( length > 1 ) if ( file_line[length-2] < 20 ) file_line[length-2] = '\0';

		// RE-FIND AFTER TRIM...
		length = (int)strlen(file_line);

		// DON'T PROCESS EMPTY LINES
//		if ( length <= 2 ) continue; NEED TO PROCESS HERE...

		if ( debug ) printf("LINE %d, %d, [%s]\n", line+1, length, file_line );

		// LINES TO KEEP...
		if( find_in_string( file_line, "Query=", 0 ) > 0 ) keep = 1;
		if( file_line[0] == '>' ) keep = 1;
		if( find_in_string( file_line, "Score =", 0 ) > 0 ) keep = 1;
		if( find_in_string( file_line, "Query:", 0 ) > 0 ) keep = 3; // KEEP NEXT THREE LINES
		
		if ( keep )
		{
			serial++;

			printf("%d\t%s\n", serial, file_line );
		}


	}
	return 0;
}


int load_blast_alignments( char blast, char* target, int allow_dupes, char* path_to_file )
{
	int i=0, j=0, k=0, m=0;
//	int query_id=0, hit_id=0;
	int end_of_file=0, file_lines=0, save_sequence=0, extract_data=0, sequence_line=0;
	int add_to_sequence=0, restore_seq_from_tmp=0, store_end_seq_in_tmp=0, seq_line_length=0;
	int line=0, count=0, length=0;
	int set=0, section=0, load_section=0, new_sequence_or_end=0;
	int ncbi_download=0, generic_fasta=0, discard_length=0, load_clusters=0, build_lib_selector=0;
	int protein_fasta=0, load_data=0;

	char tmp[1001]="", file_line[5001]="", sql[1001]="";
	char token[33]="", ncbi_id[33]="";

	// THESE WERE IN ints!
	char query_id[1001]="", hit_id[1001]="";

	FILE *read_ptr=NULL, *write_ptr=NULL;

	/**********************

	Query= 17136558 NP_476770.1 gi|17136558|ref|NP_476770.1| CG8651-PB
	:
	Score    E
	Sequences producing significant alignments:                      (bits) Value
	:
	5174569 NP_005924.1 gi|5174569|ref|NP_005924.1| myeloid/lymphoid...   357   6
	:
	>5174569 NP_005924.1 gi|5174569|ref|NP_005924.1| myeloid/lymphoid or
	:
 Score =  357 bits (917), Expect = 6e-098
 Identities = 379/1586 (23%), Positives = 603/1586 (38%), Gaps = 313/1586 (19

Query: 1559 EPWKIVEYTVRTTIQNSSSTLTALDVGRNYTVDHTNPNSKEVQLGMAQIARWHTSLARSE 1618
            +  K   YT +  I      +   D+  N TV+H    +         IA   TS   S
Sbjct: 2060 DARKRCVYTCK--IVECRPPVVEPDI--NSTVEHDENRT---------IAHSPTSFTESS 2106

Query: 1619 FLENGGTDWSGEFPNPNSCVPPDENT 1644
              E+  T      P+P+   PP   T
Sbjct: 2107 SKESQNTAEIISPPSPDR--PPHSQT 2130


>7662046 NP_055542.1 gi|7662046|ref|NP_055542.1| myeloid/lymphoid or
:
EITHER BLASTX
 Score =  326 bits (835), Expect = 2e-088
 Identities = 172/368 (46%), Positives = 233/368 (63%), Gaps = 51/368 (13%)
 Frame = +3
OR BLASTN
 Score =  690 bits (348), Expect = 0.0
 Identities = 379/388 (97%), Gaps = 1/388 (0%)
 Strand = Plus / Minus

Query: 3293 ARFINHCCEPNCYSKVVDILGHKHIIIFALRRIVQGEELTYDYKFPFED--EKIPCSCGS 3350
            ARFINH CEPNC+S+V+ + G KHI+IFALRRI++GEELTYDYKFP ED   K+PC+CG+
Sbjct: 2648 ARFINHSCEPNCFSRVIHVEGQKHIVIFALRRILRGEELTYDYKFPIEDASNKLPCNCGA 2707

Query: 3351 KRCRKYLN 3358
            KRCR++LN
Sbjct: 2708 KRCRRFLN 2715
:
 Score =  220 bits (561), Expect = 1e-056
 Identities = 199/732 (27%), Positives = 290/732 (39%), Gaps = 154/732 (21%)

Query: 1503 E---LDRKRKKL--IEPARVQFHIGSLEVRQLGAIVPRFSDSYEAVVPINFLCSRLYWSS 1557
            +   ++ KRK L  +EP  +   IGS+ +  LG +    SD    + PI + CSRLYWS+
Sbjct: 1709 DFEGINFKRKFLTGLEPDAINVLIGSIRIDSLGTL-SDLSDCEGRLFPIGYQCSRLYWST 1767

Query: 1558 KEPWKIVEYTVR 1569
             +  +   Y  R
Sbjct: 1768 VDARRRCWYRCR 1779
:
>41149776 XP_037523.8 gi|41149776|ref|XP_037523.8| KIAA1076 protein [Homo
            sapiens]
          Length = 1949

 Score =  160 bits (404), Expect = 2e-038
 Identities = 92/231 (39%), Positives = 125/231 (54%), Gaps = 21/231 (9%)

Query: 3249 YAGELIRSTLTDKRERYYDSRGIGC-YMFKIDDNLVVDATMRGNAARFINHCCEPNCYSK 3307
            Y G+ IR  + D RE+ Y+  GIG  YMF++D + ++DAT  GN ARFINH C PNCY+K
Sbjct: 1839 YVGQNIRQVIADMREKRYEDEGIGSSYMFRVDHDTIIDATKCGNFARFINHSCNPNCYAK 1898

Query: 3308 VVDILGHKHIIIFALRRIVQGEELTYDYKFPFEDEKIPCSCGSKRCRKYLN 3358
            V+ +   K I+I++ + I   EE+TYDYKFP ED KIPC CGS+ CR  LN
Sbjct: 1899 VITVESQKKIVIYSKQHINVNEEITYDYKFPIEDVKIPCLCGSENCRGTLN 1949
:
:
Query= 17136692 NP_476850.1 gi|17136692|ref|NP_476850.1| CG1322-PB Zn
	**********************/
	int look_for_query=0, look_for_hit=0, look_for_scores=0, look_for_alignment=0;
	int query_line=0, sbjct_line=0, query_from=0, sbjct_from=0, difference=0;
	int best_query_from=0, best_sbjct_from=0, best_query_to=0, best_sbjct_to=0, best_difference=0;
	int first_query_start=0, first_sbjct_start=0, last_query_end=0, last_sbjct_end=0;
	int found_score=0, offset=0, end=0, wsp=0, position=0, segment_serial=0;
	int q_sense=1, h_sense=1, debug=0, alternate_alignments=0, errors=0;
	int query_length=0, hit_length=0, max_gap=0, gap=0;
	
	int start_segment=0, build_segment=0, segment_start=0, query_segment=0, sbjct_segment=0, dash=0;
	int skip=0, to_file=0, queries=0, end_alignment=0;
		
	char bits_str[33]="", exp_str[33]="", len_str[33]="", ident_str[33]="", gap_str[33]="", num_str[33]="", pos_str[33]="";
	char sbjct_section[1025]="", query_section[1025]="";
						
	int gap_started_at=0, gap_ended_at=0, last_gap=0, last_gap_ended_at=0;

	if ( !strcmp( "file", target ) ) to_file = 1;

	if ( blast == 'n' ) skip = 5;
	else				skip = 4;

	debug = 0;

	//printf("*** [%s]<BR>\n", tmp );
	if ( (read_ptr=fopen( path_to_file, "rb")) == NULL )
	{
//		ok( tmp );
		return error("Failed to get pointer to input blast file...");
//		return 0;
	}

	if ( to_file )
	{
		strcpy( tmp, path_to_file );
		for (i=strlen(tmp)-1;i>0;i--)
		{
			if ( tmp[i] == '.' ) { tmp[i] = '\0'; break; }
		}
		strcat( tmp, "-map-data.txt" );

		printf( "Writing alignment map to '%s'\n", tmp );
		if ( (write_ptr=fopen( tmp, "wt" )) == NULL )
		{
			return error("Failed to get pointer to output file...");
		}
	}

	//*****************************************************
	count			= 0;
	load_section	= 0;
	section			= 0;
	new_sequence_or_end = 0;


	file_lines		= 0;
	look_for_query	= 1;
	while ( fgets( file_line, 1000, read_ptr ) != NULL )
	{
		line++;

		// TIDY UP END OF LINE...
		length = (int)strlen(file_line);
		if ( length == 1000 ) 
		{
			return error("Encountering problem with line length in load_sequences()! [reached 50,000 chars in fgets()]");
		}
		if ( length > 0 ) if ( file_line[length-1] < 20 ) file_line[length-1] = '\0';
		if ( length > 1 ) if ( file_line[length-2] < 20 ) file_line[length-2] = '\0';

		// RE-FIND AFTER TRIM...
		length = (int)strlen(file_line);

		// DON'T PROCESS EMPTY LINES
//		if ( length <= 2 ) continue; NEED TO PROCESS HERE...

		if ( debug ) printf("LINE %d, %d, [%s]\n", line+1, length, file_line );

		// Score =  160 bits (404), Expect = 2e-038
		// Identities = 92/231 (39%), Positives = 125/231 (54%), Gaps = 21/231 (9%)

		if ( look_for_scores || found_score ) 
		{
			//printf("%d %d<BR>\n", query_id, hit_id );

			if( (j=find_in_string( file_line, "Score =", 0 )) > 0 )
			{
				if ( debug ) printf("ooooooo FOUND SCORE<BR>\n");
				look_for_query	= 0;
				look_for_hit	= 0;
				look_for_scores = 0;
				found_score		= 1;

				// ONLY WANT TO RECORD BEST 2(!) ALIGNMENT FOR BLAST N
				// NO ONLY WNAT TO RECORD TOP 1 ALIGNMENT PER QUERY/HIT
				// BUT DO WANT TO FIND IF SECOND ALIGNMENT CREATES A BONAFIDE GAP... ???
				alternate_alignments++;
				if ( blast == 'n' && alternate_alignments > 1 ) // ?? WAS 2
				{
					look_for_query	= 1;
					look_for_hit	= 1;
					found_score		= 0;
					continue;
				}

				if ( extract_token( file_line, j+6, '\0', bits_str, 32 ) < 0 )
				{
					sprintf( tmp, "Failed to extract nws token from [%s]", file_line );
					return error( tmp );
				}
				if ( debug ) printf("Score = [%s]<BR>\n", bits_str );
			}
			if ( found_score )
			{
				if( (j=find_in_string( file_line, "Expect =", 0 )) > 0 )
				{
					if ( extract_token( file_line, j+7, '\0', exp_str, 32 ) < 0 )
					{
						sprintf( tmp, "Failed to extract nws token from [%s]", file_line );
						return error( tmp );
					}
					if ( debug ) printf("Expect = [%s]<BR>\n", exp_str );
				}
				if( (j=find_in_string( file_line, "Gaps =", 0 )) > 0 )
				{
					if ( extract_token( file_line, j+5, '/', gap_str, 32 ) < 0 )
					{
						sprintf( tmp, "Failed to extract nws token from [%s]", file_line );
						return error( tmp );
					}
					if ( debug ) printf("Gaps = [%s]<BR>\n", gap_str );
				}
				else // GAPS MAY BE ABSENT
				{
					strcpy( gap_str, "0" );
				}
				if( (j=find_in_string( file_line, "Positives =", 0 )) > 0 )
				{
					if ( extract_token( file_line, j+10, '/', pos_str, 32 ) < 0 )
					{
						sprintf( tmp, "Failed to extract nws token from [%s]", file_line );
						return error( tmp );
					}
					if ( debug ) printf("Positives = [%s]<BR>\n", pos_str );

					look_for_alignment = 1;
				}
				else // Positives MAY BE ABSENT
				{
					strcpy( pos_str, "0" );
				}
				if( (j=find_in_string( file_line, "Identities =", 0 )) > 0 )
				{
					if ( extract_token( file_line, j+11, '\0', ident_str, 32 ) < 0 )
					{
						sprintf( tmp, "Failed to extract nws token from [%s]", file_line );
						return error( tmp );
					}
					if ( debug ) printf("Idents = [%s]<BR>\n", ident_str );

					j = find_in_string( ident_str, "/", 0 );

					k = 0;
					for (i=j;i<(int)strlen(ident_str);i++)
					{
						len_str[k++] = ident_str[i];
					}
					len_str[k]		= '\0';
					ident_str[j-1]	= '\0';

					if ( debug ) printf("matches = [%s], length = [%s]<BR>\n", ident_str, len_str );

					found_score			= 0;
					look_for_alignment	= 1;
				}
			}
		}

		if ( look_for_alignment ) 
		{
			max_gap				= 0;
			gap					= 0;
			last_gap			= 0; 
			gap_started_at		= 0;
			gap_ended_at		= 0;
			last_gap_ended_at	= 0;

/*
EITHER BLASTX
 Frame = +3
OR BLASTN
 Strand = Plus / Minus
OR BLASTP - NEITHER!
*/		
			if( find_in_string( file_line, "Strand =", 0 ) > 0 )
			{
				q_sense =  0; 
				h_sense =  0;

				k = 0;
				j = 0; 
				j = find_in_string( file_line, "Plus", 0 );
				k = find_in_string( file_line, "Minus", 0 );

				if ( j && !k ) { q_sense =  1; h_sense =  1; }
				if ( k && !j ) { q_sense = -1; h_sense = -1; } // SHOULDN'T HAPPEN!

				if ( j && k && j < k ) { q_sense =  1; h_sense = -1; }
				if ( j && k && j > k ) { q_sense = -1; h_sense =  1; } // UNLIKELY

				if ( debug ) printf("ooooooo FOUND STRAND: (%d,%d) sense %d/%d<BR>\n", j, k, q_sense, h_sense);

				if ( q_sense < 0 ) 
					return error("Can't cope yet with -ve query sense!");
			}

			if ( file_line[0] == 'Q' && file_line[5] == ':' ) // Query: 1   ADCFR...
			{
				look_for_alignment = 0;
				if ( debug ) printf("ooooooo FOUND ALIGNMENT<BR>\n" );
				start_segment	= 1;
				position		= 0;
				query_line = line;
				sbjct_line = line + 2;

				best_difference = 0;
			}
		}

		if ( line && line == query_line ) // LINE MAY BE NEXT QUERY-LINE, 
											// OR (FOR BLASTN), NEXT HIT >1002928 OR NEXT QUERY ID
		{
			query_line += skip;

/* BLAST N - NOTE LINE SPACING...
Query: 537 tttgtgtactttaccaaccacgatt 561
           |||||||||||||||||||||||||
Sbjct: 481 tttgtgtactttaccaaccacgatt 505


Query: 537 tttgtgtactttaccaaccacgatt 561
           |||||||||||||||||||||||||
Sbjct: 481 tttgtgtactttaccaaccacgatt 505


Query= 1001552787 TNeu061f08.p1cSP6
*/
			end_alignment = 1;
			if ( file_line[0] == 'Q' ) // LOOK TO SEE IF IT IS THE NEXT ALIGNMENT-QUERY-LINE
			{ 
				if ( (int)strlen( file_line ) > 5 )
				{
					if ( file_line[5] == ':' ) end_alignment = 0;
				}
			}

			if ( end_alignment )  // END OF THIS ALIGNMENT
			{
				if ( debug ) printf("ooooooo END ALIGNMENT<BR>\n");
				position++;;
				if ( debug ) printf("ooooooo CLOSE QUERY FROM %d, LENGTH %d\n", query_segment, position - segment_start );
				if ( debug ) printf("ooooooo CLOSE SBJCT FROM %d, LENGTH %d\n\n", sbjct_segment, position - segment_start );

				last_query_end = query_segment + q_sense*(position - segment_start - 1);
				last_sbjct_end = sbjct_segment + h_sense*(position - segment_start - 1);					

				difference = abs(q_sense*(position - segment_start - 1));
				if ( difference > best_difference ) 
				{
					best_difference = difference;
					best_query_from = query_segment;
					best_query_to   = last_query_end;
					best_sbjct_from = sbjct_segment;
					best_sbjct_to   = last_sbjct_end;					
				}

				if ( debug ) printf("allow_dupes %d, hit_id %d, query_id %d, best_query_from %d, best_query_to %d, best_sbjct_from %d, best_sbjct_to %d\n", 
					allow_dupes, hit_id, query_id, best_query_from, best_query_to, best_sbjct_from, best_sbjct_to );

				if ( allow_dupes || strcmp( hit_id, query_id ) ) // DON'T WRITE HITS WITH SELF!
				{
					if ( write_alignment_segment( write_ptr, query_id, query_length, hit_id, hit_length,
						ident_str, len_str, pos_str, gap_str, max_gap,
						first_query_start, best_query_from, best_query_to, last_query_end, 
						first_sbjct_start, best_sbjct_from, best_sbjct_to, last_sbjct_end, 
						exp_str, bits_str, debug ) < 0 )
						return error("write_alignment_segment(CLOSE) failed in load_blast_alignments()");
				}

				offset		= 0;
				sbjct_from	= 0;
				query_from	= 0;
				sbjct_line	= 0;
				query_line	= 0;

				look_for_scores = 1;
				look_for_hit	= 1;
				look_for_query	= 1;

//				break;
			}
			else
			{
				if ( !query_from ) // FIRST LINE OF ALIGNMENT 
				{
					// SEVEN IS FIRST DIGIT OF SEQUENCE POSITION
					wsp = 0;
					for (i=7;i<(int)strlen(file_line);i++)
					{
						if ( file_line[i] == ' ' ) wsp = 1;
						if ( wsp )
						{
							if ( file_line[i] > 32 ) { offset = i; break; }
						}
					}

					if ( extract_token( file_line, 6, '\0', num_str, 32 ) < 0 )
					{
						sprintf( tmp, "Failed to extract num token from [%s]", file_line );
						return error( tmp );
					}

					query_from			= atoi( num_str ) - q_sense*1;
					first_query_start	= query_from + q_sense;
				}

				end = find_in_string( file_line, " ", offset ) - 1;
				file_line[end] = '\0';

				strcpy( query_section, &file_line[offset] );

			}
		}

		if ( line && line == sbjct_line )
		{
			sbjct_line += skip;

			if ( !sbjct_from ) // FIRST LINE OF ALIGNMENT 
			{
				if ( extract_token( file_line, 6, '\0', num_str, 32 ) < 0 )
				{
					sprintf( tmp, "Failed to extract num token from [%s]", file_line );
					return error( tmp );
				}
				sbjct_from			= atoi( num_str ) - h_sense*1; // C-STYLE 
				first_sbjct_start	= sbjct_from + h_sense;
			}

			file_line[end] = '\0';

			strcpy( sbjct_section, &file_line[offset] );

			if ( debug ) printf("ooooooo QUERY LINE FROM %d - %d %4d %s\n", offset, end, query_from+1, query_section );
			if ( debug ) printf("ooooooo SBJCT LINE FROM %d - %d %4d %s\n", offset, end, sbjct_from+1, sbjct_section );

			for (i=0;i<(int)strlen(query_section);i++)
			{
				position++;

// TRY POSITION FOR LAST GAP...

				dash = 0;
				if ( query_section[i] != '-' ) query_from += q_sense; else dash = 1;
				if ( sbjct_section[i] != '-' ) sbjct_from += h_sense; else dash = 1;

				if ( dash )			// GAP STARTS OR CONTINUES
				{
					if ( !gap )		
					{
						/// ALLOWS acgta--tgt--tagatt = GAP OF 4, etc.
						if ( position - last_gap_ended_at <= 4 ) gap += last_gap;
					}
					gap += dash;	// GAP IS SIGNED!!
				}
				else		
				{
					if ( gap ) // GAP MUST HAVE ENDED 
					{
						gap_ended_at = position - 1;

						if ( abs(gap) > max_gap ) max_gap = abs(gap);

						last_gap			= gap;
						last_gap_ended_at	= gap_ended_at;
					}
					gap = 0;
				}
					
				//printf("GAPS: i %d: dash %d, gap %d, gap_ended_at %d, max_gap %d, last_gap %d, last_gap_ended_at %d \n", i, dash, gap, gap_ended_at, max_gap, last_gap, last_gap_ended_at );

				if ( query_section[i] != sbjct_section[i] ) errors++;

				if ( build_segment && dash )
				{
					build_segment = 0;
					if ( debug ) printf("ooooooo CLOSE QUERY SEGMENT FROM %d, LENGTH %d\n", query_segment, position - segment_start );
					if ( debug ) printf("ooooooo CLOSE SBJCT SEGMENT FROM %d, LENGTH %d\n\n", sbjct_segment, position - segment_start );

					//query from = query_segment
					//query to   = query_segment + q_sense*(position - segment_start - 1)
					//xxx
					difference = abs(q_sense*(position - segment_start - 1));
					if ( difference > best_difference ) 
					{
						best_difference = difference;
						best_query_from = query_segment;
						best_query_to   = query_segment + q_sense*(position - segment_start - 1);
						best_sbjct_from = sbjct_segment;
						best_sbjct_to   = sbjct_segment + h_sense*(position - segment_start - 1);
					}
				}
				if ( !build_segment && !dash )
				{
					start_segment = 1;
				}
				if ( start_segment )
				{
					start_segment = 0;
					build_segment = 1;
					errors = 0;
					segment_start = position;
					query_segment = query_from;
					sbjct_segment = sbjct_from;
				}
			}	// END OF EVALUATE ALIGNMENT 
		}	// END OF: if ( look_for_alignment ) 

		// PUT THIS OUT OF SEQUENCE, BECAUSE BLASTN HAS NEW QUERY LINE WHERE NEXT ALIGNMENT-QUERY-LINE WOULD HAVE BEEN...
		if ( look_for_query ) 
		{
			//         7 FIRST CHARACTER OF ID
			//	Query= 10000000123 
			//			(687 letters)
			//	Query= 10000000123 TGas123p12
			if ( file_line[0] == 'Q' && file_line[5] == '=' )
			{
				if ( debug ) printf("ooooooo FOUND QUERY<BR>\n");
//				look_for_query	= 0;		MAYBE ANOTHER QUERY IF NO HIT...
//				look_for_hit	= 1;
//				look_for_scores = 0;

				queries++;

				if ( queries%1000 == 0 ) printf("%d query sequences processed\n", queries );

				// LEAVES LOOP WITH j = INDEX OF FIRST WHITESPACE CHARACTER
				for (j=7;j<(int)strlen(file_line);j++) 
				{
					if ( file_line[j] <= 32 ) break;
				}
				file_line[j] = '\0';

				strcpy( query_id, &file_line[7] );
			}
			// QUERY LENGTH SHOULD BE ON NEXT LINE...
			if ( (k=find_in_string( file_line, " letters)", 0 )) )
			{
//				look_for_query	= 0;		MAYBE ANOTHER QUERY IF NO HIT...
				look_for_hit	= 1;
				look_for_scores = 0;

				j = find_in_string( file_line, "(", 0 );
	
				file_line[k] = '\0';

				strcpy( tmp, &file_line[j] );
				j = 0;
				for(i=0;i<(int)strlen(tmp);i++) if ( isdigit( tmp[i] ) ) tmp[j++] = tmp[i];
				tmp[j] = '\0';

				query_length = atoi( tmp );

				if ( debug ) printf("ooooooo FOUND QUERY LENGTH [%d]<BR>\n", query_length );
			}
							

		}

		// PUT THIS OUT OF SEQUENCES, BECAUSE BLASTN HAS NEW HIT LINE WHERE NEXT ALIGNMENT-QUERY-LINE WOULD HAVE BEEN...
		if ( look_for_hit )
		{
			if ( file_line[0] == '>' ) // HIT ID
			{
//				look_for_query	= 0;
//				look_for_hit	= 0;
//				look_for_scores	= 1;

//				alternate_alignments = 0;

				if ( blast == 'n' ) 
				{
					if ( 0 )
					{
						// >1000234543 - MAY FAIL?
						// >1000234543 Name
						// >ref|NM_205627.2| Danio rerio receptor interacting protein kinase 5 (ripk5), mRNA
						//					hit_id = atoi( &file_line[1] );
						//					strcpy( hit_id, &file_line[1] );
						j = find_in_string( file_line, " ", 0 );
						//					printf("hit ID %d\n", j );
						file_line[j] = '\0';
						strcpy( hit_id, &file_line[1] );
					}
					else
					{
						//  1 FIRST CHARACTER OF ID
						// >1000234543 - MAY FAIL?
						// >1000234543 Name
						// >ref|NM_205627.2| Danio rerio receptor interacting protein kinase 5 (ripk5), mRNA

						// LEAVES LOOP WITH j = INDEX OF FIRST WHITESPACE CHARACTER
						for (j=1;j<(int)strlen(file_line);j++) 
						{
							if ( file_line[j] <= 32 ) break;
						}
						file_line[j] = '\0';

						strcpy( hit_id, &file_line[1] );
					}
				}
				else	// 'p'  ( OR 'x'?)			
				{
					j = 2; 
					k = find_in_string( file_line, " ", j );
					m = find_in_string( file_line, " ", k );
					file_line[j+k+m] = '\0';
//					hit_id = atoi( &file_line[j-1] );
					strcpy( hit_id, &file_line[1] );
				}
				if ( debug ) printf("ooooooo FOUND HIT [%s]<BR>\n", hit_id );
			}

			if ( (k=find_in_string( file_line, "Length =", 0 )) )
			{
				look_for_query	= 0;
				look_for_hit	= 0;
				look_for_scores	= 1;

				alternate_alignments = 0;

//				hit_length = atoi( &file_line[k+8] );

				strcpy( tmp, &file_line[k+8] );
				j = 0;
				for(i=0;i<(int)strlen(tmp);i++) if ( isdigit( tmp[i] ) ) tmp[j++] = tmp[i];
				tmp[j] = '\0';

				hit_length = atoi( tmp );

				if ( debug ) printf("ooooooo FOUND HIT LENGTH [%d]<BR>\n", hit_length );
			}

			if ( file_line[0] == ' ' && file_line[1] == '*' ) // NO HITS
			{
				if ( debug ) printf("ooooooo FOUND NO HITS<BR>\n");
				look_for_hit	= 0;
				look_for_query	= 1;
			}

		}		// END if ( look_for_hit )

//		if ( line > 1000 ) break;
	}

	fclose(read_ptr);		
	fclose(write_ptr);		

	return 0;
}


int print_file( char* path_to_file )
{
	int i=0, j=0, k=0, ext=0;
	int end_of_file=0, file_lines=0, save_sequence=0, extract_data=0, sequence_line=0;
	int add_to_sequence=0, restore_seq_from_tmp=0, store_end_seq_in_tmp=0, seq_line_length=0;
	int line=0, count=0, length=0, next_file=0, number=0;
	int set=0, section=0, load_section=0, new_sequence_or_end=0;
	int ncbi_download=0, generic_fasta=0, discard_length=0, load_clusters=0, build_lib_selector=0;
	int protein_fasta=0, load_data=0, sequences=0, write_sequence=0;

	char tmp[1025]="", file_line[1001]="", file[1025]="", new_file[1025]="", sql[1025]="";

	FILE *read_ptr=NULL, *write_ptr=NULL;

	int from = 1, section_length = 10000, overlap = 1000;

	if ( (read_ptr=fopen( path_to_file, "rb")) == NULL )
	{
		sprintf( tmp, "%s", path_to_file );
		printf( tmp );
		printf("Failed to get pointer to source file...");
		return 0;
	}

	printf("\n");

	/* CHECK FOR MANUALLY ADDED END OF FILE '>'....*/
	file_lines = 0;
	sequences = 0;
	while ( fgets( file_line, 1001, read_ptr ) != NULL )
	{
		file_lines++;

		printf("%s", file_line );
	}

	//rewind( read_ptr );
	fclose(read_ptr);		

	printf("\n");

	return file_lines;
}


int handle_UniGene_file( char* mode, char* species, char* path_to_file )
{

	int i=0, j=0, k=0, ext=0, return_value=0;
	int end_of_file=0, file_lines=0, save_sequence=0, extract_data=0, sequence_line=0;
	int add_to_sequence=0, restore_seq_from_tmp=0, store_end_seq_in_tmp=0, seq_line_length=0;
	int line=0, count=0, length=0, next_file=0, value=0;
	int set=0, section=0, load_section=0, new_sequence_or_end=0;
	int reduction=0, id_line=0, cluster_id=0;
	int read_gi=0, stop_read=0, sequences=0, write_sequence=0, found=0;
	int close_wiggle=0, start_wiggle=0, reduce_wiggle=0, bases=0, gis=0, gap_ns=0, gap_50s=0;
	int gap_start=0, gap_stop=0, p=0, serial=0, motif_length=0;

	char tmp[10001]="", file_line[50001]="", file[1025]="", new_file[1025]="", sql[1025]="", gene[1025]="";
	char cluster[65]="", b[32]="", c[32]="";

	char id_str[33]="", lib_id_str[33]="", title[1025]="", tissue[1025]="", tissue_verb[1025]="", stage[1025]="", stage_verb[1025]="", vector[65]="";
	char accession[65]="", gi_str[65]="", clone[1025]="", end_str[33]="", seq_type[33]="";

	FILE *read_ptr=NULL, *write_ptr=NULL;

	int from=1, section_length=10000, overlap=1000;

	strcpy( file, path_to_file );

	if ( (read_ptr=fopen( file, "rb")) == NULL )
	{
		sprintf( tmp, "%s", file );
		printf( tmp );
		printf("Failed to get pointer to source file...");
		return 0;
	}

	if ( !strcmp( "CLUSTERS", mode ) ) // 
	{
/*
ID          Xl.1
:
SEQUENCE    ACC=AJ009310.1; NID=g3821787; MGC=256; SEQTYPE=mRNA
SEQUENCE    ACC=AB000825.1; NID=g156713278; PID=g156713279; SEQTYPE=mRNA
SEQUENCE    ACC=CO388881.1; NID=g49496472; CLONE=IMAGE:7299499; END=5'; LID=15914; SEQTYPE=EST; TRACE=476341722
SEQUENCE    ACC=CA982479.1; NID=g27515133; CLONE=IMAGE:6868892; END=5'; LID=5324; SEQTYPE=EST; TRACE=167367517
*/
		file_lines = 0;
		sequences = 0;
		while ( fgets( file_line, 1001, read_ptr ) != NULL )
		{
			file_lines++;

			// REMOVE TRAILING NON-PRINT
			for (j=0;j<(int)strlen(file_line);j++)
			{
				if ( file_line[j] < 32 ) break;
			}
			file_line[j] = ';';			// SO WE KNOW AL FIELDS END IN ';'
			file_line[j+1] = '\0';

			// UniGene CLUSTER ID
			if ( file_line[0] == 'I' && file_line[1] == 'D' && file_line[2] == ' ' )
			{
//				printf("%s\n", file_line );
				for (j=0;j<(int)strlen(file_line);j++) 
				{
					if ( file_line[j] == '.' ) break;
				}
				cluster_id = atoi(&file_line[j+1]);
//				printf("[%s] [%s]\n", &file_line[j], &file_line[j+1] );
//				return 0;
			}

			// COMPONENT SEQUENCE
//SEQUENCE    ACC=AJ009310.1; NID=g3821787; MGC=256; SEQTYPE=mRNA
//SEQUENCE    ACC=CO388881.1; NID=g49496472; CLONE=IMAGE:7299499; END=5'; LID=15914; SEQTYPE=EST; TRACE=476341722

			if ( find_in_string( file_line, "SEQUENCE", 0 ) == 1 ) 
			{
				sequences++;

//				lib_id_str, , clone, end_str, seq_type

				if ( (i=find_in_string( file_line, "ACC=",		0 )) > 0 ) { for (j=0;file_line[i+3+j]!=';';j++) accession[j]	= file_line[i+3+j]; accession[j]	= '\0'; } else accession[0] = '\0';
				if ( (i=find_in_string( file_line, "NID=g",		0 )) > 0 ) { for (j=0;file_line[i+4+j]!=';';j++) gi_str[j]		= file_line[i+4+j]; gi_str[j]		= '\0'; } else gi_str[0] = '\0';
				if ( (i=find_in_string( file_line, "CLONE=",	0 )) > 0 ) { for (j=0;file_line[i+5+j]!=';';j++) clone[j]		= file_line[i+5+j]; clone[j]		= '\0'; } else clone[0] = '\0';
				if ( (i=find_in_string( file_line, "END=",		0 )) > 0 ) { for (j=0;file_line[i+3+j]!=';';j++) end_str[j]		= file_line[i+3+j]; end_str[j]		= '\0'; } else end_str[0] = '\0';
				if ( (i=find_in_string( file_line, "LID=",		0 )) > 0 ) { for (j=0;file_line[i+3+j]!=';';j++) lib_id_str[j]	= file_line[i+3+j]; lib_id_str[j]	= '\0'; } else lib_id_str[0] = '\0';
				if ( (i=find_in_string( file_line, "SEQTYPE=",	0 )) > 0 ) { for (j=0;file_line[i+7+j]!=';';j++) seq_type[j]	= file_line[i+7+j]; seq_type[j]		= '\0'; } else seq_type[0] = '\0';

//				printf("%s\n", file_line );
				printf("%s\t%d\t%s\t%s\t%s\t%s\t%s\t%s\n", species, cluster_id, accession, gi_str, clone, end_str, lib_id_str, seq_type );
//				if ( sequences > 20 ) return 0;
			}

		}
	
		//rewind( read_ptr );
		fclose(read_ptr);		

		return_value = sequences;
	}

	if ( !strcmp( "LIBS", mode ) ) // 
	{
		file_lines = 0;
		sequences = 0;
		while ( fgets( file_line, 1001, read_ptr ) != NULL )
		{
			file_lines++;

			// REMOVE TRAILING NON-PRINT
			for (j=0;j<(int)strlen(file_line);j++)
			{
				if ( file_line[j] < 32 ) break;
			}
			file_line[j] = '\0';

/*
ID=16542
TITLE=Xenla_13
TISSUE=whole_body
VERBATIM_TISSUE=whole embryo
DEVELOPMENTAL_STAGE=unknown_embryonic_stage
VERBATIM_DEVELOPMENTAL_STAGE=embryo
VECTOR=pBluescript KS+
*/

			// UniGene LIB ID
			if ( file_line[0] == 'I' && file_line[1] == 'D' && file_line[2] == '=' )
			{
				// PRINT PREVIOUS ENTRY 

				if ( strlen(id_str) )
					printf("%s\t%s\t-\t-\t0\t0\t%s\t%s\t%s\t%s\t%s\t%s\n", 
						species, id_str, title, tissue, tissue_verb, stage, stage_verb, vector );

				// START NEW ENTRY
				strcpy( title, "" ); 
				strcpy( tissue, "" ); 
				strcpy( tissue_verb, "" ); 
				strcpy( stage, "" ); 
				strcpy( stage_verb, "" ); 
				strcpy( vector, "" );
				
				strcpy( id_str, &file_line[3] );
			}

			if ( file_line[0] == 'T' && file_line[1] == 'I' && file_line[5] == '=' )
			{
				strcpy( title, &file_line[6] ); 
			}

			if ( file_line[0] == 'T' && file_line[1] == 'I' && file_line[6] == '=' )
			{
				strcpy( tissue, &file_line[7] ); 
			}

			if ( file_line[0] == 'V' && file_line[1] == 'E' && file_line[15] == '=' )
			{
				strcpy( tissue_verb, &file_line[16] ); 
			}

			if ( file_line[0] == 'D' && file_line[1] == 'E' && file_line[19] == '=' )
			{
				strcpy( stage, &file_line[20] ); 
			}

			if ( file_line[0] == 'V' && file_line[1] == 'E' && file_line[28] == '=' )
			{
				strcpy( stage_verb, &file_line[29] ); 
			}

			if ( file_line[0] == 'V' && file_line[1] == 'E' && file_line[6] == '=' )
			{
				strcpy( vector, &file_line[7] );
			}

		}

		// PRINT LAST ENTRY 
		printf("%s\t%s\t-\t-\t0\t0\t%s\t%s\t%s\t%s\t%s\t%s\n", 
			species, id_str, title, tissue, tissue_verb, stage, stage_verb, vector );

	}

	return return_value;
}

int handle_text_file( char* mode, char* path_to_file, int number, char* string )
{
	int i=0, j=0, k=0, ext=0;
	int end_of_file=0, file_lines=0, save_sequence=0, extract_data=0, sequence_line=0;
	int add_to_sequence=0, restore_seq_from_tmp=0, store_end_seq_in_tmp=0, seq_line_length=0;
	int line=0, count=0, length=0, next_file=0, value=0;
	int set=0, section=0, load_section=0, new_sequence_or_end=0;
	int reduction=0, id_line=0, start_line=0, print_lines=0;
	int read_gi=0, stop_read=0, sequences=0, write_sequence=0, found=0;
	int close_wiggle=0, start_wiggle=0, reduce_wiggle=0, bases=0, gis=0, gap_ns=0, gap_50s=0;
	int gap_start=0, gap_stop=0, p=0, serial=0, motif_length=0;

	int sum=0;
	char letter='\0', last_letter='\0';

	char tmp[10001]="", file_line[50001]="", file[1025]="", new_file[1025]="", sql[1025]="", gene[1025]="";
	char a[32]="", b[32]="", c[32]="";

	FILE *read_ptr=NULL, *write_ptr=NULL;

	int from=1, section_length=10000, overlap=1000;

	strcpy( file, path_to_file );

	//strcat( file, ".fasta" );
	//printf("*** [%s]<BR>\n", tmp );
	if ( (read_ptr=fopen( file, "rb")) == NULL )
	{
		sprintf( tmp, "%s", file );
		printf( tmp );
		printf("Failed to get pointer to source file...");
		return 0;
	}

	if ( !strcmp( "SOLEXA_FASTA", mode ) || !strcmp( "SOLEXA_BCP", mode ) ) // REDUCE .WIG FILE BY FACTOR OF 10
	{

/*
	@ID32_230108_200HNAAXX_3_1_355_647
	GTATACTCCAACTACAGCTCTCTCGTATGCCGTCT
	+ID32_230108_200HNAAXX_3_1_355_647
	hhhhhhhhhhhhhhhhhhhhhhhhhhhhhhhhhhh
*/
		while ( fgets( file_line, 50000, read_ptr ) != NULL )
		{
			file_lines++;

			// REMOVE TRAILING NON-PRINT
			for (j=0;j<(int)strlen(file_line);j++)
			{
				if ( file_line[j] < 32 ) break;
			}
			file_line[j] = '\0';

			if ( file_line[0] == '@' )
			{
				id_line = file_lines;
			}

			if ( !strcmp( "SOLEXA_FASTA", mode ) ) 
			{
				if ( file_lines == id_line )	printf(">%s\n", &file_line[1] );
				if ( file_lines == id_line + 1) printf("%s\n", file_line );
			}
			if ( !strcmp( "SOLEXA_BCP", mode ) ) // REDUCE .WIG FILE BY FACTOR OF 10
			{
				if ( file_lines == id_line )	printf("%s\t", &file_line[1] );	// ID
				if ( file_lines == id_line + 1) printf("%s\t", file_line );		// SEQUENCE
				if ( file_lines == id_line + 3) printf("%s\t\n", file_line );		// QUALITY (NEXT FIELD FOR EXTRACTED TAG)
			}

		}
	}

	if ( !strcmp( "REDUCE", mode ) || !strcmp( "COMBINE", mode ) ) // REDUCE .WIG FILE BY FACTOR OF 10
	{

/*
browser hide all
browser pack knownGene ensGene refGene genscan multiz17way
track name="H3R2me1_ht8-a" description="H3R2me1_ht8_ht:8_FL:120_dupe_rds_inc" type="start_wiggle_0" color=50,50,150 yLineMark=0.0 yLineOnOff=on visibility=2 
fixedStep chrom=chr10 start=3129342 step=1 
1
1
1
:
:
fixedStep chrom=chr10 start=3129342 step=1 
1
2
3
:
*/
		file_lines		= 0;
		start_wiggle	= 0;
		reduce_wiggle	= 0;
		close_wiggle	= 0;	
		count			= 0;
		sum				= 0;
		reduction		= number;
		while ( fgets( file_line, 50000, read_ptr ) != NULL )
		{
			file_lines++;

			if ( find_in_string( file_line, "browser", 0 ) ) 
			{
				for (i=0;i<(int)strlen(file_line);i++) if ( file_line[i] < 32 ) file_line[i] = '\0';
				if ( !strcmp( "REDUCE", mode ) ) printf( "%s\n", file_line );
				else  printf( "\n" );
				continue;
			}
			if ( find_in_string( file_line, "track", 0 ) ) 
			{
				for (i=0;i<(int)strlen(file_line);i++) if ( file_line[i] < 32 ) file_line[i] = '\0';
				j = find_in_string( file_line, "description=", 0 );
				file_line[j-3] = '\0';
				printf( "%s.r%d\" %s\n", file_line, reduction, &file_line[j-1] );
				count = 0;
				sum = 0;
				continue;
			}
			if ( find_in_string( file_line, "fixedStep", 0 ) ) 
			{
				for (i=0;i<(int)strlen(file_line);i++) if ( file_line[i] < 32 ) file_line[i] = '\0';
				if ( count )
				{				
					printf("%d\n", (int)((2*(1.0*sum/count) + 1)/2) );  // ROUNDS FLOAT BY INTEGER TRUNCATION ON PRINT
				}

				j = find_in_string( file_line, "step=", 0 );
				file_line[j-1] = '\0';
				sprintf( tmp, "step=%d", reduction );
				strcat( file_line, tmp );

				printf( "%s\n", file_line );
				count = 0;
				sum = 0;

				continue;
			}

			// MUST BE A DATA LINE

			count++;
			value = atoi( file_line );
			sum += value;

//			printf("\t%d\t%d\t%d\t%d\n", file_lines, count, value, sum );

			if ( count%reduction == 0 )
			{				
				printf("%d\n", (int)((2*(1.0*sum/count) + 1)/2) );  // ROUNDS FLOAT BY INTEGER TRUNCATION ON PRINT
				count = 0;
				sum = 0;
			}

		}
	
				printf("%d\n", (int)((2*(1.0*sum/count) + 1)/2) );  // ROUNDS FLOAT BY INTEGER TRUNCATION ON PRINT

		//rewind( read_ptr );
		fclose(read_ptr);		

		return gis;
	}

	if ( !strcmp( "SECTION", mode ) ) // 
	{
		start_line	= number;
		print_lines = atoi(string);

		file_lines = 0;
		while ( fgets( file_line, 50000, read_ptr ) != NULL )
		{
			file_lines++;

			if ( file_lines >= start_line ) printf("%s", file_line );
			if ( file_lines > start_line + print_lines ) break;

		}

		fclose(read_ptr);		
		return print_lines;
	}

	if ( !strcmp( "GIS", mode ) ) // 
	{
		file_lines = 0;
		sequences = 0;
		while ( fgets( file_line, 50000, read_ptr ) != NULL )
		{
			file_lines++;

			length = strlen( file_line );

			// gi|8768686886|etc

			for (i=0;i<(int)strlen(file_line);i++)
			{
//				printf("%d %d %c %d \t%s\n", i, file_line[i], file_line[i], j, tmp );
				if ( file_line[i] == 'g' && file_line[i+1] == 'i' && file_line[i+2] == '|' ) 
				{
					gis++;
					read_gi = 1;
					j = 0;
				}
				if ( read_gi && file_line[i] < 32 ) stop_read = 1;
				
				if ( stop_read ) 
				{
					stop_read = 0;
					read_gi = 0;
					tmp[j++] = '\0';
//					printf("%d\t%s\n", gis, tmp );
					printf("%s\n", tmp );
					tmp[0] = '\0';
				}
				if ( read_gi ) 
				{
					tmp[j++] = file_line[i];
				}
			}

		}
	
		//rewind( read_ptr );
		fclose(read_ptr);		

		return gis;
	}

	if ( !strcmp( "NP_BIND", mode ) ) // 
	{
		file_lines = 0;
		sequences = 0;
		while ( fgets( file_line, 1001, read_ptr ) != NULL )
		{
			file_lines++;

			length = strlen( file_line );

			if ( file_line[0] == 'I' && file_line[1] == 'D' )
			{
				strtok( file_line, " " );
				sprintf( gene, "%s", strtok( NULL, " " ) );
//				strcpy( tmp, file_line );
			}

			if ( file_line[0] == 'F' && file_line[1] == 'T' )
			{
				if ( find_in_string( file_line, "NP_BIND", 0 ) ) 
				{
					strcpy( tmp, file_line );
					strtok( tmp, " " );
					strtok( NULL, " " );
					sprintf( a, "%s", strtok( NULL, " " ) );	// START
					sprintf( b, "%s", strtok( NULL, " " ) );	// STOP
					sprintf( c, "%s", strtok( NULL, " ." ) );	// TYPE

					printf("%s\t%s\t%s\t%s\n", gene, a, b, c );
				}
			}

			if ( length > 10000 ) 
				return error("File lines too long! > 1000 chars");

			if ( file_lines == 1 && length == 999 ) return error("FILE LINES PROBABLY END \\13, NOT \\13\\10");
		}
	
		//rewind( read_ptr );
		fclose(read_ptr);		

		return sequences;
	}

	if ( !strcmp( "CLEAN", mode ) ) // 
	{
		file_lines = 0;
		sequences = 0;
		while ( fgets( file_line, 10000, read_ptr ) != NULL )
		{
			file_lines++;

//			printf( "INPUT %s", file_line );

			length = strlen( file_line );

			for(i=length;i>0;i--)
			{
//				printf( "%d\n", file_line[i] );
				if ( file_line[i] == 10 || file_line[i] == 13 || file_line[i] == 1 ) file_line[i] = '\0';
			}

//			printf( "%d %d %d %d %s", file_line[length-3], file_line[length-2], file_line[length-1], file_line[length], file_line );

//			if ( file_line[length] < 0 ) file_line[length] = '\0';

			printf( "%s\n", file_line );

			if ( length > 10000 ) 
				return error("File lines too long! > 1000 chars");
		}
	
		//rewind( read_ptr );
		fclose(read_ptr);		

		return sequences;
	}

	return 0;
}


int handle_fasta_file( char* mode, char* path_to_file, int chunk_size, int bits,  char* string )
{

	// char* string		EXTRACT, as stringING
	//					MAP as MOTIF
	//					SPLIT as STYLE (NUMBER/LENGTH)

	int i=0, j=0, k=0, ext=0;
	int end_of_file=0, file_lines=0, save_sequence=0, extract_data=0, sequence_line=0;
	int add_to_sequence=0, restore_seq_from_tmp=0, store_end_seq_in_tmp=0, seq_line_length=0;
	int line=0, count=0, length=0, next_file=0, number=0;
	int set=0, section=0, load_section=0, new_sequence_or_end=0;
	int ncbi_download=0, generic_fasta=0, discard_length=0, load_clusters=0, build_lib_selector=0;
	int protein_fasta=0, load_data=0, sequences=0, write_sequence=0, found=0;
	int million_ns=0, million_bases=0, ns=0, total_bases=0, bases=0, gaps=0, gap_ns=0, gap_50s=0;
	int gap_start=0, gap_stop=0, p=0, serial=0, motif_length=0, local=0;

	int a=0, c=0, g=0, t=0, total_a=0, total_c=0, total_g=0, total_t=0;

	int repeat_length=0;
	char repeat[16]="";

	char letter='\0', last_letter='\0';

	char tmp[1025]="", file_line[1001]="", file[1025]="", new_file[1025]="", sql[1025]="", scaffold[1025]="";
	char motif[1025]="", current[1025]="";

	FILE *read_ptr=NULL, *write_ptr=NULL;

	int from=1, section_length=10000, overlap=1000;

	strcpy( file, path_to_file );

//	strcat( file, ".fasta" );
	//printf("*** [%s]<BR>\n", tmp );
	if ( (read_ptr=fopen( file, "rb")) == NULL )
	{
		sprintf( tmp, "%s", file );
		printf( tmp );
		printf("Failed to get pointer to source file...");
		return 0;
	}

	if ( !strcmp( "SIZE", mode ) ) // 
	{
		/* CHECK FOR MANUALLY ADDED END OF FILE '>'....*/
		file_lines = 0;
		sequences = 0;
		while ( fgets( file_line, 1001, read_ptr ) != NULL )
		{
			file_lines++;

			length = strlen( file_line );

			if ( file_line[0] == '>' )
			{
				sequences++;
			}

			if ( length > 10000 ) 
				return error("File lines too long! > 1000 chars");

			if ( file_lines == 1 && length == 999 ) return error("FILE LINES PROBABLY END \\13, NOT \\13\\10");
		}
	
		//rewind( read_ptr );
		fclose(read_ptr);		

		printf("CONTAINS %d SEQUENCES\n", sequences );

		return sequences;
	}
	else if ( !strcmp( "SPLIT", mode ) ) // 
	{
		// STYLE MAY BE SPLIT BY 'NUMBER' OR SPLIT BY 'LENGTH'
		//		chunk_size	IS NUMBER OF SEQS OR LENGTH OF SEQUENCE IN CHUNK
		//      bits		IS NUMBER OF SUB-FILES

		number = 1;

		ext = find_in_string( path_to_file, ".fas", 1 );

		path_to_file[ext-1] = '\0';

		if ( bits ) sprintf( new_file, "%s-%d-%03d.fasta", path_to_file, bits, number );
		else		sprintf( new_file, "%s-%d.fasta", path_to_file, number );
		if ( (write_ptr=fopen( new_file, "wb")) == NULL )
		{
			sprintf( tmp, "%s", new_file );
			printf( tmp );
			printf("Failed to get pointer to target file...");
			return 0;
		}

//		printf( "\nFILE %d '%s'\n", number, new_file );

		/* CHECK FOR MANUALLY ADDED END OF FILE '>'....*/
		file_lines	= 0;
		bases		= 0;
		sequences	= 0;
		while ( fgets( file_line, 1001, read_ptr ) != NULL )
		{
			file_lines++;
					
			if ( file_line[0] == '>' )
			{
				sequences++;
				if ( !strcmp( "NUMBER", string ) )
				{
					if ( sequences > 1 && (sequences - 1)%chunk_size == 0 ) next_file = 1;
				}
				if ( !strcmp( "LENGTH", string ) )
				{
//					printf("\t%d \t%d \t%d\n", sequences, bases, chunk_size );
					if ( sequences > 1 && bases > chunk_size && number < bits ) next_file = 1;
															// NOT FOR LAST CHUNK!!
				}
			}
			else if ( !strcmp( "LENGTH", string ) )
			{
				for (i=0;i<(int)strlen(file_line);i++) 
				{
					if ( file_line[i] > 32 ) 
					{
						bases++; // PRINTABLE CHARACTER
					}
				}
			}

			if ( next_file )
			{ 
				bases		= 0;
				next_file	= 0;
				number++;
				fclose(write_ptr);		

//				if (number > chunks) return printf("DONE");

				sprintf( tmp, "\nbatch %d, done %d, file %s closed", chunk_size, sequences, new_file );
				printf( tmp );
				
				if ( bits ) sprintf( new_file, "%s-%d-%03d.fasta", path_to_file, bits, number );
				else		sprintf( new_file, "%s-%d.fasta", path_to_file, number );
				if ( (write_ptr=fopen( new_file, "wb")) == NULL )
				{
					sprintf( tmp, "%s", new_file );
					printf( tmp );
					printf("Failed to get pointer to target file...");
					return 0;
				}

//				printf( "\nFILE %d '%s'\n", number, new_file );
			}

			fputs( file_line, write_ptr ); //				return error("Write failed");
		}

		sprintf( tmp, "\nbatch %d, done %d, file %s finished\n\n", chunk_size, sequences, new_file );
		printf( tmp );

		fclose(read_ptr);		
		fclose(write_ptr);		

		return sequences;
	}
	else if ( !strcmp( "FASTA_LENGTHS", mode ) || !strcmp( "FASTA_LENGTH", mode ) ) // 
	{
		bases			= 0;
		total_bases		= 0;
		file_lines		= 0;
		sequences		= 0;
		while ( fgets( file_line, 1001, read_ptr ) != NULL )
		{
			file_lines++;

//			printf("%d [%s]\n", file_lines, file_line );
//			if ( file_lines > 25 ) return 0;

			length = strlen( file_line );

			if ( file_line[0] == '>' ) 
			{
				if ( sequences && !strcmp( "FASTA_LENGTHS", mode ) )
				{
					printf("\t%s\t%d\t%d\n", scaffold, bases, total_bases );
				}
				total_bases += bases;
					
				bases = 0;
				sequences++;

				for (j=0;j<(int)strlen(file_line);j++)
				{
					if ( file_line[j] <= 32 ) break;
				}
				file_line[j] = '\0';
				strcpy( scaffold, &file_line[1] );

//				if ( !strcmp( "scaffold_11", scaffold ) ) return 0;

				continue;
			}

			for (i=0;i<length;i++) 
			{
				if ( file_line[i] > 32 ) 
				{
					bases++; // PRINTABLE CHARACTER
				}
			}

		}

		// LAST ONE
		total_bases += bases;
		 if ( !strcmp( "FASTA_LENGTHS", mode ) ) printf("\t%s\t%d\t%d\n", scaffold, bases, total_bases );
		 if ( !strcmp( "FASTA_LENGTH",  mode ) ) printf("\t%d\t%d\n", sequences, total_bases );


		//rewind( read_ptr );
		fclose(read_ptr);		

//		printf("CONTAINS %d SEQUENCES\n", sequences );

		return total_bases;

	}
	else if ( !strcmp( "ACGT", mode ) || !strcmp( "ACGT_BY_SEQUENCE", mode ) || !strcmp( "ACGT_BY_CHUNK", mode ) ) // 
	{
		a	= 0;
		c	= 0;
		g	= 0;
		t	= 0;
		total_a	= 0;
		total_c	= 0;
		total_g	= 0;
		total_t	= 0;

		bases			= 0;
		total_bases		= 0;
		file_lines		= 0;
		sequences		= 0;
		while ( fgets( file_line, 1001, read_ptr ) != NULL )
		{ 
			file_lines++;

			// REMOVE TRAILING NON-PRINT
			for (j=0;j<(int)strlen(file_line);j++)
			{
				if ( file_line[j] < 32 ) break;
			}
			file_line[j] = '\0';

//			printf("%d [%s]\n", file_lines, file_line );
//			if ( file_lines > 25 ) return 0;

			length = strlen( file_line );

			if ( file_line[0] == '>' ) 
			{
				if ( sequences && !strcmp( "ACGT_BY_SEQUENCE", mode ) )
				{
					printf("%s\t%d\t%d\t%d\t%d\t%d\t%4.4g\t%4.4g\t%s\n", 
						string,
						a, c, g, t, bases,
						(float)(c + g)/(float)(a + t),
						(float)(a + g)/(float)(c + t),
						scaffold );
				}
				total_bases += bases;
				total_a	+= a;
				total_c	+= c;
				total_g	+= g;
				total_t	+= t;
	
				bases = 0;
				a	= 0;
				c	= 0;
				g	= 0;
				t	= 0;
				sequences++;

				for (j=0;j<(int)strlen(file_line);j++)
				{
					if ( file_line[j] <= 32 ) break;
				}
				file_line[j] = '\0';
				strcpy( scaffold, &file_line[1] );

//				if ( !strcmp( "scaffold_11", scaffold ) ) return 0;

				continue;
			}

			for (i=0;i<length;i++) 
			{
				if ( file_line[i] > 32 ) 
				{
					bases++; // PRINTABLE CHARACTER
					if ( toupper(file_line[i]) == 'A' ) a++;
					if ( toupper(file_line[i]) == 'C' ) c++;
					if ( toupper(file_line[i]) == 'G' ) g++;
					if ( toupper(file_line[i]) == 'T' ) t++;

//					printf("%d: %d\t%d\t%d\t%d\t%d\n", i, a, c, g, t, bases );

					if ( 0 ) //bases && bases%chunk_size == 0 && !strcmp( "ACGT_BY_CHUNK", mode ) )
					{
						printf("%s\t%d\t%d\t%d\t%d\t%d\t%4.4g\t%4.4g\t%s\t%d\n", 
							string,
							a, c, g, t, bases,
							(float)(c + g)/(float)(a + t),
							(float)(a + g)/(float)(c + t),
							scaffold, bases );
						a	= 0;
						c	= 0;
						g	= 0;
						t	= 0;
					}
				}
			}

		}

		// LAST ONE
		total_bases += bases;
		total_a	+= a;
		total_c	+= c;
		total_g	+= g;
		total_t	+= t;

		if ( !strcmp( "ACGT_BY_SEQUENCE", mode ) ) 
		{
			printf("%s\t%d\t%d\t%d\t%d\t%d\t%4.4g\t%4.4g\t%s\n", 
				string,
				a, c, g, t, bases,
				(float)(c + g)/(float)(a + t),
				(float)(a + g)/(float)(c + t),
				scaffold );
		}
		if ( !strcmp( "ACGT",  mode ) ) 
		{
			printf("%s\t%d\t%d\t%d\t%d\t%d\t%d\t%4.4g\t%4.4g\t%s\n", 
				string,
				sequences, total_a, total_c, total_g, total_t, total_bases,
				(float)(total_c + total_g)/(float)(total_a + total_t),
				(float)(total_a + total_g)/(float)(total_c + total_t),
				path_to_file );
		}

		//rewind( read_ptr );
		fclose(read_ptr);		

//		printf("CONTAINS %d SEQUENCES\n", sequences );

		return total_bases;

	}
	else if ( !strcmp( "REPEATS", mode ) )
	{
		file_lines		= 0;
		sequences		= 0;
		while ( fgets( file_line, 1001, read_ptr ) != NULL )
		{
			file_lines++;

//			printf("%d [%s]\n", file_lines, file_line );
//			if ( file_lines > 25 ) return 0;

			length = strlen( file_line );

			if ( file_line[0] == '>' ) 
			{
				sequences++;

				for (j=0;j<(int)strlen(file_line);j++)
				{
					if ( file_line[j] <= 32 ) break;
				}
				file_line[j] = '\0';
				strcpy( scaffold, &file_line[1] );

				continue;
			}

			for (i=0;i<length;i++) 
			{
				if ( file_line[i] > 32 ) 
				{
					bases++; // PRINTABLE CHARACTER

					if ( i > 1 && i%2 == 0 )	// EVEN NUMBERS FROM 2
					{
						if ( toupper(file_line[i]) != 'N' )
						{
							if ( toupper(file_line[i]) == toupper(file_line[i-2])
								&&
								toupper(file_line[i+1]) == toupper(file_line[i-1]) )
							{
								// FOUND DI- REPEAT 
								if ( !repeat_length )
								{
									repeat[0] = toupper(file_line[i]);
									repeat[1] = toupper(file_line[i+1]);
									repeat[2] = '\0';
									repeat_length++;
								}	
								repeat_length++;
							}
							else
							{
								if (repeat_length >= chunk_size ) 
								{
									printf("\n%s\t%d", repeat, repeat_length );
								}
								// NOT FOUND DI- REPEAT 
								repeat_length = 0;
								repeat[0] = '\0';
							}
						}
					}
				}
			}
		}

		// LAST ONE
		total_bases += bases;
		fclose(read_ptr);		
		return total_bases;
	}
	else if ( !strcmp( "PUR_PYR", mode ) ) 
	{
		file_lines		= 0;
		sequences		= 0;
		while ( fgets( file_line, 1001, read_ptr ) != NULL )
		{
			file_lines++;

			length = strlen( file_line );

			if ( file_line[0] == '>' ) 
			{
				sequences++;

				for (j=0;j<(int)strlen(file_line);j++)
				{
					if ( file_line[j] <= 32 ) break;
				}
				file_line[j] = '\0';
				strcpy( scaffold, &file_line[1] );

				continue;
			}

			for (i=0;i<length;i++) 
			{
				if ( file_line[i] > 32 ) 
				{
					bases++; // PRINTABLE CHARACTER

					if ( i > 1 && i%2 == 0 )	// EVEN NUMBERS FROM 2
					{
						if ( toupper(file_line[i]) != 'N' )
						{
//							if  ( ( base_type(file_line[i]) == base_type(file_line[i+2]) && base_type(file_line[i+1]) == base_type(file_line[i+3]) ) 
//								&& 
//									// FURTHER CHECK THAT IT WAS NOT A SIMPLE NUCLEOTIDE REPEAT...
//								( file_line[i] != file_line[i+2] || file_line[i+1] != file_line[i+3] ) )
							if  ( base_type(file_line[i]) == base_type(file_line[i+2]) && base_type(file_line[i+1]) == base_type(file_line[i+3]) ) 
							{
								// FOUND DI- REPEAT 

								if ( !repeat_length )
								{
									j = 0;
									repeat[0] = base_type(file_line[i]);
									repeat[1] = base_type(file_line[i+1]);
									repeat[2] = '\0';
									tmp[j++] = file_line[i];
									tmp[j++] = file_line[i+1];
									repeat_length++;
								}	

								tmp[j++] = file_line[i+2];
								tmp[j++] = file_line[i+3];
								tmp[j]   = '\0';
								repeat_length++;
							}
							else // NOT REPEATED SO CLOSE OFF
							{
								if (repeat_length >= chunk_size ) 
								{
									printf("%s\t%d\t%s\n", repeat, repeat_length, tmp );
								}
								// NOT FOUND DI- REPEAT 
								repeat_length = 0;
								repeat[0] = '\0';
								tmp[0] = '\0';
							}
						}
					}
				}
			}
		}

		// LAST ONE
		total_bases += bases;
		fclose(read_ptr);		
		return total_bases;
	}
	else if ( !strcmp( "COUNT", mode ) ) // GAP MAPPING
	{
		million_ns		= 0;
		million_bases	= 0;
		ns				= 0; 
		gap_50s			= 0;
		gaps			= 0;
		gap_ns			= 0;
		bases			= 0;
		file_lines		= 0;
		while ( fgets( file_line, 1001, read_ptr ) != NULL )
		{
			file_lines++;

//			printf("%d [%s]\n", file_lines, file_line );
//			if ( file_lines > 25 ) return 0;

			length = strlen( file_line );

			if ( file_line[0] == '>' ) 
			{
				p = 0;
				for (j=0;j<(int)strlen(file_line);j++)
				{
					if ( file_line[j] <= 32 ) break;
				}
				file_line[j] = '\0';
				strcpy( scaffold, &file_line[1] );

//				if ( !strcmp( "scaffold_11", scaffold ) ) return 0;

				continue;
			}

			for (i=0;i<length;i++) 
			{
				if ( file_line[i] > 32 ) 
				{
					p++; // PRINTABLE CHARACTER
					last_letter = letter;
					letter = toupper(file_line[i]);
					if ( letter == 'N' ) 
					{
						ns++;
						// CHECK IF GAP STARTS...
						if ( last_letter != 'N' && last_letter > 64 && last_letter < 85 ) 
						{
							gap_start = p;
							gap_ns = 0;
							gaps++;
//							printf("start %5d %5d ", gap_start, gaps );
						}
						gap_ns++;
					}
					else // NOT 'N'
					{

						// PROBABLY ACGT
						if ( letter > 64 && letter < 85 ) 
						{	
							if ( gap_ns ) // FIRST BASE AFTER GAP
							{
								gap_stop = p - 1;
								if ( gap_ns == 50 ) gap_50s++;
								gap_ns = 0;
//								printf(": stop %5d %5d: ", gap_stop, gaps );
								printf("%s\t%d\t%d\n", scaffold, gap_start, gap_stop );
							}

							bases++;
						}
					}
				}
				if ( ns >= 1000000 ) { million_ns++; ns = 0; }
				if ( bases >= 1000000 ) { million_bases++; bases = 0; }
			}

			if ( chunk_size )
			{
				if ( file_lines%chunk_size == 0 ) 
					printf("line %d: bases %d %d, nns %d %d, gaps %d (%d =50)\n", file_lines, million_bases, bases, million_ns, ns, gaps, gap_50s );
			}
		}
	
		//rewind( read_ptr );
		fclose(read_ptr);		

//		printf("CONTAINS %d SEQUENCES\n", sequences );

		return sequences;

	}
	else if ( !strcmp( "MAP", mode ) ) // MOTIF MAPPING
	{
		serial			= 0;
		file_lines		= 0;
	
		strcpy( motif, string );
		motif_length = strlen( motif );
		tmp[motif_length] = '\0';

		printf(" motif: %s %d\n", motif, motif_length );

		while ( fgets( file_line, 1001, read_ptr ) != NULL )
		{
			file_lines++;

//			printf("%d [%s]\n", file_lines, file_line );
//			continue;

//			if ( file_lines > 25 ) return 0;

			length = strlen( file_line );

			if ( file_line[0] == '>' ) 
			{
				p = 0;
				for (j=0;j<(int)strlen(file_line);j++)
				{
					if ( file_line[j] <= 32 ) break;
				}
				file_line[j] = '\0';
				strcpy( scaffold, &file_line[1] );

//				if ( !strcmp( "scaffold_11", scaffold ) ) return 0;

//				printf("%s\n", scaffold );
					
				continue;
			}

			for (i=0;i<length;i++) 
			{
				if ( file_line[i] > 32 ) 
				{
					p++; // PRINTABLE CHARACTER

					// SHUFFLE BUFFER BACKWARDS (NEEDED TO CROSS LINE BREAKS)
					for (j=1;j<motif_length;j++) tmp[j - 1] = tmp[j]; 

					tmp[motif_length - 1] = file_line[i];

					if (!strcmp( motif, tmp )) 
					{
						serial++;
						printf("%s\t%d\t%s\t%d\n", tmp, serial, scaffold, p - motif_length + 1 );
					}
/*
					if ( file_line[i] == 'T' )
						if ( file_line[i+1] == 'T' )
							if ( file_line[i+2] == 'A' )
								if ( file_line[i+3] == 'G' )
									if ( file_line[i+4] == 'G' )
										if ( file_line[i+5] == 'G' )
										{
											serial++;
											printf("%d\tTTAGGG\t%s\t%d\n", serial, scaffold, p );
										}
*/				}
			}
		}
	
		//rewind( read_ptr );
		fclose(read_ptr);		

//		printf("CONTAINS %d SEQUENCES\n", sequences );

		return sequences;

	}
	else if ( !strcmp( "LOAD", mode ) ) // INTO DATABASE blk..fasta_sequences
	{
		//MAYBE...
	}
	else if ( !strcmp( "EXTRACT", mode ) ) // 
	{
		number = 1;

		ext = find_in_string( path_to_file, ".fas", 1 );

		path_to_file[ext-1] = '\0';

		printf("\nMODE: %s - %s %d\n", mode, path_to_file, ext );

		sprintf( new_file, "%s-%s.fasta", path_to_file, string );
		if ( (write_ptr=fopen( new_file, "wb")) == NULL )
		{
			sprintf( tmp, "%s", new_file );
			printf( tmp );
			printf("Failed to get pointer to target file...");
			return 0;
		}

		printf( "\nFILE %d '%s'\n", number, new_file );

		/* CHECK FOR MANUALLY ADDED END OF FILE '>'....*/
		file_lines = 0;
		write_sequence = 0;
		while ( fgets( file_line, 1001, read_ptr ) != NULL )
		{
			file_lines++;
					
			if ( file_line[0] == '>' )
			{
				sequences++;
				if ( write_sequence  ) break; /// DONE!
				//xxx

				if ( find_in_string( file_line, string, 1 ) == 2 ) write_sequence = 1;
			}

			if ( write_sequence  ) fputs( file_line, write_ptr ); //				return error("Write failed");
		}

		sprintf( tmp, "\nbatch %d, done %d, file %s finished\n\n", chunk_size, sequences, new_file );
		printf( tmp );

		fclose(read_ptr);		
		fclose(write_ptr);		

		return sequences;
	}
	else if ( !strcmp( "SYNONYMS", mode ) ) // 
	{
//		ext = find_in_string( path_to_file, "-SYNONYMS", 1 );
//		path_to_file[ext+7] = '\0';
//		printf("\nMODE: %s - %s %d\n", mode, path_to_file, ext );

//		sprintf( new_file, "%s-DATA.txt", path_to_file );
		if (0) //(write_ptr=fopen( new_file, "wb")) == NULL )
		{
			sprintf( tmp, "%s", new_file );
			printf( tmp );
			printf("Failed to get pointer to target file...");
			return 0;
		}

//		printf( "\nFILE %d '%s'\n", number, new_file );

		/* CHECK FOR MANUALLY ADDED END OF FILE '>'....*/
		file_lines = 0;
		sequences  = 0;
		while ( fgets( file_line, 1001, read_ptr ) != NULL )
		{
			file_lines++;

			// REMOVE TRAILING NON-PRINT
			for (j=0;j<(int)strlen(file_line);j++)
			{
				if ( file_line[j] < 32 ) break;
			}
			file_line[j] = '\0';

			if ( file_line[0] == '>' ) 
			{
				set		= file_lines;
				local = 0;
			}
			if ( file_line[0] == 'g' && file_line[1] == 'i' ) local++;

//			printf("%d %s\n", local, file_line );

			if ( local == 1 ) // COPY INTO PRIMARY
			{
				strcpy( current, file_line );
			}

			if ( local > 1 ) // COPY INTO SECONDARY
			{
				if ( local == 2 )  
				{
					for (j=3;j<(int)strlen(current);j++)
					{
						tmp[j-3] = current[j];
						if ( !isdigit(current[j]) ) { tmp[j-3] = '\0'; break; }
					}
					sequences++;
//					if ( sequences > 1910000 ) 
						printf( "%d\t1\t%s\t0\t%s\n", set, tmp, current );	// SUBSEQUENT
				}

				for (j=3;j<(int)strlen(file_line);j++)
				{
					tmp[j-3] = file_line[j];
					if ( !isdigit(file_line[j]) ) { tmp[j-3] = '\0'; break; }
				}

				sequences++;
//				if ( sequences > 1910000 ) 
					printf( "%d\t%d\t%s\t0\t%s\n", set, local, tmp, file_line );	// SUBSEQUENT
	
//				printf( "%d\t0\t0\t%s\t%s\n", set, current, file_line );
//				printf( "%d\t0\t0\t%s\t%s\n", set, current, file_line );
//				fputs( tmp, write_ptr ); //				return error("Write failed");

//				if ( sequences > 1920000 ) return 0;

			}

		}

		fclose(read_ptr);		
//		fclose(write_ptr);		

		return sequences;
	}


	return 0;
}


int is_file_present( char* complete_path )
{
	FILE* ptr=NULL;

	//printf("*** [%s]<BR>", complete_path );
		
	if ( (ptr=fopen( complete_path, "r" )) == NULL ) return 0;
	else return 1;
}

int print_every( int i, int number, char* prefix, char* message )
{
	if ( i%number == 0 ) 
	{
		printf( "%s%5d%s", prefix, i, message );
		fflush( stdout );
		return 1;
	}

	return 0;
}


/************************ STRING FUNCTIONS *************************/
int zip_up_text( char* text )
{
	int count=0, i=0, j=0;
	
	for (i=0;i<(int)strlen(text);i++)
	{
		if ( !isprint(text[i]) ) 
		{
			count++;
			if ( count > 1 ) 
			{
				// ZIP STRING UP INTO XTRA CHARACTER - <= GETS LAST '\0' TOO
				for (j=i;j<=(int)strlen(text);j++)
				{
					text[j-1] = text[j];	
				}
				count = 0;
			}
		}
		else
		{
			count = 0;
		}
	}		
	
	return 0;
}

int join_up_text( char* text, int keep_def_line ) // EXCEPT FOR INITIAL DEFLINE
{
	int count=0, i=0, j=0, length=0, in_def_line=0, end_def_line=0;
		
	if ( keep_def_line && text[0] == '>' )
	{
		in_def_line = 1;
	}

	length = strlen(text);

	for (i=0;i<length;i++)
	{	 
//		printf("<BR>%d %d def-line? %d (%d)", i, text[i], in_def_line, keep_def_line );
		count = 0;
//		if ( !isprint(text[i]) || text[i] == ' ' ) 

		if ( in_def_line )
		{
			if ( text[i] < 32 ) in_def_line	= 0; // KEEPS ONE OF NON-PRINTING CHARACTERS...
//			if ( end_def_line ) in_def_line = 0; 
//			{
//				if ( text[i] > 32 ) 
//			}
		}
		else
		{										// REMOVES TRAILING NUMBERS IN GenBank format
			while ( text[i] && ( text[i] <= 32 || isdigit(text[i]) ) ) // MAY HAVE CONSECUTIVE CHARACTERS TO ZIP UP
			{
				// ZIP STRING UP INTO XTRA CHARACTER - <= GETS LAST '\0' TOO
				for (j=i;j<length;j++)
				{
					text[j] = text[j+1];	
				}
			}
		}
	}		
	
	return 0;
}


int same_as( char* tgt, char* src )
{
	if ( strcmp( tgt, src ) ) return 0;
	else					  return 1;
}

// NUMBERS ONLY!! ADDS '1' BEFORE 'e' IF AT START...
int extract_token( char* search_in, int from , char nws_terminator, char* token, int buffer_length )
{
	int i=0, j=0, non_white=0;
	char tmp[1024]="";

	if ( nws_terminator == ' ' )
		return error("Mustn't use 'blank' as non-whitespace terminator in extract_token()");

	for (i=from;i<(int)strlen( search_in );i++) 
	{
		if ( j >= buffer_length ) 
		{
			sprintf( tmp, "Exceeded buffer length [%d] in extract_token()", buffer_length );
			return error( tmp );
		}

		if ( search_in[i] == '\0' || search_in[i] == nws_terminator ) break; 

		if ( non_white ) 
		{
			if ( search_in[i] <= 32 || search_in[i] == nws_terminator ) break;
		}

		if ( search_in[i] > 32 ) 
		{
			non_white = 1;
			if ( j == 0 ) // PREPEND '1' IF FIRST CHAR IS 'e' 
			{
				if ( search_in[i] == 'e' ) token[j++] = '1';
			}
			token[j++] = search_in[i];
		}

			//printf("%d %d - ", search_in[i+j], look_for[j] );
	}
	token[j] = '\0'; 

	return j;
}

int find_in_string( char* search_in, char* look_for, int from )
{
	int i=0, j=0, hit=0, debug=0;

//	if ( !strcmp( "Minus", look_for ) ) debug = 1;

	if ( debug ) printf("look for [%s].%d in [%s].%d<BR>\n", look_for, strlen(look_for), search_in, strlen(search_in) );

	hit = 0;
	for (i=from;i<=(int)(strlen( search_in ) - (int)strlen( look_for ));i++) 
	{
		for (j=0;j<(int)strlen( look_for );j++) 
		{
			if ( debug ) printf("%d(%c) %d(%c) - ", search_in[i+j], search_in[i+j], look_for[j], look_for[j] );
			// SEE IF NEXT CHARACTER MATCHES
			if ( search_in[i+j] != look_for[j] ) break;

			// SEE IF MATCHED ALL CHARACTERS
			if ( j == (int)strlen( look_for ) - 1 ) 
			{
				if ( debug ) printf("*** MATCHED - '%s'", look_for );
				hit = 1;
				break;
			}
		}

		if ( debug ) printf("*** END OF WORD<BR>");
		if ( hit ) break;
	}

	i++; // SO THAT RETURN VALUE WILL BE NUMBER IN STRING (NOT C-STYLE!!)

	if ( debug ) printf("*** LAST i %d<BR>", i );

	if ( !hit ) i = 0;
	
	if ( debug ) printf("*** RETURNING %d<BR>", i );

	return i;
}

int is_probably_a_number( char* text )
{
	int is_number=0, i=0, j=0;

	i			= 0;
	is_number	= 1;

	if ( text[0] == '-' ) 
	{
		if ( (int)strlen(text) == 1 )  { is_number = 0; return is_number; }
		i++; // OK TO BE A NUMBER AND SKIP TO NEXT ONE
	}
	while ( i < (int)strlen(text)  )
	{
		if ( !isdigit( text[i] ) )
		{
			if ( text[i] != '.' && text[i] != ',' ) { is_number = 0; break; }
		}
		i++;
	}

	return is_number;
}

int is_probably_protein( char* text )
{
	int is_protein=0, i=0, j=0;

	is_protein	= 0;

	// FIND END OF DEF-LINE
	if ( text[0] == '>' )
	{
		while ( text[i++] >= 32 );
	}

	for (j=i;j<(int)strlen(text);j++)
	{
		if ( toupper(text[j]) == 'D' ) { is_protein = 1; break; }
		if ( toupper(text[j]) == 'E' ) { is_protein = 1; break; }
		if ( toupper(text[j]) == 'F' ) { is_protein = 1; break; }
		if ( toupper(text[j]) == 'H' ) { is_protein = 1; break; }
		if ( toupper(text[j]) == 'I' ) { is_protein = 1; break; }
		if ( toupper(text[j]) == 'K' ) { is_protein = 1; break; }
		if ( toupper(text[j]) == 'L' ) { is_protein = 1; break; }
		if ( toupper(text[j]) == 'M' ) { is_protein = 1; break; }
		if ( toupper(text[j]) == 'P' ) { is_protein = 1; break; }
		if ( toupper(text[j]) == 'Q' ) { is_protein = 1; break; }
		if ( toupper(text[j]) == 'R' ) { is_protein = 1; break; }
		if ( toupper(text[j]) == 'S' ) { is_protein = 1; break; }
		if ( toupper(text[j]) == 'V' ) { is_protein = 1; break; }
		if ( toupper(text[j]) == 'W' ) { is_protein = 1; break; }
		if ( toupper(text[j]) == 'Y' ) { is_protein = 1; break; }
	}
//							DEFHIKLMPQRSVWY

	return is_protein;
}

int   max_int( int value1, int value2 )
{
   if ( value1 >= value2 ) return value1;
   else                    return value2;
}

int   min_int( int value1, int value2 )
{
   if ( value1 <= value2 ) return value1;
   else                    return value2;
}

int print_char_binary( char value )
{

   if ( value & '\200' ) printf("1"); else printf("0");
   if ( value & '\100' ) printf("1"); else printf("0");
   if ( value & '\040' ) printf("1"); else printf("0");
   if ( value & '\020' ) printf("1"); else printf("0");
   if ( value & '\010' ) printf("1"); else printf("0");
   if ( value & '\004' ) printf("1"); else printf("0");
   if ( value & '\002' ) printf("1"); else printf("0");
   if ( value & '\001' ) printf("1"); else printf("0");
   
   return (int)value;
}

/* ROUNDS A FLOAT TO THE NEAREST WHOLE NUMBER - A DODGY FUNCTION */
int approx_round( float value )
{
   int sign=1, rounded=0;

   if ( value < 0 ) { sign = -1; value *= -1 ; }

   rounded = (int)ceil( 2*value ) / 2; /* INTEGER DIVISION */

   return sign*rounded;
}

/* CHECKS IF A STRING IS AN INTEGER *AND* STRIPS ANY LEADING OR TRAILING BLANKS */
int is_str_int(char *str)
{
   register int i=0, k=0;

   /* STRIP ANY TRAILING BLANKS ... */
   for (i=(int)strlen(str)-1;i>0;i--) 
   {
      if ( str[i] == ' ' ) str[i] = '\0';
      else break;
   }
   
   /* FIND POSITION OF LAST LEADING BLANK, IF ANY */
   for (k=0;k<(int)strlen(str);k++) 
   {
      if ( str[k] != ' ' ) break;
   }
   
   /* SHUFFLE STRING TO FILL UP LEADING BLANKS */
   if ( k )
   {
      for (i=k;i<=(int)strlen(str);i++) 
      {
			str[i-k] = str[i];
      }   
   }

   /* CHECK THAT EACH REMAINING CHARACTER IS A DIGIT */
   for (i=0;i<(int)strlen(str);i++) 
   {
      if ( !isdigit( str[i] ) ) return 0;
   }

   return i; /* ALLOWS FOR ZERO LENGTH STRINGS */
}


void str_to_upper(char* str)
{
register int i=0;

   for (i=0;i<(int)strlen(str);i++) 
   {
      str[i] = toupper(str[i]);
   }
}

void str_to_lower(char* str)
{
register int i=0;

   for (i=0;i<(int)strlen(str);i++) 
   {
      str[i] = tolower(str[i]);
   }
}

void str_ins_char(char* str, char inserted, int where)
{
  register int i=0;
  int len=0;

  if ( where < (len=(int)strlen( str )) )
    {

      for (i=len;i>=where;i--) 
	{
	  str[i+1] = str[i];
	}

      str[where] = inserted;
    }
}

/* Convert a hex-coded [0-9A-Fa-f] null terminated string into a byte stream.
   Return the length of the stream, -1 if error */

int hex_to_char(unsigned char* src, unsigned char* dst)
{
   int len=0, i=0;
   unsigned char c1, c2;

   len = (int)strlen((char*) src);
   if(len % 2) return -1; // not an even number
   len = len / 2;
   for(i = 0; i < len; i++) {
      c1 = src[2*i];
      c2 = src[2*i+1];
      if(c1 >= '0' && c1 <= '9') c1 = c1 - '0';
      else if(c1 >= 'A' && c1 <= 'F') c1 = c1 - 'A' + 10;
      else if(c1 >= 'a' && c1 <= 'f') c1 = c1 - 'a' + 10;
      else return -1;
      
      if(c2 >= '0' && c2 <= '9') c2 = c2 - '0';
      else if(c2 >= 'A' && c2 <= 'F') c2 = c2 - 'A' + 10;
      else if(c2 >= 'a' && c2 <= 'f') c2 = c2 - 'a' + 10;
      else return -1;
      
      dst[i] = c1 * 16 + c2;
   }
   return len;
}

int quick_hex_to_char(unsigned char* tgt, unsigned char* src)
{
   int len=0, i=0, j=0;
   char tmp[3]="";
   unsigned char_hex_val=0;

   if ( (len=(int)strlen( (char*)src )) % 2 )
      return error("hex src should be even number of bytes in quick_hex_to_char()");
   
   len = len / 2;
   for (i=0;i<len;i++)
   {
      tmp[0] = src[2*i];
      tmp[1] = src[2*i + 1];
      tmp[2] = '\0';
      sscanf( tmp, "%x", &char_hex_val );

      tgt[i]=(char)char_hex_val;
   }
   tgt[i] = '\0';
   
   return len;
}

/*********************** ENVIRONMENT FUNCTIONS *****************/

int set_env(const char *string)
{
	return _putenv( string );
}

int is_env_set(const char *name)
{
char tmp[MAX_ENV_STRING_LEN+1];

   if ( getenv(name) == NULL )  strcpy( tmp, "" );
   else				strcpy( tmp, getenv(name));

   if ( (int)strlen( tmp ) ) 
   {
	if ( strcmp( tmp, "(null)" ) ) { /*printf("SET<BR>");*/ return 1; }
	else                           { /*printf("NOT SET<BR>");*/ return 0; }
   }

return 0;
}


int display_env(const char* env_name)
{
int i=0, len=0;
char data_string[MAX_ENV_STRING_LEN];

      if ( is_env_set( env_name ) )
      {
	 /* ANYTHING BUT 'PATH_INFO' */
	 if ( strcmp ( "PATH_INFO", env_name ) )
     	 {
            printf("%-16s%s\n", env_name, getenv(env_name));
	    return 1;
	 }
	 else /* IS 'PATH_INFO' */
	 {
	    int from=0, to=80;

            strcpy(data_string, getenv("PATH_INFO"));
            len = (int)strlen(data_string);

            printf("PATH_INFO (%3d) ", len);
	    while ( len > from )
	    {	
   	        for (i=from;i<to;i++) 
	        { 
		   if (i==len) { printf("\n"); return 1;  }
		   printf("%c", data_string[i]); 
		}
		from = to; to += 80;
	    	printf("\n                "); 
	    }
            return 1;
	 }
      }
      else
         printf("%-16s- (not set)\n", env_name);

return 0; /* NOT SET */
}


/**************** DATE FUNCTIONS *****************/
int date_to_std_date(char* date, int style, int mon_case, int buff_len)
{
   /* DATE STRING 'date' MUST BE ABLE TO HOLD 12 CHARS, including the '\0' 
      
      'buff_len' IS THE ALREADY ALLOCATED SIZE OF THE DATE STRING  
      
      FOR 'SHORT' STYLE - OUTPUT FORM WILL BE '01jan96' / '05may03'             
      FOR 'LONG' STYLE  - OUTPUT FORM WILL BE '01-JAN-1996' / '05-MAY-2003'             
      
      INTERPRETABLE FORMS (U.K. DAY/MONTH/YEAR ONLY)
      
      Separators:  any non-alphanumeric
      Day:        '2' or '02'
      Month:      '5' or '05' or 'Apr' or 'APR' or 'apr'
      Year:       '96' or '1996' ('02' -> '2002' by this function)  */
   
   register int i=0;
   int int_mon=0, len=0;
   char sep[2], day[11], mon[11], yr[11], date_buff[25], err_msg[132];
   char* token_ptr;
   
   if ( buff_len < 12 ) return error("Buffer must be at least 12 characters");
   if ( (len=(int)strlen(date)) < 6 ) 
   {
      sprintf( err_msg, "String sent too short to be a date! [%s]", date);
      return error(err_msg);
   }

   /* FIND SEPARATOR */
   for (i=0;i<len;i++) 
   {
      if ( !isalnum(date[i]) ) break;		
   }
   sep[0] = date[i];
   if ( sep[0] == '\0' ) 
   {
      /* ATTEMPT TO PROCESS AS '1jan96' etc BEFORE GIVING UP ! */
      int give_up=0, start=0;
      
      sep[0] = '-';
      
      /* FIND FIRST MONTH LETTER IF EXISTS */
      for (i=start;i<len;i++) 
      {
	 if ( isalpha(date[i]) ) break;		
      }
      
      if ( i > 0 && i < len ) 
      {
	 str_ins_char( date, '-', i );
	 start = i+1;
	 
	 for (i=start;i<len;i++) 
	 {
	    if ( isdigit(date[i]) ) break;		
	 }
	 
	 if ( i < len ) 
	    str_ins_char( date, '-', i );
	 else give_up = 1;
      }
      else give_up = 1;
      
      if ( give_up )
      {
	 sprintf( err_msg, 
		  "Uninterpretable date!! Value entered was '%s'. Must be day/mon/yr in some form.", 
		  date );
	 return error( err_msg );
      }
   }
   
   sep[1] = '\0';
   
   strcpy( date_buff, date );
   
   token_ptr = strtok(date_buff, sep );
   strcpy( day, token_ptr );
   token_ptr = strtok( NULL, sep );
   strcpy( mon, token_ptr );
   token_ptr = strtok( NULL, sep );
   strcpy( yr, token_ptr );
   
   sprintf( date, "%2.2d", atoi(day) );
   
   if ( style == LONG ) strcat( date, "-" );
   
   if ( (int_mon=atoi(mon)) ) /* MONTH IS NUMERICAL */
   {
      switch (int_mon)
      {
	 case 1:  strcpy( mon, "jan"); break;
	 case 2:  strcpy( mon, "feb"); break;
	 case 3:  strcpy( mon, "mar"); break;
	 case 4:  strcpy( mon, "apr"); break;
	 case 5:  strcpy( mon, "may"); break;
	 case 6:  strcpy( mon, "jun"); break;
	 case 7:  strcpy( mon, "jul"); break;
	 case 8:  strcpy( mon, "aug"); break;
	 case 9:  strcpy( mon, "sep"); break;
	 case 10: strcpy( mon, "oct"); break;
	 case 11: strcpy( mon, "nov"); break;
	 case 12: strcpy( mon, "dec"); break;
	 default: return error("numerical month outside range!!");
      }
   }
   else  /* MUST BE A MONTH IN LETTERS */
   {
      if ( (int)strlen(mon) != 3 )
	 return error("Month must be three letters!");	
   }

   if ( mon_case == LOWER ) str_to_lower( mon );
   else                     str_to_upper( mon );

   strcat( date, mon );
   if ( style == LONG ) strcat( date, "-" );
   
   if ( (len=(int)strlen( yr )) == 2 ) 
   {
      int yr_pos=(int)strlen(date);
      
      if ( style == LONG )
      {
	 if ( atoi( yr ) < 50 ) /* SO WILL BE OK UNTIL 2049! */
	 {
	    date[yr_pos++]  = '2';
	    date[yr_pos++]  = '0';
	 }
	 else
	 {
	    date[yr_pos++]  = '1';
	    date[yr_pos++]  = '9';			
	 }
      }
      date[yr_pos++]  = yr[0];
      date[yr_pos++] = yr[1];
      date[yr_pos] = '\0';				
   }	
   else if ( len == 4 ) 
   {
      if ( style == LONG ) strcat( date, yr );
      else                 strcat( date, yr+2 );
   }
   else 
      return error("Year part of date must be 2 or 4 digits");
   
   return 0;
}


char* today( char* string, int buffer_size )
{
  char edit_str[30];
  time_t t=NULL;
  register int i=0, j=0;
  
  if ( buffer_size <= 26 ) 
     return string;

  time(&t);
  strcpy( edit_str, ctime(&t) );
  
  for (i=8; i<=9; i++)   string[j++] = edit_str[i]; 
  string[j++] = ' ';
  
  for (i=4; i<5; i++)   string[j++] = toupper(edit_str[i]); 
  for (i=5; i<=6; i++)   string[j++] = edit_str[i]; 
  string[j++] = ' ';
  
  for (i=20; i<=23; i++) string[j++] = edit_str[i];
  string[j] = '\0';
  
  if (string[0] == ' ') string[0] = '0'; 
  
  return string;
}

long print_time()
{
  time_t t=NULL;
  register int i=0, j=0;
  
  time(&t);

  printf("--- %ld<BR>\n", t );

  return (long)t;
}

char* now(char* string, int buffer_size)
{
  char edit_str[50];
  time_t t=NULL;
  register int i=0, j=0;
  
  if ( buffer_size <= 26 ) 
     return string;

  time(&t);
  strcpy( edit_str, ctime(&t) );
  
  for (i=8; i<=9; i++)   string[j++] = edit_str[i]; 
  string[j++] = ' ';
  
  for (i=4; i<=6; i++)   string[j++] = edit_str[i]; 
  string[j++] = ' ';
  
  for (i=20; i<=23; i++) string[j++] = edit_str[i];
  string[j++] = ' ';
  
  for (i=11; i<=19; i++) string[j++] = edit_str[i];
  string[j] = '\0';
  
  if (string[0] == ' ') string[0] = '0'; 
  
  return string;
}


int simple_encrypt(char* target, const char* source, int direction)
/* 							
 *	ECRYPTION HAS BEEN REMOVED FOR PUBLIC DOMAIN PROJECTS
 */
{
	strcpy( target, source );
	return 0;
}
