# Supplementary material for: Evading the annotation bottleneck: using sequence similarity to search non-sequence gene data
Source: BMC Bioinformatics. 2008 Oct 17;9:442. doi: 10.1186/1471-2105-9-442 (PMC2587480; doi:10.1186/1471-2105-9-442)
Supplement: Additional file 1 — archive of code for the applications described in the manuscript. quick-release-archive. [file 1471-2105-9-442-S1.zip › quick-release-code/code/include/Cgi.h]

/***********************************************************************************
* This code is part of the quickApps project
* 
* Copyright (c) 2008, Michael J. Gilchrist
* All rights reserved.
* 
* Redistribution and use in source and binary forms, with or without modification, 
* are permitted provided that the following conditions are met:
* 
* 1.Redistributions of source code must retain the above copyright notice, this 
*   list of conditions and the following disclaimer. 
* 2.Redistributions in binary form must reproduce the above copyright notice, 
*   this list of conditions and the following disclaimer in the documentation 
*   and/or other materials provided with the distribution. 
* 3.Neither the name of the University of Cambridge nor the names of its 
*   contributors may be used to endorse or promote products derived from this 
*   software without specific prior written permission. 
* 
* THIS SOFTWARE IS PROVIDED BY THE COPYRIGHT HOLDERS AND CONTRIBUTORS "AS IS" AND 
* ANY EXPRESS OR IMPLIED WARRANTIES, INCLUDING, BUT NOT LIMITED TO, THE IMPLIED 
* WARRANTIES OF MERCHANTABILITY AND FITNESS FOR A PARTICULAR PURPOSE ARE DISCLAIMED. 
* IN NO EVENT SHALL THE COPYRIGHT OWNER OR CONTRIBUTORS BE LIABLE FOR ANY DIRECT, 
* INDIRECT, INCIDENTAL, SPECIAL, EXEMPLARY, OR CONSEQUENTIAL DAMAGES (INCLUDING, 
* BUT NOT LIMITED TO, PROCUREMENT OF SUBSTITUTE GOODS OR SERVICES; LOSS OF USE, 
* DATA, OR PROFITS; OR BUSINESS INTERRUPTION) HOWEVER CAUSED AND ON ANY THEORY OF 
* LIABILITY, WHETHER IN CONTRACT, STRICT LIABILITY, OR TORT (INCLUDING NEGLIGENCE 
* OR OTHERWISE) ARISING IN ANY WAY OUT OF THE USE OF THIS SOFTWARE, EVEN IF 
* ADVISED OF THE POSSIBILITY OF SUCH DAMAGE.
************************************************************************************/

#ifndef __CGI_H
#define __CGI_H

// #include <iostream.h>
#include <stdio.h>
#include <stdlib.h>
#include <string.h>

#include "html.h"

#define EMAIL_TO "m.gilchrist@gurdon.cam.ac.uk"

#define DEV_HTTP_ROOT		"E:\\programs\\Apache2\\htdocs"
#define HTTP_ROOT			"G:\\programs\\Apache2\\htdocs"
#define UPLOAD_IMAGE_DIR	"images"
#define IMAGE_PATH			"/resources/"


/*
typedef enum {
	NOT_USED=0,
		DBENVVAR,
		DBSERVER,
		EMAIL_TO,
		USERNAME,
		PASSWORD,
		FULLNAME,
		FONTSIZE,
		UNUSED_1,
		UNUSED_2,
		UNUSED_3,
		UNUSED_4,
		UNUSED_5,
		UNUSED_6,
		UNUSED_7,
		UNUSED_8,
		UNUSED_9,
		UNUSED_10,
		SRC_PAGE,
		TGT_PAGE,
		END_LIST 
} FIXED_FIELDS;
*/

typedef enum {
	CGI_NO_SELECTOR=0,
		CGI_SELECT,
		CGI_RADIO,
		CGI_RADIO_VERTICAL,
		CGI_CHECKBOX,
		CGI_CHECKBOX_VERTICAL,
		CGI_HIDDEN,
		CGI_INPUT 
} CHOICE_TYPES;

typedef enum {
	req_NOT=0,
		req_MANDATORY,
		req_MISSING,
		req_CHOICE,
		req_CHOICE_MISSING,
		req_NOT_ALLOWED,
		req_PROBABLE,
		req_POSSIBLE,
		req_FORCE_CHECK,
		req_BAD_VALUE
} REQUIRED_FIELD_LEVELS;

typedef enum {
	NO_STYLE=0,
		ELEMENT_STYLE,
		HELP_STYLE,
		SELECT_OPTION_STYLE,
		PRINT_STYLE,
		TABLE_DATA_STYLE,
		TABLE_ROW_STYLE,
		EDIT_STYLE
} SUBMIT_BUTTON_STYLE;

#define COL_1_WIDTH   "15%"
#define COL_2_WIDTH    "2%" 
#define COL_3_WIDTH   "55%"
#define COL_4_WIDTH    "2%"
#define COL_5_WIDTH   "24%"
#define COL_6_WIDTH    "2%"

#define MAX_MENU_LEVELS 4
#define LEVEL_MAIN    0
#define LEVEL_SUB     1 
#define LEVEL_SUB_SUB 2 

#define NO_MENUS	0
#define AUTO_MENUS	1

#define NO_UPLOAD		0
#define ALLOW_UPLOAD	1

#define SHOW_VARS     0
#define DEBUG_PARSE   0
#define DEBUG_BORDERS 0

#define MAX_DATA_LEN  16000

#define MAX_FIELDS    10000
#define MAX_PAGES     100

#define NO_MULT       0
#define ALLOW_MULT    1

#define LEAD_BLANK   -1
#define NO_LEAD_BLANK 0
#define TRAIL_BLANK   1

#define SELECTED      1
#define UNSELECTED    0

#define MAX_ACTIONS        20
#define MAX_ACTION_LEN     32

#define MAX_MENUS      32
#define MAX_MENU_ITEMS 32

#define NO_FILES   0
#define SHOW_FILES 1

#define NO_SENSE   0
#define SHOW_SENSE 1

#define NO_DIRECTORIES   0
#define SHOW_DIRECTORIES 1

#define SHOW_TRANSACTIONS 0
#define HIDE_TRANSACTIONS 1

#define DISABLE_MENUS 1 
#define ENABLE_MENUS  0

#define NON_MANDATORY 0 
#define NOT_MANDATORY 0 
#define MANDATORY     1 

#define DISABLE -1
#define ENABLE   1

#define NO_SUBMENU  0
#define ADD_SUBMENU 1

// FOR THE NEW PAGE DRAWING STYLE
#define TABLE_BORDER 0
#define CGI_PAGE_COLS 6

#define NO_TABLE    0
#define DRAW_TABLE  1
#define OPEN_TABLE  2
#define CLOSE_TABLE 3

#ifndef MAX_FILENAME
#define MAX_FILENAME 256
#define MAX_PATHNAME 1024
#endif

typedef class acts ACTIONS;

typedef struct page PAGE;
typedef class bookOfPages BOOK;

typedef struct field FIELD;
typedef class formData FORMDATA;

typedef struct menu MENU;
typedef struct menuItem ITEM;

struct menuItem
{
	const char* name;
	const char* target;
	const char* urlExt;
	const char* ifPresentField;
	const char* label;
	char  extra[257];
	
	int  active;
	
	MENU* subMenu;
};


struct menu
{
	int items;
	
	ITEM item[MAX_MENU_ITEMS];
};


class acts
{
	char action[MAX_ACTIONS][MAX_ACTION_LEN+1];
	int  actions;
	int  set;
	int  colSpan; // FOR DRAWING IN AN EDIT TABLE
	SUBMIT_BUTTON_STYLE  submitButtonStyle;
	
public:
	acts() { submitButtonStyle=ELEMENT_STYLE; colSpan=10; } // MOST WILL BE OK!
	int  SetActions( const char* action_to_set, int count, ... );
	int  BuildActionSelect();
	int  SetDefault( const char* action_to_set );
	void SubmitButtonStyle( SUBMIT_BUTTON_STYLE style ) 
	{ submitButtonStyle = style; }      
	void SetColSpan( int columns ) { colSpan = columns; }
	int  GetColSpan() { return colSpan; }
};

struct page
{
	int(*function)();
	char name[128];
};

class bookOfPages
{
	//int cgiHeaderDone;
	int pages;
	PAGE page[MAX_PAGES];
	
public:
	bookOfPages() { pages = 0; }
	
	//int SetCgiHeaderDone() { cgiHeaderDone = 1; }
	//int IsCgiHeaderDone() { return cgiHeaderDone; }
	
	int AddPage( const char* name, int(*function)() );
	int GetData( const char *title, char* err_buffer );
	int StartPage( const char *title, char* err_buffer );
	int RunPage();
	
};


struct field
{
	char* name;
	char* value;
	int file;
	char* filedata;
	int data_length;
	char* content;
	char* type;
};

class formData
{
	char* data;
	int dataLength;
	
	int fields;
	
	int  AcquireDataLength( char* err_msg );
	
	int  AcquireData( char* err_msg );
	int  Parse( char* err_msg );
	int  CheckFinishData( char* err_msg );
	
public:           
	int gifs; // USE FOR CONTROLLING UNIQUE GIF NAMES
	
	FIELD field[MAX_FIELDS];
	
	formData( const char* input_data ); 
	formData() { fields = 0; data = NULL; dataLength = 0; gifs = 0; }
	~formData() { delete data; }
	
	void Data( const char* input_data );
	void Data();
	int  DataLength() { return dataLength; }
	
	int  Fields() { return fields; }
	
	void Print();
	
	int  GetFormData( char* err_msg ); // WRAPS UP PRIVATE FUNCTIONS ABOVE 
	int  DetermineTargetPage();
	int  ShowParsedData( int hide_password );
	
	char* DecryptPassword( char* password );
	
	void GetHelp();
	void BuildHiddenFieldSet( const char* tgt_page);
	void BaseUrlPlusHiddenPlusTarget( const char* target_page, char separator);
	void MakeBaseUrlPlusHidden( char* url_buffer, char separator);
	void MakeCompleteBaseUrl( char* url_buffer, char* tgt_page, int use_menus );
	void FinishOffNormalUrl( char* url_buffer, const char* tgt_page, int use_menus  );
	void AddFieldToUrl( char* url, const char* field );
	void BuildLocalLink( const char* url_extension, const char* link_label );
	void BuildLinkBackToNamedPage( const char* page_name, const char* link_message);
	int  HelpMail();
	
	int  SrcPageWas(const char* page_name);
	int  TgtPageWas(const char* page_name);
	
	int  FindField(const char* name);
	int  FindLastField(const char* name);
	int  FindNextField(const char* name, int last_one);
	int  FindFieldInsideRange(const char* name, int before, int after );
	
	int  FindPrevField(const char* name, int current_one);
	int  FindNthField(const char* name, int n);
	int  CountField(const char* name);
	int  CountFieldWithValue(const char* name);
	int  AddField(const char* name, const char* value);
	int  FieldDefined(const char* name);
    
	int  FieldValueExists(const char* name, const char* value);
	
	int  FieldSet(const char* name);
	int  WhichFieldSet(int which_field);
	int  LastFieldSet(const char* name);
	
	int  FieldWas(const char* name, const char* value);
	int  LastFieldWas(const char* name, const char* value);
	int  WhichFieldWas(int which_field, const char* value);
	int  FieldFirstTokenWas(const char* name, const char* value);
	
	int  ClearField( const char* name );
	int  ClearAllFields( const char* name );
	int  ClearNextField( const char* name, int last_one );
	int  ClearLastField( const char* name );
	int  ClearWhichField( int which_field );
	
	int  SilenceField(char* name);
	int  SetField(const char* name, const char* value);
	int  SetNthField(const char* name, int n, const char* value);
	int  SetWhichField(int which_field, const char* value);
	int  SetTgtPage(char* page_name);
	
	int  CirculateField(const char* name, const char* value);
	int  HideField(const char* name);
	int  HideWhichField(int which_field);
	int  HideNthField(const char* name, int n);
	int  HideAllInstancesOfField(const char* name);
	int  HideFieldAs(const char* name, const char* new_name);
	
	int  ExtractKeyFromField(const char* name, char* key, char* text);
	int  ExtractKeyFromNextField( const char* name, char* key, char* text, int last_one );
	int  ReturnFieldAsInteger(const char* name);
	int  ReturnNextFieldAsInteger(const char* name, int last_field);
	
	int  GetIntegerKeyFromField(const char* name);
	int  GetIntegerKeyFromWhichField(int which_field);
	
	int  StripFieldToKey(const char* name);
	int  StripLastFieldToKey(const char* name);
	int  StripWhichFieldToKey(int which_one);
	int  StripFieldInsideRangeToKey(const char* name, int before, int after );
};


// NON-CLASS FUNCTIONS (FOR THE TIME BEING)

// FILE UPLOAD
int cgi_upload_text_file_into_buffer( int field, char* buffer, int buffer_length );
int cgi_upload_file( int field, char* sub, char* subsub, char* file_name );

int error( const char* message );
int pre_error( const char* message );

int cgi_header( const char *title, int use_html_tags );

int logout();

int check_text_only();
int zip_up_text( char* text );

int add_item( MENU* menu, int active, 
			 const char* nm, const char* tgt, const char* url, const char* lbl, 
			 const char* if_present_field, int add_menu );

int build_menu( MENU* menu, const char* parent_label, int requested_level, int last_menu_field );
int build_named_menu_link( char* main_label, char* sub_label );
int get_current_menu_label( char* buffer );
int current_menu_label( char* tag, char* addition, int fetch, char* buffer, int buffer_size );


int  start_page( char* title, const char* banner, const char* page_heading );
int  set_menu_activity( MENU* menu, int activity );

void section_heading( const char* heading, char* edit_link, int ruler );
//void instruction( const char* heading, const char* message );
void instruction( const char* heading, int instructions, ... );
void boxed_message( const char* message, char* colour );
void alert( const char* message );
int warning( const char* message );
void gentle_warning( const char* message );
void info( const char* message );
void ok( const char* message );
void close_message( const char* message );

void start_outliner( char* colour, int outline_thickness, char* table_width );
void close_outliner();

void start_inner_block( char* bg_colour, int gap, int surround, char* table_width );
void close_inner_block();

int  divide_page(char* title);
int  close_page();

// USURPED FUNCTIONS...
int old_build_menu( char* menu_str, int level, int disable );
int old_start_page( char* menu_str, char* sub_menu_str, char* page_heading, int disable_menus );

int INPUT_text_element( const char* label, 
					   int         mandatory, 
					   int         divider, 
					   const char* size, 
					   const char* max_len, 
					   const char* name, 
					   const char* value, 
					   const char* cap );

int start_element( const char* label, int mandatory, int divider );
int close_element();
int start_full_width_element( int mandatory );
int close_full_width_element();

int text_spacer( char* text, int top );
int spacer();

char* mandatory_colour( char* colour, int mandatory );

int initialise_form( int allow_upload );
int finalise_form();

int start_form( const char* heading, int unused );
int close_form( ACTIONS* actions, int unused );

int start_editor( const char* heading );
int close_editor( ACTIONS* actions );

// GLOBAL VARIABLE EXPORTS
extern int global_error_level;
extern int global_cgi_header;

extern FORMDATA form;
extern MENU mainMenu;


#endif /* __CGI_H */
