# Supplementary material for: Evading the annotation bottleneck: using sequence similarity to search non-sequence gene data
Source: BMC Bioinformatics. 2008 Oct 17;9:442. doi: 10.1186/1471-2105-9-442 (PMC2587480; doi:10.1186/1471-2105-9-442)
Supplement: Additional file 1 — archive of code for the applications described in the manuscript. quick-release-archive. [file 1471-2105-9-442-S1.zip › quick-release-code/code/include/Html.h]

/***********************************************************************************
* This code is part of the quickApps project
* 
* Copyright (c) 2008, Michael J. Gilchrist
* All rights reserved.
* 
* Redistribution and use in source and binary forms, with or without modification, 
* are permitted provided that the following conditions are met:
* 
* 1.Redistributions of source code must retain the above copyright notice, this 
*   list of conditions and the following disclaimer. 
* 2.Redistributions in binary form must reproduce the above copyright notice, 
*   this list of conditions and the following disclaimer in the documentation 
*   and/or other materials provided with the distribution. 
* 3.Neither the name of the University of Cambridge nor the names of its 
*   contributors may be used to endorse or promote products derived from this 
*   software without specific prior written permission. 
* 
* THIS SOFTWARE IS PROVIDED BY THE COPYRIGHT HOLDERS AND CONTRIBUTORS "AS IS" AND 
* ANY EXPRESS OR IMPLIED WARRANTIES, INCLUDING, BUT NOT LIMITED TO, THE IMPLIED 
* WARRANTIES OF MERCHANTABILITY AND FITNESS FOR A PARTICULAR PURPOSE ARE DISCLAIMED. 
* IN NO EVENT SHALL THE COPYRIGHT OWNER OR CONTRIBUTORS BE LIABLE FOR ANY DIRECT, 
* INDIRECT, INCIDENTAL, SPECIAL, EXEMPLARY, OR CONSEQUENTIAL DAMAGES (INCLUDING, 
* BUT NOT LIMITED TO, PROCUREMENT OF SUBSTITUTE GOODS OR SERVICES; LOSS OF USE, 
* DATA, OR PROFITS; OR BUSINESS INTERRUPTION) HOWEVER CAUSED AND ON ANY THEORY OF 
* LIABILITY, WHETHER IN CONTRACT, STRICT LIABILITY, OR TORT (INCLUDING NEGLIGENCE 
* OR OTHERWISE) ARISING IN ANY WAY OUT OF THE USE OF THIS SOFTWARE, EVEN IF 
* ADVISED OF THE POSSIBILITY OF SUCH DAMAGE.
************************************************************************************/

#ifndef __HTML_H
#define __HTML_H

#define HARDWIRED_PORT "80"

#define DEV_COLOUR  "#ffffff"
#define TEST_COLOUR "#ffffff"
#define PROD_COLOUR "#ffffff"

#define DARK_BAND   "#334422"
#define MAIN_COLOUR "#bbddff"

#define ON_COLOUR			"#6666ee"
#define OFF_COLOUR			"#996666"

#define DISABLE_COLOUR		"#aaaaaa"

#define MANDATORY_COLOUR	"#ffcccc"	
#define ALERT_COLOUR		"#ff99cc"	// #ff3399
#define WARNING_COLOUR		"yellow"	// #ff3399
#define GENTLE_COLOUR		"#ffff99"	// #ff3399
#define INFO_COLOUR			"#bbddff"	
#define OK_COLOUR			"#33ff99"	
#define HELP_COLOUR			"#ffffcc"	
#define SPACER_COLOUR		"#eeeebb"	

#define MENU_BOX			"#99ff99"	
#define MENU_ONE			"#99ff99"	
#define MENU_TWO			"#99ffcc"	

#define CLIENT_CTG_COLOUR	"#99cc99"
#define TAXUK_CTG_COLOUR	"#99ccff"

#define NOT_DONE_COLOUR		"#9999ff"
#define DONE_COLOUR			"#ff9999"

#define LABEL_LENGTH 20
#define MAX_URL_LENGTH 1024

#define CONFIDENTIAL 0

#define NO_HTML_TAGS  0
#define USE_HTML_TAGS 1

#define NO_BORDER     0
#define BORDER        1

#define NO_ONCLICK    0
#define ONCLICK       1

#define NO_ONCHANGE    0
#define ONCHANGE       1


#define NOWRAP_OFF 0
#define NOWRAP_ON  1

#define NO_CLASS   ""
#define NO_ALIGN   ""
#define NO_VALIGN  ""
#define NO_WIDTH   ""
#define NO_BGCOLOUR ""

#define THIS_WINDOW 0
#define NEW_WINDOW  1

#define PAGE_HEADING        '4'
#define INSTRUCTION_HEADING '4'
#define RESULT_HEADING      '3'

extern int global_tables; // USE FOR CONTROLLING TABLE NESTING
extern int global_tr; // USE FOR CONTROLLING TABLE NESTING
extern int global_td; // USE FOR CONTROLLING TABLE NESTING

char *encode_for_url( char* coded, const char* uncoded );
char *encode_spaces ( char* coded, const char* uncoded );

int  header( const char* title, const char* base_url );
int	 header_script(); 

int  style_sheet( int font_size, int code_font_size );
void tail();
int  label( const char *name, int length);
int  print_string_for_html( const char* string);

void mouse_over( char* text, int width, int height );

void FORM_from_env_named( char* protocol, char* enctype, char* name );
void FORM_from_env( char* protocol, char* enctype );
void FORM(const char* method, const char* action_url);
void un_FORM();

void OL( int a );
void un_OL();
void UL();
void un_UL();
void LI(const char* item );

void labelled_INPUT ( const char* label_name, const char* size, const char* max_len, const char* name, const char* value, const char* unit );
void INPUT_hidden   ( const char* name, const char* value );
void INPUT_text     ( const char* size, const char* max_len, const char* name, const char* value, const char* cap );
void INPUT_file		(const char* size, const char* max_len, const char* name, const char* value, const char* cap );
void INPUT_radio    ( const char* name, const char* value, const char* label, int checked, char* value_set );
void INPUT_radio_onclick( const char* name, const char* value, const char* label, int checked, char* value_set, int onclick );
void INPUT_checkbox ( const char* name, const char* value, const char* label, int checked );
void INPUT_radio_2  ( const char* name, const char* value_1, const char* label_1, const char* value_2, const char* label_2, const char* value_set );
void INPUT_radio_yn ( const char* name, const char* value_set );
void INPUT_radio_n  ( const char* name, const char* value_set, int in_table, int number, ... );
void INPUT_password ( const char* size, const char* name, const char* value );
void INPUT_submit   ( const char* value );
void INPUT_reset	( const char* value );

void TEXTAREA(const char* name, const char* rows, const char* cols );
void un_TEXTAREA();
void TEXTAREA_ext( const char* name, const char* rows, const char* cols, const char* contents );

void H( char level, const char* content  );
void H_un_H( char level, const char* content  );
void un_H( char level );
void TT();
void un_TT();
void PRE();
void PRE_ext( int fontsize );
void un_PRE();
void TABLE( int border );
void TABLE_ext( char* width, int border, int cell_spacing, int cell_padding, char* bcgolor );
void un_TABLE( );
void TR();
void TR_ext( char* bgcolour );
void un_TR();
void TD();
void TD_ext(char* css_class, char* align, char* v_align, char* width, 
				char* bgcolour, int colspan, int nowrap );
void un_TD();
void TABLE_TR_TD( int border );
void un_TD_TR_TABLE();
void SELECT( const char *name, const char *size, int allow_mult );
void SELECT_onchange(const char *name, const char *size, int allow_mult, int onchange, const char *action);
void un_SELECT();
void OPTION( const char* option, int selected );
void OPTION_ext( const char* value, const char* visible, const char* style_class, int selected );
void P();
void P_ext( char* style_class );
void un_P();
void B();
void un_B();
void CODE();
void un_CODE();
void BR();
void BR_multi( int number );
void HR();

void good_url(char *in_str, char *url);

#endif /* __HTML_H */
