# Supplementary material for: Evading the annotation bottleneck: using sequence similarity to search non-sequence gene data
Source: BMC Bioinformatics. 2008 Oct 17;9:442. doi: 10.1186/1471-2105-9-442 (PMC2587480; doi:10.1186/1471-2105-9-442)
Supplement: Additional file 1 — archive of code for the applications described in the manuscript. quick-release-archive. [file 1471-2105-9-442-S1.zip › quick-release-code/code/include/seqs.h]

/***********************************************************************************
* This code is part of the quickApps project
* 
* Copyright (c) 2008, Michael J. Gilchrist
* All rights reserved.
* 
* Redistribution and use in source and binary forms, with or without modification, 
* are permitted provided that the following conditions are met:
* 
* 1.Redistributions of source code must retain the above copyright notice, this 
*   list of conditions and the following disclaimer. 
* 2.Redistributions in binary form must reproduce the above copyright notice, 
*   this list of conditions and the following disclaimer in the documentation 
*   and/or other materials provided with the distribution. 
* 3.Neither the name of the University of Cambridge nor the names of its 
*   contributors may be used to endorse or promote products derived from this 
*   software without specific prior written permission. 
* 
* THIS SOFTWARE IS PROVIDED BY THE COPYRIGHT HOLDERS AND CONTRIBUTORS "AS IS" AND 
* ANY EXPRESS OR IMPLIED WARRANTIES, INCLUDING, BUT NOT LIMITED TO, THE IMPLIED 
* WARRANTIES OF MERCHANTABILITY AND FITNESS FOR A PARTICULAR PURPOSE ARE DISCLAIMED. 
* IN NO EVENT SHALL THE COPYRIGHT OWNER OR CONTRIBUTORS BE LIABLE FOR ANY DIRECT, 
* INDIRECT, INCIDENTAL, SPECIAL, EXEMPLARY, OR CONSEQUENTIAL DAMAGES (INCLUDING, 
* BUT NOT LIMITED TO, PROCUREMENT OF SUBSTITUTE GOODS OR SERVICES; LOSS OF USE, 
* DATA, OR PROFITS; OR BUSINESS INTERRUPTION) HOWEVER CAUSED AND ON ANY THEORY OF 
* LIABILITY, WHETHER IN CONTRACT, STRICT LIABILITY, OR TORT (INCLUDING NEGLIGENCE 
* OR OTHERWISE) ARISING IN ANY WAY OUT OF THE USE OF THIS SOFTWARE, EVEN IF 
* ADVISED OF THE POSSIBILITY OF SUCH DAMAGE.
************************************************************************************/

#ifndef __SEQS_H
#define __SEQS_H


// NEEDED TO CHANGE THE STACK TO ACCOMODATE THIS - CURRENTLY -> 1,000,000,000
//												DEFAULT:		    1,000,000 (? - 1 MB)

//#define FIXED_MEMORY_MODEL
/*
#ifndef FIXED_MEMORY_MODEL
#else
#endif
*/

#define DATA_PATH "D:\\bio\\data\\"
#define LOAD_PATH "H:\\data\\"
#define LOCAL_PATH "H:\\data\\local\\"
#define XML_PATH "D:\\dev\\sql\\seq\\data\\"
#define SEQ_PATH "D:\\dev\\sql\\seq\\data\\"
#define SCRIPT_PATH "D:\\dev\\sql\\seq\\scripts\\"
#define SQL_PATH "D:\\dev\\sql\\"

#define MIN_LIBRARY_SIZE		1000

#ifndef FIXED_MEMORY_MODEL
#define MAX_SEQS				20000
#else
#define MAX_SEQS				3000
#endif

#ifndef FIXED_MEMORY_MODEL
#define MAX_SEQUENCE_LENGTH		20001
#else
#define MAX_SEQUENCE_LENGTH		2001
#endif

#define MAX_TAG_LEN				33

#define BATCH_SIZE				10000

#define DISCARD_LENGTH			25

#define MIN_ORF_LENGTH			210

#define INITIAL_COMPARE_POINTS	10
#define ALIGN_LENGTH			50		/* MIN LENGTH FOR LATER SEQ tO JOIN CLUSTER ?? */

#define MAX_ERROR_RATE			0.50
#define OK_ERROR_RATE			0.02

#define BEST_MATCH_WINDOW_SIZE	 50
#define OK_ERRORS_IN_WINDOW		  1

#define ENLARGE_CHECK_LENGTH	50  // WAS 50
#define MINIMUM_COMPARE_STRANDS	3	// WAS 3  - 2 MALFUNCTIONS FOR SOME REASON - vs 80%??

#define PERCENT_BASE_MISMATCH_LIMIT 80  // 5 OUT OF 4 BASES IN ANY GIVEN POSITION MUST BE THE SAME
#define PERCENT_SEQ_MISMATCH_LIMIT   5

#define	SKIP_ZERO_OFFSET		1
#define DONT_SKIP_ZERO_OFFSET	0

#define	STORE_DATA		1
#define DONT_STORE_DATA 0

#define	SHOW_MESSAGES		1
#define DONT_SHOW_MESSAGES	0

#define NO_MESSAGE 		0
#define SHOW_MESSAGE 	1

#define DONT_SET_CURRENT_PROJECT 0
#define SET_CURRENT_PROJECT		 1
#define SET_ORIGINAL_PROJECT	 2

#define USE_OVERLAP_ONLY		0
#define USE_OVERLAP_PLUS_ENDS	1

#define USE_DEFAULT		0


typedef enum {
 seq_ZERO=0,
 seq_ID,
 seq_PARENT_ID,
 seq_OFFSET,
 seq_END,
 seq_REVCOMP,
 seq_ORF,
 seq_PRIOR_STOP,
 seq_START,
 seq_STOP,
 seq_TAG,
 seq_SOURCE,
 seq_STATUS,
 seq_ALIGN_LEVEL,
 seq_ALIGN_ROUND,
 seq_ALIGN_CONFIDENCE,
 seq_ALIGN_START,
 seq_ALIGN_STOP,
 seq_ACGT
} seq_COLUMNS;

typedef enum {
 cls_DONT=0,
 cls_ALIGN_ONLY,
 cls_NEW,
 cls_ADD
} CLUSTER_MODES;

typedef enum {
 sql_DNA_GENERIC=0,
 sql_PRT_GENERIC,
 sql_LONG
} SEQUENCE_LOAD_TYPES;

typedef enum {
 aln_NOT=0,
 aln_CONTINUOUS,
 aln_SKIP,
 aln_SKIP2,
 aln_SKIP3,
 aln_BEST,
 aln_BETTER
} ALIGN_MODES;

typedef enum {
 alr_NONE=0,
 alr_ALIGNED,
 alr_NEW,
 alr_ADD
} ALIGN_RESULTS;


typedef class sequenceSet SEQS;
typedef class sequence SEQ;
typedef class parameters PARAMS;

class parameters
{
public:
	
	double max_error_rate;
	double ok_error_rate;

	int align_length;

	int initial_compare_points;

	int best_match_window_size;
	int ok_errors_in_window;

	int discard_length;
	int min_orf_length;

	parameters() {};

	int Current();
	void Print();
};

class sequence
{
public:
	
	int id;
	int length;
	int end;		// 5' or 3' sequenced from 
	int revComp;	// 0 or 1 for reverse complemented
	int orf;
	int orfPriorStop;
	int orfStart;
	int orfStop;
	int parentId;
	int offset;
	int childrenAdded;

	int alignLevel;
	int alignRound;
	int alignConfidence;
	int alignStart;
	int alignStop;

	int done;
	int aligned;

	char tag[MAX_TAG_LEN];
	char source[5];
	char status[5];

#ifndef FIXED_MEMORY_MODEL
	char* acgt;
#else
	char acgt[MAX_SEQUENCE_LENGTH];
#endif
	
	sequence() 
	{ 
		id				= 0; 
		length			= 0; 
		end				= 0;
		revComp			= 0;
		orf				= 0; 
		orfPriorStop	= -999; 
		orfStart		= -999; 
		orfStop			= -999; 
		parentId		= 0; 
		offset			= 0; 
		childrenAdded	= 0; 

		alignLevel		= 0;
		alignRound		= 0;
		alignConfidence	= 0;
		alignStart		= -1;
		alignStop		= -1;

		done			= 0;
		aligned			= 0;

		tag[0]			= '\0'; 
		source[0]		= '\0'; 
		status[0]		= '\0'; 

#ifndef FIXED_MEMORY_MODEL
		acgt			= NULL; 
#else
		acgt[0]			= '\0';
#endif
	}

	~sequence() { Clear(); }
	
	int Fetch( int seq_id );

	int Add( int seq_id, char* tag, char* src, char* sta, char* acgt );
	int Change( char* new_s );
	int Clear();
	int Reverse();
	void Print();
	int Display();
};

class sequenceSet
{
public:
	
	int sequences;
	SEQ seq[MAX_SEQS];
	
	sequenceSet() { sequences = 0; }
	~sequenceSet() { Clear(); }
	
	int Sequences() { return sequences; }
	int Add( int seq_id, char* tag, char* src, char* sta, char* acgt );
	int Clear();

	int Reverse();

	int CountNoParent();
	int CountGivenParent( int id );

	int Fetch( char* sql );

	int FetchBatch( 
		char* range, 
		int batch_size, 
		char* mode, 
		char* source, 
		int min_length, 
		int last_id,
		int parent_id, 
		char* parent_tag,
		int message  );
	
};

int align(
		  SEQS* assembled, 
		  int cluster_mode,
		  SEQ* seq_i, 
		  int i_val, 
		  int i_done_state, 
		  SEQ* seq_j, 
		  int j_val, 
		  int j_done_state,
		  int skip_zero_offset,
		  int use_beyond_overlap, 
		  int store_data,
		  int* error, // CAN RETURN APPROPRIATE ERROR LEVEL
		  int* start_align,
		  int* end_align );

int find_rough_alignment(
		  char* seq_i, 
		  char* seq_j, 
		  int  end_i,
		  int  end_j,
		  int  skip_zero_offset,
		  int* best_overlap_start_i,
		  int* best_overlap_end_i,
		  int* best_x );

inline int check_alignment( int mode,		 
					 int check_bases,
					 SEQ* ptr_i, 
					 SEQ* ptr_j, 
					 char* seq_i, 
					 char* seq_j, 
					 int offset, 
					 float *err_rate, // RETURN ACTUAL ERROR RATE 
					 int start_i, 
					 int end_i,	
					 int* error, // CAN RETURN APPROPRIATE ERROR LEVEL
					 int* best_start_i, // CAN RETURN START OF BEST GOOD REGION
					 int* best_end_i,	 // CAN RETURN END OF BEST GOOD REGION
					 int debug );

int read_ace_file( char* path_to_file );

int build_project_selector( char* label, char* field_name, int lead_blank, int set_current );

int load_sequences( int sequence_load_type, char* path_to_file );

int current_int_parameter_value( char* field_name, int default_value );
double current_float_parameter_value( char* field_name, double default_value );

//int check_enlarge( SEQ* assembly, SEQS* seqs, int minimum_compare_strands );
int check_enlarge( SEQ* assembly, int assembly_id, int minimum_compare_strands );
int check_enlarge_all( SEQS* clusters );

int build_consensus( int assembly_id, int minimum_compare_strands );

int build_clusters( char* source, SEQS* ests, SEQS* assemblies, SEQS* singles );
int simple_cluster( SEQS* targets, SEQS* subjects );
int retest_singletons( SEQS* targets, SEQS* subjects );
int planned_cluster( SEQS* tgt, SEQS* src );
int self_cluster( SEQS* subjects );
int super_cluster( SEQS* subjects );
int loop_test_function( SEQS* sequences );

int check_state( char* process, char * state, int show_message );

int mark_interval( char* start, char* message );
int check_interval( char* start, int last_mins );

#define ASM_COLOUR			"#6666ff"
#define ASM_CHILD_COLOUR	"#9999ff"
#define EST_COLOUR			"#cccccc"
#define VAR_COLOUR			"#00cc00"
#define SNP_COLOUR			"#ff6600"
#define PRT_COLOUR			"#990099"
#define NCBI_COLOUR			"#990099"
#define SNG_COLOUR			"#006666"
#define REV_COLOUR			"#ff0066"
#define ATG_COLOUR			"#009900"

#define STOP_COLOUR			"#ff0000"
#define UTR_COLOUR			"#bb8888"
#define NO_COLOUR			"#aaaaaa"

#define TOTAL_INFO_SPACE	"                                                       "

typedef enum {
	frm_TAG=0,
		frm_ID,
		frm_OFFSET,
		frm_FRAME,
		frm_SYMBOL,
		frm_POSITION,
		frm_SWITCH,
		frm_QUALIFIER,
		frm_IS_ORF
} FRAME_FIELDS;

typedef enum {
	cln_TAG=0,
		cln_COUNT,
		cln_SEQUENCE,
		cln_PRE_SEQUENCE
} CLONE_FIELDS;

typedef enum {
		arr_MAX_ROW=0,
		arr_MIN_COL,
		arr_MAX_COL,
		arr_X,
		arr_Y,
		arr_ID,
		arr_STATUS,
		arr_TEXT,
		arr_PRJ_ID,
		arr_VERSION,
		arr_GENE
} ARRAY_FIELDS;

typedef enum {
		gen_ID=0,
		gen_CLUSTER,
		gen_STATUS,
		gen_USE,
		gen_WHO,
		gen_COUNT,
		gen_ORF_PCT,
		gen_STP,
		gen_STPS,
		gen_STP_BUNDLE,
		gen_STP_RATIO,
		gen_ATGS,
		gen_ATG_BUNDLE,
		gen_ATG_RATIO,
		gen_NCBI,
		gen_EXPECTED,
		gen_LENGTH,
		gen_OFFSET,
		gen_MIN_SLOPE,
		gen_GENE,
		gen_BLAST_TYPE,
		gen_BLAST
} GENE_FIELDS;

/*
c_serial, 
c_cls_id, 
@code+'-'+convert( varchar(33), c_cls_id ), 
c_count, 
u_blast, 
u_expected, 
0, 
c_ncbi_id, 
u_description
*/

typedef enum {
		cls_REV_ACT=0,
		cls_FL_SCORE,
		cls_FL_BIN,
		cls_CONTROL,
		cls_ID,
        cls_SCOPE,
		cls_END,
		cls_CLUSTER,
		cls_COUNT,
		cls_ALERT,
		cls_CONFIDENT,
		cls_BLAST_TYPE,
		cls_EXPECTED,
		cls_TYPE,
		cls_NCBI,
		cls_SYMBOL,
		cls_BLAST
} CLUSTER_FIELDS;

typedef enum {
	blh_CLUSTER=0,
		blh_SCOPE,
		blh_COUNT,
		blh_NCBI,
		blh_DB,
		blh_DBID,
		blh_EXPECTED,
		blh_LENGTH,
		blh_PI,
		blh_INPUT_EXPECTED,
		blh_INPUT_WORD,
		blh_INPUT_PI,
		blh_DESCRIPTION
} BLAST_HIT_FIELDS;

typedef enum {
	aln_SEQ_ID=0,
		aln_OTHER_SEQ_ID,
		aln_OFFSET,
		aln_START,
		aln_END,
		aln_ERROR
} ALIGNMENT_FIELDS;

typedef enum {
	lib_CONTROL=0,
		lib_NAME,
		lib_LIB,
		lib_COUNT
} LIBRARY_FIELDS;


typedef enum {
		dsp_FRAME=0,
		dsp_SIZE,
		dsp_LENGTH,
		dsp_SERIAL,
		dsp_SOURCE,
		dsp_SEQ_ID,
		dsp_LIBRARY,
		dsp_NAME,
		dsp_TAG,
		dsp_SEARCHED_BY,
		dsp_IMAGE_ID,
		dsp_CLUSTER_MODE,
		dsp_LEVEL,
		dsp_ROUND,
		dsp_CONFIDENT,
		dsp_CONTROL,
		dsp_SPECIAL,
		dsp_END,
		dsp_OTHER_END,
		dsp_OTHER_LOCATION,
		dsp_PICKABLE,
		dsp_FL_STATUS,
		dsp_STRAND,
		dsp_LOCAL_FRAME,
		dsp_LINE_TYPE,
		dsp_DISPLAY_TYPE,
		dsp_SUB_TYPE,
		dsp_FLAG,
		dsp_ACTUAL_OFFSET,
		dsp_DISPLAY_OFFSET,
		dsp_GROUP_ORDER,
		dsp_BIT_START,
		dsp_NEXT_BIT_START,
		dsp_CODON
} DISPLAY_FIELDS;
//*DEF

// @frame b_serial  b_source  b_seq_id  b_code  b_seq_offset  b_codon_offset  b_end  b_codon  b_sequence  

#define CGI_BLAST_PATH "data\\"
#define MAX_BLAST_LINES 500


typedef struct blastLine BLASTLINE;
struct blastLine
{
	char cluster[129];
	char pi[33];
	char length[33];
	int sense;
	int q_from; 
	int q_to; 
	int s_from; 
	int s_to;
	int pct_from; 
	int pct_to; 
	char expected[33];
	int score; 
};

typedef enum {
	ild_SOURCE=0, 
	ild_SPECIES, 
	ild_SEQUENCE_ID, 
	ild_SEQUENCE_NAME, 
	ild_TAG, 
	ild_TEXT, 
	ild_DISPLAY_TEXT, 
	ild_SERVER, 
	ild_FOLDER, 
	ild_FILE,
	ild_GROUP,
	ild_ORDER
} IMAGE_LOCATION_DATA;


int make_image_urls( int command, int data_row, int* accumulator, int cols, 
						  char col[MAX_COLS][MAX_COL_LEN +1], char last_row_col[MAX_COLS][MAX_COL_LEN +1]);
int make_lit_output( int command, int data_row, int* accumulator, int cols, 
						  char col[MAX_COLS][MAX_COL_LEN +1], char last_row_col[MAX_COLS][MAX_COL_LEN +1]);
int make_gene_output( int command, int data_row, int* accumulator, int cols, 
						  char col[MAX_COLS][MAX_COL_LEN +1], char last_row_col[MAX_COLS][MAX_COL_LEN +1]);

int write_fasta_file( char* path, char* file, char* tag, char* sequence );
int read_blast_file( char* path, char* file_string, char* mode );
int query_blast_file( char* path, char* file_string, char* mode );
int load_blast_file( char* path, char* file_string, char* mode, int seq_length, char* time_string );
int draw_blast_file( char* path, char* file_string, char* mode, int seq_length, char* time_string );

int blast_hits( int command, int data_row, int* accumulator, int cols, 
			   char col[MAX_COLS][MAX_COL_LEN +1], char last_row_col[MAX_COLS][MAX_COL_LEN +1]);

int inspect_clusters( int command, int data_row, int* accumulator, int cols, 
				  char col[MAX_COLS][MAX_COL_LEN +1], char last_row_col[MAX_COLS][MAX_COL_LEN +1]);

int inspect_fl( int command, int data_row, int* accumulator, int cols, 
				  char col[MAX_COLS][MAX_COL_LEN +1], char last_row_col[MAX_COLS][MAX_COL_LEN +1]);

int possible_genes( int command, int data_row, int* accumulator, int cols, 
				   char col[MAX_COLS][MAX_COL_LEN +1], char last_row_col[MAX_COLS][MAX_COL_LEN +1]);

int library_comparison( int command, int data_row, int* accumulator, int cols, 
					   char col[MAX_COLS][MAX_COL_LEN +1], char last_row_col[MAX_COLS][MAX_COL_LEN +1]);

int reading_frames( int command, int data_row, int* accumulator, int cols, 
				   char col[MAX_COLS][MAX_COL_LEN +1], char last_row_col[MAX_COLS][MAX_COL_LEN +1]);

int unique_clones( int command, int data_row, int* accumulator, int cols, 
				  char col[MAX_COLS][MAX_COL_LEN +1], char last_row_col[MAX_COLS][MAX_COL_LEN +1]);

char* xml_token( char* target, char* pattern );

int check_alignments( int command, int data_row, int* accumulator, int cols, 
					   char col[MAX_COLS][MAX_COL_LEN +1], char last_row_col[MAX_COLS][MAX_COL_LEN +1]);

int status_key( int command, int data_row, int* accumulator, int cols, 
					   char col[MAX_COLS][MAX_COL_LEN +1], char last_row_col[MAX_COLS][MAX_COL_LEN +1]);
int draw_plate( int command, int data_row, int* accumulator, int cols, 
					   char col[MAX_COLS][MAX_COL_LEN +1], char last_row_col[MAX_COLS][MAX_COL_LEN +1]);
int graph_fl_scores( int command, int data_row, int* accumulator, int cols, 
					   char col[MAX_COLS][MAX_COL_LEN +1], char last_row_col[MAX_COLS][MAX_COL_LEN +1]);


int draw_sequence( SEQ* seq );
int reduce_colour( char* colour, int percent );
int get_id_from_tag(char* optional_tag);

int display_cluster( int command, int data_row, int* accumulator, int cols, 
					   char col[MAX_COLS][MAX_COL_LEN +1], char* seq, char last_row_col[MAX_COLS][MAX_COL_LEN +1], char* last_seq );


extern PARAMS params;

#endif /* __SEQS_H */
