# Supplementary material for: Evading the annotation bottleneck: using sequence similarity to search non-sequence gene data
Source: BMC Bioinformatics. 2008 Oct 17;9:442. doi: 10.1186/1471-2105-9-442 (PMC2587480; doi:10.1186/1471-2105-9-442)
Supplement: Additional file 1 — archive of code for the applications described in the manuscript. quick-release-archive. [file 1471-2105-9-442-S1.zip › quick-release-code/code/include/sql_cgi.h]

/***********************************************************************************
* This code is part of the quickApps project
* 
* Copyright (c) 2008, Michael J. Gilchrist
* All rights reserved.
* 
* Redistribution and use in source and binary forms, with or without modification, 
* are permitted provided that the following conditions are met:
* 
* 1.Redistributions of source code must retain the above copyright notice, this 
*   list of conditions and the following disclaimer. 
* 2.Redistributions in binary form must reproduce the above copyright notice, 
*   this list of conditions and the following disclaimer in the documentation 
*   and/or other materials provided with the distribution. 
* 3.Neither the name of the University of Cambridge nor the names of its 
*   contributors may be used to endorse or promote products derived from this 
*   software without specific prior written permission. 
* 
* THIS SOFTWARE IS PROVIDED BY THE COPYRIGHT HOLDERS AND CONTRIBUTORS "AS IS" AND 
* ANY EXPRESS OR IMPLIED WARRANTIES, INCLUDING, BUT NOT LIMITED TO, THE IMPLIED 
* WARRANTIES OF MERCHANTABILITY AND FITNESS FOR A PARTICULAR PURPOSE ARE DISCLAIMED. 
* IN NO EVENT SHALL THE COPYRIGHT OWNER OR CONTRIBUTORS BE LIABLE FOR ANY DIRECT, 
* INDIRECT, INCIDENTAL, SPECIAL, EXEMPLARY, OR CONSEQUENTIAL DAMAGES (INCLUDING, 
* BUT NOT LIMITED TO, PROCUREMENT OF SUBSTITUTE GOODS OR SERVICES; LOSS OF USE, 
* DATA, OR PROFITS; OR BUSINESS INTERRUPTION) HOWEVER CAUSED AND ON ANY THEORY OF 
* LIABILITY, WHETHER IN CONTRACT, STRICT LIABILITY, OR TORT (INCLUDING NEGLIGENCE 
* OR OTHERWISE) ARISING IN ANY WAY OUT OF THE USE OF THIS SOFTWARE, EVEN IF 
* ADVISED OF THE POSSIBILITY OF SUCH DAMAGE.
************************************************************************************/


#ifndef SYB_H 
#define SYB_H

#include <stdarg.h>

//------------------------------------------------------------------------------
// Include DBLib specific header files ???
//------------------------------------------------------------------------------
#ifndef DBNTWIN32
#define DBNTWIN32
#endif
#include <windows.h>
#include <sqlfront.h>
#include <sqldb.h>

#include <err.h>
#include <utils.h>
#include <html.h>
#include <cgi.h>

#define UNKNOWN_ROWCOUNT -999

#define MAX_COLS    48
#define MAX_COL_LEN 256 /* IN FACT MAX COL LENGTH FOR SYBASE (BUT NOT MS-SQLSERVER), FOR NON-TEXT */

#define MAX_CHANNELS 3
#define MAIN_CHANNEL 0
#define SIDE_CHANNEL 1
#define LAST_CHANNEL 2

#define TAX_DB     "seq."
#define EXP_DB     "exp."
#define CONTROL_DB "quk."
#define QUICK_DB   "quk."

#define NO_USER     -2
#define BAD_USER    -1
#define GUEST_USER   0
#define USERS_USER   1
#define ADMIN_USER   2 
#define SUPER_USER   3

#define URL_COMMA  ","
#define URL_TAB    "|"
#define URL_EOL    "%0D"

#define SHOW_ALL     0
#define SHOW_ONE     1

#define NO_BORDER   0
#define BORDER      1

#define ROWS_ONLY     -1

#define NO_COL_HEADS   0
#define COL_HEADS      1

#define ONE_TABLE   0
#define MANY_TABLES 1
#define ONE_TABLE_ALL_RESULTS 0
#define TABLE_PER_RESULT_SET  1

#define ALL_ROWS       0

#define NO_CODE      0
#define CODE         1

#define NO_DESCR     0
#define DESCR        1

#define NO_LOG      0
#define LOG         1

#define NO_ONCHANGE      0
#define ONCHANGE         1


/*
typedef enum {
      RADIO,
      SELECT
} selector_type;
*/

typedef enum {
   HORIZONTAL,
   VERTICAL
} orientation_type;

// ERROR HANDLERS FOR REGISTRATION IN main()
int SQLAPI ErrorHandler(DBPROCESS *lpDbProc, int iSeverity,int iDbError,
                                             int iOsError, const char 
                                                 *lpszDbErrorMsg,
                                             const char *lpszOsErrorMsg);

int SQLAPI MessageHandler(DBPROCESS *lpDbProc, DBINT iMsgNumber,
                          int iMsgState, int iSeverity,
                          const char *lpszMessageText,
                          const char *szServerName,
                          const char *szProcName,
                          unsigned short iLineNumber);

static int err_handler( DBPROCESS *dbproc, 
						int		   severity, 
						int		   dberr, 
						int		   oserr,			   
						char	  *dberrstr, 
						char	  *oserrstr);

static int msg_handler(	DBPROCESS *dbproc,
						DBINT      msgno,
						int        msgstate,
						int        severity,
						char      *msgtext,
						char      *srvname,
						char      *procname,
						int        line);
   
int    direct_login( char* username, char* password, char* server );
int    open_channel(int channel_to_open);
int    run_sql( char* sql, char sep, const char* end_row );

int    control_transaction( char* control );
int	 check_transaction();

int    run_proc( char* sql );
int    run_proc_no_output( char *sql );

int    run_sql_cols_into_url( char* sql, char* url_base, int url_col, int label_col );

int	 add_money( char* running_total, char* value );

int compare_dates( char* datepart, char* date, char* later_date );
int date_part( char* datepart, char* date );
int change_date( char* datepart, char* new_date, char* old_date, int sign, int repeat );

int db_today( char* date_str );

int	 check_date( char* date_str, int date_form );

int    build_code_chooser( const char* ref_domain,
			    int choice_type, 
			    int show_code, 
			    int show_descr, 
			    int number_visible, 
			    int add_leading_blank_item,
			    int allow_mult, 
			    const char* select_this_code, 
			    const char* alternate_name );

int nested_list_selector( int rows, int levels, 
			  char* db_1, char* item_1, int allow_mult_1, char* option_1,
			  char* db_2, char* item_2, int allow_mult_2, char* option_2,
			  char* db_3, char* item_3, int allow_mult_3, char* option_3 );

int nested_selector( int rows, int levels, 
		     char* db_1, char* item_1, int col_from_1, int col_to_1, 
		     int lead_blank_1, int allow_mult_1, char* option_1, ... );

int get_next_id( char* db_name, char* type, int number, int *next_id);

int run_sql_cols_into_select_with_key( char* sql, 
				       int   key_col,   /* COLUMN TO USE AS HIDDEN KEY IN HIDDEN 'Value' */
				       int   from_col,
				       int   to_col,
				       const char* name,              /* NAME OF THE HTML SELECT LIST */
				       int   number_visible,    /* LENGTH OF VISIBLE SELECT LIST, 0 = SHOW ALL */
				       int   add_lead_blank,  /* NO_LEAD_BLANK/LEAD_BLANK, ADDS LEADING BLANK LINE IF... */
				       int   allow_mult,        /* NO_MULT/ALLOW_MULT, NO_MULT FORCES DROP DOWN LIST */
				       const char* select_this_item );

int run_sql_cols_into_chooser_with_key( char* sql, 
						 int   choice_type,
				       int   key_col,   /* COLUMN TO USE AS HIDDEN KEY IN HIDDEN 'Value' */
				       int   from_col,
				       int   to_col,
				       const char* name,              /* NAME OF THE HTML SELECT LIST */
				       int   number_visible,    /* LENGTH OF VISIBLE SELECT LIST, 0 = SHOW ALL */
				       int   add_lead_blank,  /* NO_LEAD_BLANK/LEAD_BLANK, ADDS LEADING BLANK LINE IF... */
				       int   allow_mult,        /* NO_MULT/ALLOW_MULT, NO_MULT FORCES DROP DOWN LIST */
				       const char* select_this_item );

int run_sql_cols_into_chooser_with_key_onchange( char* sql, 
						 int   choice_type,
				       int   key_col,   /* COLUMN TO USE AS HIDDEN KEY IN HIDDEN 'Value' */
				       int   from_col,
				       int   to_col,
				       const char* name,              /* NAME OF THE HTML SELECT LIST */
				       int   number_visible,    /* LENGTH OF VISIBLE SELECT LIST, 0 = SHOW ALL */
				       int   add_lead_blank,  /* NO_LEAD_BLANK/LEAD_BLANK, ADDS LEADING BLANK LINE IF... */
				       int   allow_mult,        /* NO_MULT/ALLOW_MULT, NO_MULT FORCES DROP DOWN LIST */
					   int onchange,
					   const char* action, 
				       const char* select_this_item );

int run_sql_cols_into_headed_chooser_with_key( char* sql, 
						 int   choice_type,
				       int   key_col,   /* COLUMN TO USE AS HIDDEN KEY IN HIDDEN 'Value' */
				       int   from_col,
				       int   to_col,
				       const char* name,              /* NAME OF THE HTML SELECT LIST */
				       int   number_visible,    /* LENGTH OF VISIBLE SELECT LIST, 0 = SHOW ALL */
						 const char* top_item,
				       int   add_leading_blank_item,  /* NO_LEAD_BLANK/LEAD_BLANK, ADDS LEADING BLANK LINE IF... */
				       int   allow_mult,        /* NO_MULT/ALLOW_MULT, NO_MULT FORCES DROP DOWN LIST */
				       const char* select_this_item );

int run_sql_cols_into_headed_chooser_with_key_onchange( char* sql, 
						 int   choice_type,
				       int   key_col,   /* COLUMN TO USE AS HIDDEN KEY IN HIDDEN 'Value' */
				       int   from_col,
				       int   to_col,
				       const char* name,              /* NAME OF THE HTML SELECT LIST */
				       int   number_visible,    /* LENGTH OF VISIBLE SELECT LIST, 0 = SHOW ALL */
						 const char* top_item,
				       int   add_leading_blank_item,  /* NO_LEAD_BLANK/LEAD_BLANK, ADDS LEADING BLANK LINE IF... */
				       int   allow_mult,        /* NO_MULT/ALLOW_MULT, NO_MULT FORCES DROP DOWN LIST */
					   int onchange,
					   const char* action, 
				       const char* select_this_item );

int run_sql_cols_into_checkbox( char* sql, 
								int   value_col,   /* COLUMN TO USE AS HIDDEN KEY IN HIDDEN 'Value' */
								int   label_col,
								int   acronym_col,  // </ACRONYM><ACRONYM Title='xxx'> 	
								const char* name,
								int   check_all );

int run_sql_cols_into_table_with_selectors( 
							char *sql, 
							int   key_col,   // COLUMN TO USE AS HIDDEN KEY IN HIDDEN 'Value' 
							int   from_col,
							int   to_col,
							int show_column_heads,
							int stop_compare,
							int selectors, ... ); // ... VARARGS FOLLOW
						 //int   check_col, // COLUMN TO CHECK FOR VALUE 0 or 1 = 'SELECTOR'
						 //int	selector_type,
						 //const char* selector_name, // NAME OF CHECKBOX 
						 //const char* selector_col_head ) // COLUMN HEADING FOR CHECK COLUMN

int run_sql_into_table( char *sql, int table_per_results_set, int show_column_heads, int border );
int run_sql_into_pivot_table( char *sql, int table_per_results_set, int show_column_heads, int pivot_after );
int run_sql_into_justify_table( char *sql, int table_per_results_set, int show_column_heads, int border );

int run_sql_into_edit( char *sql, int table_per_results_set, int show_column_heads, int border );
int run_data_editor( char* db, char* proc );

int get_int_value_from_db( char* sql, int* value);
int get_float_value_from_db( char* sql, float* value);

int get_string_from_db( char* sql, char* buffer );
int get_2_strings_from_db( char* sql, int col_1, char* buffer_1, int col_2, char* buffer_2 );
int get_n_strings_from_db( char* sql, int cols, ... ); // PAIRS OF [int col, char* buffer, ]

int get_an_image_from_db (char* sql, char* img, int len);
int get_text_from_db (char* sql, char* text);

int join_strings_from_db( char* sql, char* buffer, char* pad, int buffer_size );

int pass_text_value_to_db_column( char* sql, char* col, int log, int len, char* text );
int run_proc_into_function( char* sql, 
			    int (*f)(int,int,int*,int,char[MAX_COLS][MAX_COL_LEN+1],char[MAX_COLS][MAX_COL_LEN+1]) );

int run_proc_into_text_function( char* sql, 
			    int (*f)(int,int,int*,int,char[MAX_COLS][MAX_COL_LEN+1],char*, char[MAX_COLS][MAX_COL_LEN+1],char*) );

int run_text_proc_into_file( char* sql, FILE* file );

int get_font_size();

extern DBPROCESS *dbproc;       
extern DBPROCESS *channel[3];   

extern int channel_not_connected[3]; 
extern int current_channel;

//extern int global;

#endif
