# Supplementary material for: Evading the annotation bottleneck: using sequence similarity to search non-sequence gene data
Source: BMC Bioinformatics. 2008 Oct 17;9:442. doi: 10.1186/1471-2105-9-442 (PMC2587480; doi:10.1186/1471-2105-9-442)
Supplement: Additional file 1 — archive of code for the applications described in the manuscript. quick-release-archive. [file 1471-2105-9-442-S1.zip › quick-release-code/code/include/Utils.h]

/***********************************************************************************
* This code is part of the quickApps project
* 
* Copyright (c) 2008, Michael J. Gilchrist
* All rights reserved.
* 
* Redistribution and use in source and binary forms, with or without modification, 
* are permitted provided that the following conditions are met:
* 
* 1.Redistributions of source code must retain the above copyright notice, this 
*   list of conditions and the following disclaimer. 
* 2.Redistributions in binary form must reproduce the above copyright notice, 
*   this list of conditions and the following disclaimer in the documentation 
*   and/or other materials provided with the distribution. 
* 3.Neither the name of the University of Cambridge nor the names of its 
*   contributors may be used to endorse or promote products derived from this 
*   software without specific prior written permission. 
* 
* THIS SOFTWARE IS PROVIDED BY THE COPYRIGHT HOLDERS AND CONTRIBUTORS "AS IS" AND 
* ANY EXPRESS OR IMPLIED WARRANTIES, INCLUDING, BUT NOT LIMITED TO, THE IMPLIED 
* WARRANTIES OF MERCHANTABILITY AND FITNESS FOR A PARTICULAR PURPOSE ARE DISCLAIMED. 
* IN NO EVENT SHALL THE COPYRIGHT OWNER OR CONTRIBUTORS BE LIABLE FOR ANY DIRECT, 
* INDIRECT, INCIDENTAL, SPECIAL, EXEMPLARY, OR CONSEQUENTIAL DAMAGES (INCLUDING, 
* BUT NOT LIMITED TO, PROCUREMENT OF SUBSTITUTE GOODS OR SERVICES; LOSS OF USE, 
* DATA, OR PROFITS; OR BUSINESS INTERRUPTION) HOWEVER CAUSED AND ON ANY THEORY OF 
* LIABILITY, WHETHER IN CONTRACT, STRICT LIABILITY, OR TORT (INCLUDING NEGLIGENCE 
* OR OTHERWISE) ARISING IN ANY WAY OUT OF THE USE OF THIS SOFTWARE, EVEN IF 
* ADVISED OF THE POSSIBILITY OF SUCH DAMAGE.
************************************************************************************/

#ifndef UTILS_H 
#define UTILS_H

#define MAX_ENV_STRING_LEN 2048

#define ENCRYPT      1
#define DECRYPT     -1

#define TAB          9
#define SPACE       32
#define OPEN_BRACE  40
#define COMMA       44
#define A           65
#define Z           90
#define TILDA      126 

#define SHORT 0
#define LONG  1

#define NO_DUPES	0
#define ALLOW_DUPES	1

#define NO_DEF_LINE		0
#define KEEP_DEF_LINE	1

#define LOWER 0
#define UPPER 1

#define INT_STR_LEN  20
#define LINE_LEN     255

#define SAME 0


/***  UTILITY FUNCTIONS          ***/
/* int   is_directory( const char* entry_path ); */
/* int   is_file( const char* entry_path ); */

int load_blast_alignments( char blast, char* target, int allow_dupes, char* path_to_file );
int serialise_blast_alignments( char blast, char* path_to_file );

int handle_fasta_file( char* mode, char* path_to_file, int chunk_size, int bits, char* id_str );
int handle_text_file( char* mode, char* path_to_file, int number, char* string );
int handle_UniGene_file( char* mode, char* species, char* path_to_file );

int is_file_present( char* complete_path );

int print_file( char* path_to_file );

int print_every( int i, int number, char* prefix, char* message );
int is_probably_a_number( char* text );
int is_probably_protein( char* text );

int   print_char_binary( char value );
int   approx_round( float value );
int   max_int( int value1, int value2 );
int   min_int( int value1, int value2 );

int	  zip_up_text( char* text );
int   join_up_text( char* text, int keep_def_line );

int	  find_in_string( char* search_in, char* look_for, int from );
int   extract_token( char* search_in, int from , char terminator, char* token, int buffer_length );

int	  same_as( char* tgt, char* src );
int   is_str_int(char *str);
void  str_to_upper(char* tag);
int   hex_to_char(unsigned char*, unsigned char*);
int   quick_hex_to_char(unsigned char* tgt, unsigned char* src);


int   simple_encrypt(char* target, const char* source, int direction);

int   set_env(const char *string);
int   display_env(const char* env_name);
int   is_env_set(const char *name);

long print_time();

char* now (char* string, int buffer_size);
char* today (char* string, int buffer_size);
/* WAS -> char* oracle_today(char* string); */

int   date_to_std_date(char* date, int style, int month_case, int buffer_length);
/* WAS -> int   date_to_ora_date(char* date); */

void str_ins_char(char* str, char inserted, int where);

/* DNA maniuplation utilities */
#define Na_CONCENTRATION 0.1

char * reverse_complement( const char * sequence, const char * rc_sequence );
float oligo_tm( const char * sequence );

#endif
