# Supplementary material for: Evading the annotation bottleneck: using sequence similarity to search non-sequence gene data
Source: BMC Bioinformatics. 2008 Oct 17;9:442. doi: 10.1186/1471-2105-9-442 (PMC2587480; doi:10.1186/1471-2105-9-442)
Supplement: Additional file 1 — archive of code for the applications described in the manuscript. quick-release-archive. [file 1471-2105-9-442-S1.zip › quick-release-code/sql/functions/accession.sql]

/***********************************************************************************
* This code is part of the quickApps project
* 
* Copyright (c) 2008, Michael J. Gilchrist
* All rights reserved.
* 
* Redistribution and use in source and binary forms, with or without modification, 
* are permitted provided that the following conditions are met:
* 
* 1.Redistributions of source code must retain the above copyright notice, this 
*   list of conditions and the following disclaimer. 
* 2.Redistributions in binary form must reproduce the above copyright notice, 
*   this list of conditions and the following disclaimer in the documentation 
*   and/or other materials provided with the distribution. 
* 3.Neither the name of the University of Cambridge nor the names of its 
*   contributors may be used to endorse or promote products derived from this 
*   software without specific prior written permission. 
* 
* THIS SOFTWARE IS PROVIDED BY THE COPYRIGHT HOLDERS AND CONTRIBUTORS "AS IS" AND 
* ANY EXPRESS OR IMPLIED WARRANTIES, INCLUDING, BUT NOT LIMITED TO, THE IMPLIED 
* WARRANTIES OF MERCHANTABILITY AND FITNESS FOR A PARTICULAR PURPOSE ARE DISCLAIMED. 
* IN NO EVENT SHALL THE COPYRIGHT OWNER OR CONTRIBUTORS BE LIABLE FOR ANY DIRECT, 
* INDIRECT, INCIDENTAL, SPECIAL, EXEMPLARY, OR CONSEQUENTIAL DAMAGES (INCLUDING, 
* BUT NOT LIMITED TO, PROCUREMENT OF SUBSTITUTE GOODS OR SERVICES; LOSS OF USE, 
* DATA, OR PROFITS; OR BUSINESS INTERRUPTION) HOWEVER CAUSED AND ON ANY THEORY OF 
* LIABILITY, WHETHER IN CONTRACT, STRICT LIABILITY, OR TORT (INCLUDING NEGLIGENCE 
* OR OTHERWISE) ARISING IN ANY WAY OUT OF THE USE OF THIS SOFTWARE, EVEN IF 
* ADVISED OF THE POSSIBILITY OF SUCH DAMAGE.
************************************************************************************/

use quk
go

if exists ( select * from INFORMATION_SCHEMA.ROUTINES  where routine_name = 'accession' )
begin
	print "Dropping function 'accession'"
	drop function accession
end

print "Creating function 'accession'"
print ""

go

create function accession ( @text varchar(256) )
returns varchar(64)
as
begin

	return 
	
--		substring( @text, 4, charindex(' ',@text+' ')-1 )

--		substring( substring( @text, 4, charindex(' ',@text+' ')-1 ), charindex('|',substring( @text, 4, charindex(' ',@text+' ')-1 ))+1, 64 )

--		substring( substring( substring( @text, 4, charindex(' ',@text+' ')-1 ), charindex('|',substring( @text, 4, charindex(' ',@text+' ')-1 ))+1, 64 ), charindex('|',substring( substring( @text, 4, charindex(' ',@text+' ')-1 ), charindex('|',substring( @text, 4, charindex(' ',@text+' ')-1 ))+1, 64 ))+1, 64 )

		substring( substring( substring( substring( @text, 4, charindex(' ',@text+' ')-1 ), charindex('|',substring( @text, 4, charindex(' ',@text+' ')-1 ))+1, 64 ), charindex('|',substring( substring( @text, 4, charindex(' ',@text+' ')-1 ), charindex('|',substring( @text, 4, charindex(' ',@text+' ')-1 ))+1, 64 ))+1, 64 ), 1, charindex('|',substring( substring( substring( @text, 4, charindex(' ',@text+' ')-1 ), charindex('|',substring( @text, 4, charindex(' ',@text+' ')-1 ))+1, 64 ), charindex('|',substring( substring( @text, 4, charindex(' ',@text+' ')-1 ), charindex('|',substring( @text, 4, charindex(' ',@text+' ')-1 ))+1, 64 ))+1, 64 ))-1 )
		
--		substring( <PART>, charindex('|',<PART>)+1, 64 )
--		substring( <PART>, 1, charindex('|',<PART>)-1 )
		
--		, 1, charindex( '|', substring( @text, patindex( 'gi|%', @text )+3, 256 ) )-1 
		    
end

go

grant execute on accession to dba, users
go
