# Supplementary material for: Evading the annotation bottleneck: using sequence similarity to search non-sequence gene data
Source: BMC Bioinformatics. 2008 Oct 17;9:442. doi: 10.1186/1471-2105-9-442 (PMC2587480; doi:10.1186/1471-2105-9-442)
Supplement: Additional file 1 — archive of code for the applications described in the manuscript. quick-release-archive. [file 1471-2105-9-442-S1.zip › quick-release-code/sql/procs/attribute_ops.sql]

/***********************************************************************************
* This code is part of the quickApps project
* 
* Copyright (c) 2008, Michael J. Gilchrist
* All rights reserved.
* 
* Redistribution and use in source and binary forms, with or without modification, 
* are permitted provided that the following conditions are met:
* 
* 1.Redistributions of source code must retain the above copyright notice, this 
*   list of conditions and the following disclaimer. 
* 2.Redistributions in binary form must reproduce the above copyright notice, 
*   this list of conditions and the following disclaimer in the documentation 
*   and/or other materials provided with the distribution. 
* 3.Neither the name of the University of Cambridge nor the names of its 
*   contributors may be used to endorse or promote products derived from this 
*   software without specific prior written permission. 
* 
* THIS SOFTWARE IS PROVIDED BY THE COPYRIGHT HOLDERS AND CONTRIBUTORS "AS IS" AND 
* ANY EXPRESS OR IMPLIED WARRANTIES, INCLUDING, BUT NOT LIMITED TO, THE IMPLIED 
* WARRANTIES OF MERCHANTABILITY AND FITNESS FOR A PARTICULAR PURPOSE ARE DISCLAIMED. 
* IN NO EVENT SHALL THE COPYRIGHT OWNER OR CONTRIBUTORS BE LIABLE FOR ANY DIRECT, 
* INDIRECT, INCIDENTAL, SPECIAL, EXEMPLARY, OR CONSEQUENTIAL DAMAGES (INCLUDING, 
* BUT NOT LIMITED TO, PROCUREMENT OF SUBSTITUTE GOODS OR SERVICES; LOSS OF USE, 
* DATA, OR PROFITS; OR BUSINESS INTERRUPTION) HOWEVER CAUSED AND ON ANY THEORY OF 
* LIABILITY, WHETHER IN CONTRACT, STRICT LIABILITY, OR TORT (INCLUDING NEGLIGENCE 
* OR OTHERWISE) ARISING IN ANY WAY OUT OF THE USE OF THIS SOFTWARE, EVEN IF 
* ADVISED OF THE POSSIBILITY OF SUCH DAMAGE.
************************************************************************************/

use quk
go

if exists ( select * from sysobjects 
	where type = 'P'	
	and name = 'attribute_ops' )
begin
	print "Dropping procedure 'attribute_ops'"
	drop proc attribute_ops
end

print "Creating procedure 'attribute_ops'"
print ""

go


create procedure attribute_ops 
( 	
	@op    		varchar(4) = NULL,
	@tgt_type 	varchar(4) = NULL, 
	@tgt_id		integer    = NULL,
	@type 		varchar(4) = NULL, 
	@value 		varchar(4) = NULL 
)
as 
begin


	begin tran	

	if ( @op = 'SEL' )
	begin

		select isnull( rfc_description, atb_value )
		from attributes, ref_codes
		where atb_tgt_type	= @tgt_type
		and   atb_tgt_id	= @tgt_id
		and   atb_type		= @type
		and   atb_value	   *= rfc_code
		and   rfc_domain	= 'BUS'
		order by isnull( rfc_description, atb_value )

	end	
	else if ( @op = 'MOD' )
	begin

		/* IN CASE AUTOMATICALLY ENTERED ALREADY (BUS/FIN) */
		if exists ( select * from attributes 
					where atb_tgt_type = @tgt_type
					and   atb_tgt_id   = @tgt_id
					and   atb_type     = @type )
		begin
			update attributes set atb_value = @value
			where atb_tgt_type = @tgt_type
			and   atb_tgt_id   = @tgt_id
			and   atb_type     = @type 
			if ( @@rowcount != 1 ) 
			begin 
				rollback tran raiserror 1000001 "failed to modify 1 row in 'attributes'" 
				return -1
			end
		end
		else
		begin
			insert attributes ( atb_tgt_type, atb_tgt_id, atb_type, atb_value )
			select @tgt_type, @tgt_id, @type, @value
			if ( @@rowcount != 1 ) 
			begin 
				rollback tran raiserror 1000001 "failed to insert row in 'attributes'" 
				return -1
			end
		end

	end	
	else if ( @op = 'INS' )
	begin

		/* IN CASE AUTOMATICALLY ENTERED ALREADY (BUS/FIN) */
		if not exists ( select * from attributes 
							 where atb_tgt_type = @tgt_type
							 and   atb_tgt_id   = @tgt_id
							 and   atb_type     = @type
							 and   atb_value    = @value )
		begin
			
			insert attributes ( atb_tgt_type, atb_tgt_id, atb_type, atb_value )
			select @tgt_type, @tgt_id, @type, @value
			if ( @@rowcount != 1 ) 
			begin 
				rollback tran raiserror 1000001 "failed to insert row in 'attributes'" 
				return -1
			end
		end

	end	
	else if ( @op = 'TGL' ) -- IF EXISTS, DELETE - IF NOT, INSERT
	begin

		/* IN CASE AUTOMATICALLY ENTERED ALREADY (BUS/FIN) */
		if exists ( select * from attributes 
							 where atb_tgt_type = @tgt_type
							 and   atb_tgt_id   = @tgt_id
							 and   atb_type     = @type
							 and   atb_value    = @value )
		begin
			
			delete attributes
			where atb_tgt_type = @tgt_type
			and   atb_tgt_id   = @tgt_id
			and   atb_type     = @type
			and   atb_value    = @value
			if ( @@rowcount != 1 ) 
			begin 
				rollback tran raiserror 1000001 "failed to delete 1 row from 'attributes'" 
				return -1
			end

		end
		else
		begin
			
			insert attributes ( atb_tgt_type, atb_tgt_id, atb_type, atb_value )
			select @tgt_type, @tgt_id, @type, @value
			if ( @@rowcount != 1 ) 
			begin 
				rollback tran raiserror 1000001 "failed to insert row in 'attributes'" 
				return -1
			end
		end
		

	end	
	else if ( @op = 'DEL' )
	begin

		/* IF ONLY ONE ATTRIBUTE OF GIVEN TYPE CAN DELETE WITHOUT VALUE - WRITE! */

		delete attributes
		where atb_tgt_type = @tgt_type
		and   atb_tgt_id   = @tgt_id
		and   atb_type     = @type
		and   atb_value    = @value
		if ( @@rowcount != 1 ) 
		begin 
			rollback tran raiserror 1000001 "failed to delete 1 row from 'attributes'" 
			return -1
		end

	end	

	commit tran

end
go


grant execute on attribute_ops to dba, users
go
