# Supplementary material for: Evading the annotation bottleneck: using sequence similarity to search non-sequence gene data
Source: BMC Bioinformatics. 2008 Oct 17;9:442. doi: 10.1186/1471-2105-9-442 (PMC2587480; doi:10.1186/1471-2105-9-442)
Supplement: Additional file 1 — archive of code for the applications described in the manuscript. quick-release-archive. [file 1471-2105-9-442-S1.zip › quick-release-code/sql/procs/find_images_by_keyword.sql]

/***********************************************************************************
* This code is part of the quickApps project
* 
* Copyright (c) 2008, Michael J. Gilchrist
* All rights reserved.
* 
* Redistribution and use in source and binary forms, with or without modification, 
* are permitted provided that the following conditions are met:
* 
* 1.Redistributions of source code must retain the above copyright notice, this 
*   list of conditions and the following disclaimer. 
* 2.Redistributions in binary form must reproduce the above copyright notice, 
*   this list of conditions and the following disclaimer in the documentation 
*   and/or other materials provided with the distribution. 
* 3.Neither the name of the University of Cambridge nor the names of its 
*   contributors may be used to endorse or promote products derived from this 
*   software without specific prior written permission. 
* 
* THIS SOFTWARE IS PROVIDED BY THE COPYRIGHT HOLDERS AND CONTRIBUTORS "AS IS" AND 
* ANY EXPRESS OR IMPLIED WARRANTIES, INCLUDING, BUT NOT LIMITED TO, THE IMPLIED 
* WARRANTIES OF MERCHANTABILITY AND FITNESS FOR A PARTICULAR PURPOSE ARE DISCLAIMED. 
* IN NO EVENT SHALL THE COPYRIGHT OWNER OR CONTRIBUTORS BE LIABLE FOR ANY DIRECT, 
* INDIRECT, INCIDENTAL, SPECIAL, EXEMPLARY, OR CONSEQUENTIAL DAMAGES (INCLUDING, 
* BUT NOT LIMITED TO, PROCUREMENT OF SUBSTITUTE GOODS OR SERVICES; LOSS OF USE, 
* DATA, OR PROFITS; OR BUSINESS INTERRUPTION) HOWEVER CAUSED AND ON ANY THEORY OF 
* LIABILITY, WHETHER IN CONTRACT, STRICT LIABILITY, OR TORT (INCLUDING NEGLIGENCE 
* OR OTHERWISE) ARISING IN ANY WAY OUT OF THE USE OF THIS SOFTWARE, EVEN IF 
* ADVISED OF THE POSSIBILITY OF SUCH DAMAGE.
************************************************************************************/

use quk
go

if exists ( select * from sysobjects 
			where type = 'P'	
			and name = 'find_images_by_keyword' )
begin
	print "Dropping procedure 'find_images_by_keyword'"
	drop proc find_images_by_keyword
end

print "Creating procedure 'find_images_by_keyword'"
print ""

go

create procedure find_images_by_keyword 
(
	@keyword		varchar(256),	-- ALREADY WITH 
	@or_word		varchar(256)='',	-- ALREADY WITH 
	@or_word_2		varchar(256)='',	-- ALREADY WITH 
	@last_species	varchar(32)='',
	@last_sequence	varchar(256)='',
	@species_string	varchar(256)="Xt:Xl:",
	@date_string	varchar(256)=NULL,
	@debug			integer=0
)
as 
begin

	set nocount on

	declare @count integer,
			@round integer

--	if ( isnull(@or_word,'') = '' ) select @or_word = '!�$%^&*()_+'
	
/*
ibh_query_string                                                 ibh_hit_string                                                   ibh_hit_gi  ibh_taxonomy_id ibh_bits    ibh_expected         ibh_sense   ibh_q_start ibh_q_end   ibh_s_start ibh_s_end   ibh_aligned_length ibh_pct_identical ibh_description
---------------------------------------------------------------- ---------------------------------------------------------------- ----------- --------------- ----------- -------------------- ----------- ----------- ----------- ----------- ----------- ------------------ ----------------- ------------------
AI031066|AI031067                                                gi|148230915|ref|NP_001081533.1|                                   148230915            8355         187  4.000000000000e-063        NULL          54         308           1          85                 85                98 NULL
*/
	
	create table #species ( s_species varchar(4) )
	create table #search_terms ( st_search_text varchar(256) )
	
	insert #species ( s_species )
	select		substring( @species_string, srn_serial, 2 )
	from serial_numbers 
	where srn_serial								   <= datalength( @species_string )
	and   substring( @species_string, srn_serial+2, 1 ) = ':' 
	
	if ( datalength(@keyword) > 0 ) insert #search_terms ( st_search_text ) select '%'+@keyword+'%' 
	if ( datalength(@or_word) > 0 ) insert #search_terms ( st_search_text ) select '%'+@or_word+'%'  
	if ( datalength(@or_word_2) > 0 ) insert #search_terms ( st_search_text ) select '%'+@or_word_2+'%'  

	
	
	create table #hits 
	( 
		h_serial		integer identity, 
		h_species		varchar(4), 
		h_sequence_id	varchar(64), 
		h_description	varchar(1024) 
	)

	insert #hits ( h_species, h_sequence_id, h_description )
	select s_species, ibh_query_string, ibh_description
	from image_blast_hits, image_location_data, #species, #search_terms 
	where ibh_query_string	= ild_sequence_id	-- MAKE SURE ACTUALLY ATTACHED TO AN IMAGE...
	and   ild_species		= s_species
	and   ibh_description like st_search_text
	and   s_species+ibh_query_string > @last_species+@last_sequence
	group by s_species, ibh_query_string, ibh_description
	order by s_species+ibh_query_string
		
	-- GET RID OF ANY ALREADY RETRIEVED BY BLAST
	delete #hits
	from image_search_blast_lines
	where h_sequence_id		= ibs_hit_string	
	and   ibs_time_string	= @date_string
	
	select top 1 h_species, h_sequence_id, h_description
	from #hits
	order by h_serial
			
	return @@rowcount	-- IMPORTANT
	
end
go


grant execute on find_images_by_keyword to dba, users
go
