# Supplementary material for: Evading the annotation bottleneck: using sequence similarity to search non-sequence gene data
Source: BMC Bioinformatics. 2008 Oct 17;9:442. doi: 10.1186/1471-2105-9-442 (PMC2587480; doi:10.1186/1471-2105-9-442)
Supplement: Additional file 1 — archive of code for the applications described in the manuscript. quick-release-archive. [file 1471-2105-9-442-S1.zip › quick-release-code/sql/procs/find_next_data_sequence.sql]

/***********************************************************************************
* This code is part of the quickApps project
* 
* Copyright (c) 2008, Michael J. Gilchrist
* All rights reserved.
* 
* Redistribution and use in source and binary forms, with or without modification, 
* are permitted provided that the following conditions are met:
* 
* 1.Redistributions of source code must retain the above copyright notice, this 
*   list of conditions and the following disclaimer. 
* 2.Redistributions in binary form must reproduce the above copyright notice, 
*   this list of conditions and the following disclaimer in the documentation 
*   and/or other materials provided with the distribution. 
* 3.Neither the name of the University of Cambridge nor the names of its 
*   contributors may be used to endorse or promote products derived from this 
*   software without specific prior written permission. 
* 
* THIS SOFTWARE IS PROVIDED BY THE COPYRIGHT HOLDERS AND CONTRIBUTORS "AS IS" AND 
* ANY EXPRESS OR IMPLIED WARRANTIES, INCLUDING, BUT NOT LIMITED TO, THE IMPLIED 
* WARRANTIES OF MERCHANTABILITY AND FITNESS FOR A PARTICULAR PURPOSE ARE DISCLAIMED. 
* IN NO EVENT SHALL THE COPYRIGHT OWNER OR CONTRIBUTORS BE LIABLE FOR ANY DIRECT, 
* INDIRECT, INCIDENTAL, SPECIAL, EXEMPLARY, OR CONSEQUENTIAL DAMAGES (INCLUDING, 
* BUT NOT LIMITED TO, PROCUREMENT OF SUBSTITUTE GOODS OR SERVICES; LOSS OF USE, 
* DATA, OR PROFITS; OR BUSINESS INTERRUPTION) HOWEVER CAUSED AND ON ANY THEORY OF 
* LIABILITY, WHETHER IN CONTRACT, STRICT LIABILITY, OR TORT (INCLUDING NEGLIGENCE 
* OR OTHERWISE) ARISING IN ANY WAY OUT OF THE USE OF THIS SOFTWARE, EVEN IF 
* ADVISED OF THE POSSIBILITY OF SUCH DAMAGE.
************************************************************************************/

use quk
go

if exists ( select * from sysobjects 
			where type = 'P'	
			and name = 'find_next_data_sequence' )
begin
	print "Dropping procedure 'find_next_data_sequence'"
	drop proc find_next_data_sequence
end

print "Creating procedure 'find_next_data_sequence'"
print ""

go

create procedure find_next_data_sequence 
(
	@time_string	varchar(256),
	@last_pi		numeric(6,2)=200,
	@last_sequence	varchar(256)='',
	@last_length	integer=0,
	@debug			integer=0
)
as 
begin

	set nocount on

	declare @count integer,
			@round integer

/*
 ibs_hit_string				varchar(64),
 ibs_pi						numeric(6,2), 
 ibs_expected				float, 
 ibs_aligned_length			integer, 
 ibs_q_start				integer, 
 ibs_q_end					integer, 
 ibs_s_start				integer, 
 ibs_s_end	
*/
	create table #hits ( h_hit_id varchar(64), h_pi numeric(6,2), h_aligned integer )

	insert #hits 
	( 
		h_hit_id,       
		h_pi,   
		h_aligned 
	)
	select	     
		ibs_hit_string, 
		sum(ibs_pi*ibs_aligned_length)/sum(ibs_aligned_length), 
		sum(ibs_aligned_length)
	from image_search_blast_lines
	where ibs_time_string	= @time_string
	group by 
		ibs_hit_string

--	select * from #hits

	select top 1 h_pi, h_hit_id
	from #hits
	where convert(varchar(16),convert(numeric(7,5),h_pi/1000))+h_hit_id < convert(varchar(16),convert(numeric(7,5),@last_pi/1000))+@last_sequence
	order by convert(varchar(16),convert(numeric(7,5),h_pi/1000))+h_hit_id desc
			
	return @@rowcount	-- IMPORTANT
	
end
go


grant execute on find_next_data_sequence to dba, users
go
