# Supplementary material for: Evading the annotation bottleneck: using sequence similarity to search non-sequence gene data
Source: BMC Bioinformatics. 2008 Oct 17;9:442. doi: 10.1186/1471-2105-9-442 (PMC2587480; doi:10.1186/1471-2105-9-442)
Supplement: Additional file 1 — archive of code for the applications described in the manuscript. quick-release-archive. [file 1471-2105-9-442-S1.zip › quick-release-code/sql/procs/get_image_blast_hits.sql]

/***********************************************************************************
* This code is part of the quickApps project
* 
* Copyright (c) 2008, Michael J. Gilchrist
* All rights reserved.
* 
* Redistribution and use in source and binary forms, with or without modification, 
* are permitted provided that the following conditions are met:
* 
* 1.Redistributions of source code must retain the above copyright notice, this 
*   list of conditions and the following disclaimer. 
* 2.Redistributions in binary form must reproduce the above copyright notice, 
*   this list of conditions and the following disclaimer in the documentation 
*   and/or other materials provided with the distribution. 
* 3.Neither the name of the University of Cambridge nor the names of its 
*   contributors may be used to endorse or promote products derived from this 
*   software without specific prior written permission. 
* 
* THIS SOFTWARE IS PROVIDED BY THE COPYRIGHT HOLDERS AND CONTRIBUTORS "AS IS" AND 
* ANY EXPRESS OR IMPLIED WARRANTIES, INCLUDING, BUT NOT LIMITED TO, THE IMPLIED 
* WARRANTIES OF MERCHANTABILITY AND FITNESS FOR A PARTICULAR PURPOSE ARE DISCLAIMED. 
* IN NO EVENT SHALL THE COPYRIGHT OWNER OR CONTRIBUTORS BE LIABLE FOR ANY DIRECT, 
* INDIRECT, INCIDENTAL, SPECIAL, EXEMPLARY, OR CONSEQUENTIAL DAMAGES (INCLUDING, 
* BUT NOT LIMITED TO, PROCUREMENT OF SUBSTITUTE GOODS OR SERVICES; LOSS OF USE, 
* DATA, OR PROFITS; OR BUSINESS INTERRUPTION) HOWEVER CAUSED AND ON ANY THEORY OF 
* LIABILITY, WHETHER IN CONTRACT, STRICT LIABILITY, OR TORT (INCLUDING NEGLIGENCE 
* OR OTHERWISE) ARISING IN ANY WAY OUT OF THE USE OF THIS SOFTWARE, EVEN IF 
* ADVISED OF THE POSSIBILITY OF SUCH DAMAGE.
************************************************************************************/

use quk
go

if exists ( select * from sysobjects 
			where type = 'P'	
			and name = 'get_image_blast_hits' )
begin
	print "Dropping procedure 'get_image_blast_hits'"
	drop proc get_image_blast_hits
end

print "Creating procedure 'get_image_blast_hits'"
print ""

go

create procedure get_image_blast_hits 
(
	@sequence_id varchar(256)
)
as 
begin

	set nocount on

	declare @count integer,
			@round integer
/*
ibh_query_string                                                 ibh_hit_string                                                   ibh_hit_gi  ibh_taxonomy_id ibh_bits    ibh_expected         ibh_sense   ibh_q_start ibh_q_end   ibh_s_start ibh_s_end   ibh_aligned_length ibh_pct_identical ibh_description
---------------------------------------------------------------- ---------------------------------------------------------------- ----------- --------------- ----------- -------------------- ----------- ----------- ----------- ----------- ----------- ------------------ ----------------- ------------------
AI031066|AI031067                                                gi|148230915|ref|NP_001081533.1|                                   148230915            8355         187  4.000000000000e-063        NULL          54         308           1          85                 85                98 NULL
*/
	select org_latin, ibh_pct_identical, convert(varchar(8),ibh_expected), ibh_description
	from image_blast_hits, organisms
	where ibh_query_string	= @sequence_id		
	and   ibh_taxonomy_id	= org_taxonomy_id
--	and   ibh_description	not like '%MGC[0-9]%protein%'
	order by org_latin
		
end
go


grant execute on get_image_blast_hits to dba, users
go
