# Supplementary material for: Evading the annotation bottleneck: using sequence similarity to search non-sequence gene data
Source: BMC Bioinformatics. 2008 Oct 17;9:442. doi: 10.1186/1471-2105-9-442 (PMC2587480; doi:10.1186/1471-2105-9-442)
Supplement: Additional file 1 — archive of code for the applications described in the manuscript. quick-release-archive. [file 1471-2105-9-442-S1.zip › quick-release-code/sql/procs/get_image_locations.sql]

/***********************************************************************************
* This code is part of the quickApps project
* 
* Copyright (c) 2008, Michael J. Gilchrist
* All rights reserved.
* 
* Redistribution and use in source and binary forms, with or without modification, 
* are permitted provided that the following conditions are met:
* 
* 1.Redistributions of source code must retain the above copyright notice, this 
*   list of conditions and the following disclaimer. 
* 2.Redistributions in binary form must reproduce the above copyright notice, 
*   this list of conditions and the following disclaimer in the documentation 
*   and/or other materials provided with the distribution. 
* 3.Neither the name of the University of Cambridge nor the names of its 
*   contributors may be used to endorse or promote products derived from this 
*   software without specific prior written permission. 
* 
* THIS SOFTWARE IS PROVIDED BY THE COPYRIGHT HOLDERS AND CONTRIBUTORS "AS IS" AND 
* ANY EXPRESS OR IMPLIED WARRANTIES, INCLUDING, BUT NOT LIMITED TO, THE IMPLIED 
* WARRANTIES OF MERCHANTABILITY AND FITNESS FOR A PARTICULAR PURPOSE ARE DISCLAIMED. 
* IN NO EVENT SHALL THE COPYRIGHT OWNER OR CONTRIBUTORS BE LIABLE FOR ANY DIRECT, 
* INDIRECT, INCIDENTAL, SPECIAL, EXEMPLARY, OR CONSEQUENTIAL DAMAGES (INCLUDING, 
* BUT NOT LIMITED TO, PROCUREMENT OF SUBSTITUTE GOODS OR SERVICES; LOSS OF USE, 
* DATA, OR PROFITS; OR BUSINESS INTERRUPTION) HOWEVER CAUSED AND ON ANY THEORY OF 
* LIABILITY, WHETHER IN CONTRACT, STRICT LIABILITY, OR TORT (INCLUDING NEGLIGENCE 
* OR OTHERWISE) ARISING IN ANY WAY OUT OF THE USE OF THIS SOFTWARE, EVEN IF 
* ADVISED OF THE POSSIBILITY OF SUCH DAMAGE.
************************************************************************************/

use quk
go

if exists ( select * from sysobjects 
			where type = 'P'	
			and name = 'get_image_locations' )
begin
	print "Dropping procedure 'get_image_locations'"
	drop proc get_image_locations
end

print "Creating procedure 'get_image_locations'"
print ""

go

create procedure get_image_locations 
(
	@sequence_id	varchar(256),
	@show			integer=10,		-- NOT USED BUT DON'T REMOVE YET!!
	@org_code		varchar(16)='Xenopus',
	@species_string	varchar(256)="Xt:Xl:",
	@debug			integer=0
)
as 
begin

	set nocount on

	declare @count integer,
			@round integer

/*
ild_source       
ild_sequence_id                  
ild_sequence_name                                                
ild_server                                                                                                                                                                                                                                                      
ild_folder                                                                                                                                                                                                                                                      
ild_file                                                                                                                                                                                                                                                        
ild_tag          
ild_text
---------------- -------------------------------- ---------------------------------------------------------------- --------------------------------------------------------------------------------------------------------------------------------------------------------------------------------------------------------------------------------------------------------------- --------------------------------------------------------------------------------------------------------------------------------------------------------------------------------------------------------------------------------------------------------------- --------------------------------------------------------------------------------------------------------------------------------------------------------------------------------------------------------------------------------------------------------------- ---------------- ----------------------------------------------------------------------------------------------------------------------------------------------------------------------------------------------------------------------------------------------------
SMITH-MORPH      
CR848500.2                       
TEgg003f20                                                       
www.gurdon.cam.ac.uk                                                                                                                                                                                                                                            
~smithlab/screens/Xenopus-morpholino-pilot/standard-size/
TEgg003f20EXP-GAS.jpg
EXP-GAS          
expression, gastrula

	
 gi|51965804|emb|CR759988.1| 
*/

	create table #species ( s_species varchar(4) )
	
	insert #species ( s_species )
	select		substring( @species_string, srn_serial, 2 )
	from serial_numbers 
	where srn_serial									< datalength( @species_string )
	and   substring( @species_string, srn_serial+2, 1 ) = ':' 
	
	select ild_source, org_latin, ild_sequence_id, ild_sequence_name, ild_tag, ild_text, isnull(ild_text,ild_tag), ild_server, ild_folder, ild_file, ild_group, ild_order
	from image_location_data, organisms, #species
	where ild_image_type	= 'IMG'
--	and   @sequence_id	like '%'+ild_sequence_id+'%'	--- SHOULD HAVE BEEN BROUGHT EXACTLY INTO LINE...
	and   @sequence_id		= ild_sequence_id
	and   ild_species		= s_species
	and   s_species			= org_code		
	order by ild_source, ild_group, ild_order, ild_tag

	return @@rowcount

	if ( datalength(@org_code) = 2 )
	begin
	
		select ild_source, org_latin, ild_sequence_id, ild_sequence_name, ild_tag, ild_text, isnull(ild_text,ild_tag), ild_server, ild_folder, ild_file, ild_group, ild_order
		from image_location_data, organisms
		where @sequence_id	like '%'+ild_sequence_id+'%'
		and   ild_species	= org_code
		and   org_code		= @org_code
		order by ild_source, ild_group, ild_order, ild_tag
	
	end
	else
	begin

		create table #organisms ( o_code char(2) )
				
		if ( @org_code like 'xen%' ) 
		begin
				
			insert #organisms select 'Xt'
			insert #organisms select 'Xl'
		
		end

		if ( @org_code like 'asc%' ) 
		begin
		
			insert #organisms select 'Ci'
		
		end
		
--		select * from #organisms
	
		select ild_source, org_latin, ild_sequence_id, ild_sequence_name, ild_tag, ild_text, isnull(ild_text,ild_tag), ild_server, ild_folder, ild_file, ild_group, ild_order
		from image_location_data, organisms, #organisms
		where @sequence_id	like '%'+ild_sequence_id+'%'
		and   ild_species	= org_code
		and   org_code		= o_code
		order by ild_source, ild_group, ild_order, ild_tag
	
	end
	

end
go


grant execute on get_image_locations to dba, users
go
