# Supplementary material for: Evading the annotation bottleneck: using sequence similarity to search non-sequence gene data
Source: BMC Bioinformatics. 2008 Oct 17;9:442. doi: 10.1186/1471-2105-9-442 (PMC2587480; doi:10.1186/1471-2105-9-442)
Supplement: Additional file 1 — archive of code for the applications described in the manuscript. quick-release-archive. [file 1471-2105-9-442-S1.zip › quick-release-code/sql/procs/get_image_query_map.sql]

/***********************************************************************************
* This code is part of the quickApps project
* 
* Copyright (c) 2008, Michael J. Gilchrist
* All rights reserved.
* 
* Redistribution and use in source and binary forms, with or without modification, 
* are permitted provided that the following conditions are met:
* 
* 1.Redistributions of source code must retain the above copyright notice, this 
*   list of conditions and the following disclaimer. 
* 2.Redistributions in binary form must reproduce the above copyright notice, 
*   this list of conditions and the following disclaimer in the documentation 
*   and/or other materials provided with the distribution. 
* 3.Neither the name of the University of Cambridge nor the names of its 
*   contributors may be used to endorse or promote products derived from this 
*   software without specific prior written permission. 
* 
* THIS SOFTWARE IS PROVIDED BY THE COPYRIGHT HOLDERS AND CONTRIBUTORS "AS IS" AND 
* ANY EXPRESS OR IMPLIED WARRANTIES, INCLUDING, BUT NOT LIMITED TO, THE IMPLIED 
* WARRANTIES OF MERCHANTABILITY AND FITNESS FOR A PARTICULAR PURPOSE ARE DISCLAIMED. 
* IN NO EVENT SHALL THE COPYRIGHT OWNER OR CONTRIBUTORS BE LIABLE FOR ANY DIRECT, 
* INDIRECT, INCIDENTAL, SPECIAL, EXEMPLARY, OR CONSEQUENTIAL DAMAGES (INCLUDING, 
* BUT NOT LIMITED TO, PROCUREMENT OF SUBSTITUTE GOODS OR SERVICES; LOSS OF USE, 
* DATA, OR PROFITS; OR BUSINESS INTERRUPTION) HOWEVER CAUSED AND ON ANY THEORY OF 
* LIABILITY, WHETHER IN CONTRACT, STRICT LIABILITY, OR TORT (INCLUDING NEGLIGENCE 
* OR OTHERWISE) ARISING IN ANY WAY OUT OF THE USE OF THIS SOFTWARE, EVEN IF 
* ADVISED OF THE POSSIBILITY OF SUCH DAMAGE.
************************************************************************************/

use quk
go

if exists ( select * from sysobjects 
			where type = 'P'	
			and name = 'get_image_query_map' )
begin
	print "Dropping procedure 'get_image_query_map'"
	drop proc get_image_query_map
end

print "Creating procedure 'get_image_query_map'"
print ""

go

create procedure get_image_query_map 
(
	@time_string	varchar(256),
	@query_length	integer,
	@debug			integer=0
)
as 
begin

	set nocount on

	declare @count integer,
			@round integer

/*
 ibs_hit_string				varchar(64),
 ibs_pi						numeric(6,2), 
 ibs_expected				float, 
 ibs_aligned_length			integer, 
 ibs_q_start				integer, 
 ibs_q_end					integer, 
 ibs_s_start				integer, 
 ibs_s_end	
*/
	create table #raw_hits 
	( 
		rh_serial	integer identity,
		rh_local		integer null,		
		rh_hit_string	varchar(64), 
		rh_pi		numeric(6,2), 
		rh_expected	float,
		rh_aligned	integer,
		rh_q_start	integer,
		rh_q_end	integer,
		rh_s_start	integer,
		rh_s_end	integer,
		rh_score	integer
	)

	create table #hits 
	( 
		h_hit_id	varchar(64), 
		h_segments	integer,
		h_pi		numeric(6,2), 
		h_expected	float,
		h_aligned	integer,
		h_first		integer,
		h_last		integer
	)

/*	NEED TO DISTINGUISH BETWEEN MULTIPLE ALIGNMENTS WHICH ARE PROGRESSIVE ALONG BOTH SEQUENCES 
	(ALIGNMENT BROKEN IN TWO)
	AND ALTERNATIVE OVERLAPPING ALIGNMENTS, ONLY WANT BEST...
*/
	insert #raw_hits 
	( 
		rh_hit_string,
		rh_pi		,
		rh_expected	,
		rh_aligned	,
		rh_q_start	,
		rh_q_end	,
		rh_s_start	,
		rh_s_end	,
		rh_score
	)
	select 
		ibs_hit_string, 
		ibs_pi, 
		ibs_expected, 
		ibs_aligned_length,  
		dbo.smaller(ibs_q_start,ibs_q_end),		-- MAKE SURE ALL ARE INCREASING
		dbo.larger(ibs_q_start,ibs_q_end), 
		dbo.smaller(ibs_s_start,ibs_s_end), 
		dbo.larger(ibs_s_start,ibs_s_end), 
		ibs_score
	from image_search_blast_lines
	where ibs_time_string	= @time_string
	order by ibs_hit_string, ibs_score desc, ibs_q_start, ibs_s_start

	-- WEED OUT OVERLAPPING ALTERNATE MATCHES...
	begin
	
		if ( @debug > 0 ) select * from #raw_hits order by rh_serial

		select rh_hit_string 'm_hit_id', min(rh_serial) 'm_serial'
			into #mins
		from #raw_hits
		group by rh_hit_string

		if ( @debug > 0 ) select * from #mins order by m_serial
		
		update #raw_hits set rh_local = rh_serial - m_serial + 1
		from #mins
		where rh_hit_string		= m_hit_id
		
		select * into #main_hits 
		from #raw_hits
		where rh_local = 1
		
		delete #raw_hits
		from #main_hits
		where #raw_hits.rh_hit_string	= #main_hits.rh_hit_string
		and   #raw_hits.rh_local		> 1	-- NOT MAIN HIT!!
		and   #main_hits.rh_q_start	+ 3	< #raw_hits.rh_q_end   - 3
		and   #main_hits.rh_q_end	- 3	> #raw_hits.rh_q_start + 3
	
		if ( @debug > 0 ) select * from #raw_hits order by rh_serial
--		if ( @debug > 0 ) return
	
	end

	insert #hits 
	( 
		h_hit_id,       
		h_segments,
		h_pi,   
		h_expected,
		h_aligned, 
		h_first,
		h_last	
	)
	select	     
		rh_hit_string, 
		count(*),
		sum(rh_pi*rh_aligned)/sum(rh_aligned), 
		min(rh_expected),
		sum(rh_aligned),
		min(rh_s_start),
		max(rh_s_end)
	from #raw_hits
	group by 
		rh_hit_string

	if ( @debug > 0 ) select * from #hits order by h_hit_id, h_first
	if ( @debug > 0 ) return

--	select * from #hits

	create table #breaks ( b_serial integer identity, b_which integer, b_break integer, b_length integer null, b_length_pct numeric(6,2) null )

	insert #breaks ( b_which, b_break )
	select			 -1,	  1

	insert #breaks ( b_which, b_break )
	select			 1,		  @query_length

	insert #breaks ( b_which, b_break )
	select			 -1,    rh_q_start 
	from  #raw_hits
	group by rh_q_start
	
	insert #breaks ( b_which, b_break )
	select			 1,     rh_q_end 
	from  #raw_hits
	group by rh_q_end
	
	insert #breaks ( b_which, b_break )
	select           0,       b_break 
	from #breaks 
	group by b_break
	order by b_break
	
	delete #breaks where b_which != 0
	
	select s.b_serial 'bl_serial', e.b_break - s.b_break 'bl_length'
		into #break_lengths
	from #breaks s, #breaks e
	where s.b_serial	= e.b_serial - 1
	order by s.b_serial	

	update #breaks set b_length = bl_length
	from #break_lengths
	where b_serial = bl_serial
	
	update #breaks set b_length_pct = 100.00*b_length/@query_length
	from #break_lengths
	where b_serial = bl_serial
	
--	select * from #breaks order by b_break
	
	create table #sequence_breaks ( sb_hit_id varchar(64), sb_break integer, sb_length_pct numeric(6,2), sb_status numeric(6,2) default 0 )

	insert #sequence_breaks ( sb_hit_id, sb_break, sb_length_pct )
	select					   h_hit_id,  b_break,  b_length_pct 
	from #hits, #breaks
	where b_length_pct is not NULL
	
	update #sequence_breaks set sb_status = rh_pi
	from #raw_hits
	where rh_hit_string	= sb_hit_id
	and   sb_break		   >= rh_q_start 
	and   sb_break		    < rh_q_end

	-- QUERY LINE
	insert #sequence_breaks ( sb_hit_id, sb_break, sb_length_pct, sb_status )
	select					  'QUERY',    b_break,  b_length_pct, 200
	from #breaks
	where b_length_pct is not NULL

	insert #hits ( h_hit_id, h_segments, h_pi, h_expected, h_aligned, h_first, h_last )
	select	       'QUERY',  0,          200,  0,          0,         0,       0

	select h_pi, sb_hit_id, convert(varchar(16),h_expected), h_first, h_last, sb_break, sb_length_pct, sb_status, @query_length
	from #sequence_breaks, #hits 
	where sb_hit_id	= h_hit_id
	order by h_pi desc, h_expected, sb_hit_id, sb_break
				
	return @@rowcount	
	
end
go


grant execute on get_image_query_map to dba, users
go
