# Supplementary material for: Evading the annotation bottleneck: using sequence similarity to search non-sequence gene data
Source: BMC Bioinformatics. 2008 Oct 17;9:442. doi: 10.1186/1471-2105-9-442 (PMC2587480; doi:10.1186/1471-2105-9-442)
Supplement: Additional file 1 — archive of code for the applications described in the manuscript. quick-release-archive. [file 1471-2105-9-442-S1.zip › quick-release-code/sql/procs/get_image_statistics.sql]

/***********************************************************************************
* This code is part of the quickApps project
* 
* Copyright (c) 2008, Michael J. Gilchrist
* All rights reserved.
* 
* Redistribution and use in source and binary forms, with or without modification, 
* are permitted provided that the following conditions are met:
* 
* 1.Redistributions of source code must retain the above copyright notice, this 
*   list of conditions and the following disclaimer. 
* 2.Redistributions in binary form must reproduce the above copyright notice, 
*   this list of conditions and the following disclaimer in the documentation 
*   and/or other materials provided with the distribution. 
* 3.Neither the name of the University of Cambridge nor the names of its 
*   contributors may be used to endorse or promote products derived from this 
*   software without specific prior written permission. 
* 
* THIS SOFTWARE IS PROVIDED BY THE COPYRIGHT HOLDERS AND CONTRIBUTORS "AS IS" AND 
* ANY EXPRESS OR IMPLIED WARRANTIES, INCLUDING, BUT NOT LIMITED TO, THE IMPLIED 
* WARRANTIES OF MERCHANTABILITY AND FITNESS FOR A PARTICULAR PURPOSE ARE DISCLAIMED. 
* IN NO EVENT SHALL THE COPYRIGHT OWNER OR CONTRIBUTORS BE LIABLE FOR ANY DIRECT, 
* INDIRECT, INCIDENTAL, SPECIAL, EXEMPLARY, OR CONSEQUENTIAL DAMAGES (INCLUDING, 
* BUT NOT LIMITED TO, PROCUREMENT OF SUBSTITUTE GOODS OR SERVICES; LOSS OF USE, 
* DATA, OR PROFITS; OR BUSINESS INTERRUPTION) HOWEVER CAUSED AND ON ANY THEORY OF 
* LIABILITY, WHETHER IN CONTRACT, STRICT LIABILITY, OR TORT (INCLUDING NEGLIGENCE 
* OR OTHERWISE) ARISING IN ANY WAY OUT OF THE USE OF THIS SOFTWARE, EVEN IF 
* ADVISED OF THE POSSIBILITY OF SUCH DAMAGE.
************************************************************************************/

use quk
go

if exists ( select * from sysobjects 
			where type = 'P'	
			and name = 'get_image_statistics' )
begin
	print "Dropping procedure 'get_image_statistics'"
	drop proc get_image_statistics
end

print "Creating procedure 'get_image_statistics'"
print ""

go

create procedure get_image_statistics 
(
	@org_code		varchar(16)='Xenopus'
)
as 
begin

	set nocount on

	declare @count integer,
			@round integer

	create table #organisms ( o_code char(2) )
	if ( @org_code like 'xen%' ) 
	begin
				
		insert #organisms select 'Xt'
		insert #organisms select 'Xl'
		
	end

	if ( @org_code like 'asc%' ) 
	begin
	
		insert #organisms select 'Ci'
		
	end

	if ( @org_code = '' )
	begin
	
		insert #organisms 
		select ild_species
		from image_location_data
		group by ild_species	

	end

	select ild_source 'collection', ild_species 'species', count(*) 'images', count(distinct ild_sequence_id) 'source sequences'
	from image_location_data, #organisms
	where ild_species	= o_code
	and   ild_image_type	= 'IMG'
	group by ild_source, ild_species
	order by ild_source, ild_species
	
	select 'Species' '   ', ild_species '     ', count(*) ' ', count(distinct ild_sequence_id) '  '
	from image_location_data, #organisms
	where ild_species		= o_code
	and   ild_image_type	= 'IMG'
	group by ild_species
	order by ild_species
	
	select 'Total' '   ', '-', count(*) ' ', count(distinct ild_sequence_id) '  '
	from image_location_data, #organisms
	where ild_species	= o_code
	and   ild_image_type	= 'IMG'
	
end
go


grant execute on get_image_statistics to dba, users
go
