# Supplementary material for: Evading the annotation bottleneck: using sequence similarity to search non-sequence gene data
Source: BMC Bioinformatics. 2008 Oct 17;9:442. doi: 10.1186/1471-2105-9-442 (PMC2587480; doi:10.1186/1471-2105-9-442)
Supplement: Additional file 1 — archive of code for the applications described in the manuscript. quick-release-archive. [file 1471-2105-9-442-S1.zip › quick-release-code/sql/procs/get_name_parts.sql]

/***********************************************************************************
* This code is part of the quickApps project
* 
* Copyright (c) 2008, Michael J. Gilchrist
* All rights reserved.
* 
* Redistribution and use in source and binary forms, with or without modification, 
* are permitted provided that the following conditions are met:
* 
* 1.Redistributions of source code must retain the above copyright notice, this 
*   list of conditions and the following disclaimer. 
* 2.Redistributions in binary form must reproduce the above copyright notice, 
*   this list of conditions and the following disclaimer in the documentation 
*   and/or other materials provided with the distribution. 
* 3.Neither the name of the University of Cambridge nor the names of its 
*   contributors may be used to endorse or promote products derived from this 
*   software without specific prior written permission. 
* 
* THIS SOFTWARE IS PROVIDED BY THE COPYRIGHT HOLDERS AND CONTRIBUTORS "AS IS" AND 
* ANY EXPRESS OR IMPLIED WARRANTIES, INCLUDING, BUT NOT LIMITED TO, THE IMPLIED 
* WARRANTIES OF MERCHANTABILITY AND FITNESS FOR A PARTICULAR PURPOSE ARE DISCLAIMED. 
* IN NO EVENT SHALL THE COPYRIGHT OWNER OR CONTRIBUTORS BE LIABLE FOR ANY DIRECT, 
* INDIRECT, INCIDENTAL, SPECIAL, EXEMPLARY, OR CONSEQUENTIAL DAMAGES (INCLUDING, 
* BUT NOT LIMITED TO, PROCUREMENT OF SUBSTITUTE GOODS OR SERVICES; LOSS OF USE, 
* DATA, OR PROFITS; OR BUSINESS INTERRUPTION) HOWEVER CAUSED AND ON ANY THEORY OF 
* LIABILITY, WHETHER IN CONTRACT, STRICT LIABILITY, OR TORT (INCLUDING NEGLIGENCE 
* OR OTHERWISE) ARISING IN ANY WAY OUT OF THE USE OF THIS SOFTWARE, EVEN IF 
* ADVISED OF THE POSSIBILITY OF SUCH DAMAGE.
************************************************************************************/

use quk
go

if exists ( select * from sysobjects 
	where type = 'P'	
	and name = 'get_name_parts' )
begin
	print "Dropping procedure 'get_name_parts'"
	drop proc get_name_parts
end

print "Creating procedure 'get_name_parts'"
print ""

go

create procedure get_name_parts 
( 
 @id_type varchar(4)=NULL, 
 @ent_id integer=0, 
 @ent_ident varchar(65)=NULL,
 @type varchar(4)='PRE'
)
as 
begin

	declare @name varchar(65)

	if ( @ent_id = 0 )
	begin

		select @ent_id = ent_id
		from entities
		where ent_ident = @ent_ident
		if ( @@rowcount = 0 )
		begin
			raiserror 100001 "No ID corresponding to that name!"
			return -1
		end

	end

	if ( @ent_id > 0 AND @id_type = 'LAC' )  /* INDIRECT ID */
	begin

		select @ent_id = lac_domain_id
		from ledger_accounts
		where lac_id = @ent_id
		and   lac_domain_type = 'ENT'
		if ( @@rowcount = 0 )
		begin
			select lac_tag
			from ledger_accounts
			where lac_id = @ent_id
			and   lac_domain_type is NULL
			if ( @@rowcount = 0 )
			begin
				raiserror( "No Indirect(ENT) or Direct(Other?) name corresponding to that 'LAC' ID [%d]!", 16, 1, @ent_id )
				return -1
			end
			return 0
		end

	end

	if ( @type = 'USE' )
	begin

		select @name = idf_value
		from identifiers 
		where idf_ent_id = @ent_id
		and   idf_domain = 'NAM'
		and   idf_type   = 'USE'
		if ( @@rowcount = 0 )
		begin

			select @name = idf_value
			from identifiers 
			where idf_ent_id = @ent_id
			and   idf_domain = 'NAM'
			and   idf_type   = 'PRE'

			if ( charindex(' ', @name) > 0 )
				select @name = substring(@name, 1, charindex(' ', @name)-1 )
		end

		select @name

	end
	else  /* GETS FORM, 'Gilchrist, Michael' */
	begin

		select idf_value
		from identifiers
		where idf_ent_id = @ent_id
		and   idf_domain = 'NAM'
		and   idf_type in ( 'FAM', @type )
		order by idf_order

	end

	return @ent_id

end
go


grant execute on get_name_parts to dba, users
go
