# Supplementary material for: Evading the annotation bottleneck: using sequence similarity to search non-sequence gene data
Source: BMC Bioinformatics. 2008 Oct 17;9:442. doi: 10.1186/1471-2105-9-442 (PMC2587480; doi:10.1186/1471-2105-9-442)
Supplement: Additional file 1 — archive of code for the applications described in the manuscript. quick-release-archive. [file 1471-2105-9-442-S1.zip › quick-release-code/sql/procs/list_publications.sql]

/***********************************************************************************
* This code is part of the quickApps project
* 
* Copyright (c) 2008, Michael J. Gilchrist
* All rights reserved.
* 
* Redistribution and use in source and binary forms, with or without modification, 
* are permitted provided that the following conditions are met:
* 
* 1.Redistributions of source code must retain the above copyright notice, this 
*   list of conditions and the following disclaimer. 
* 2.Redistributions in binary form must reproduce the above copyright notice, 
*   this list of conditions and the following disclaimer in the documentation 
*   and/or other materials provided with the distribution. 
* 3.Neither the name of the University of Cambridge nor the names of its 
*   contributors may be used to endorse or promote products derived from this 
*   software without specific prior written permission. 
* 
* THIS SOFTWARE IS PROVIDED BY THE COPYRIGHT HOLDERS AND CONTRIBUTORS "AS IS" AND 
* ANY EXPRESS OR IMPLIED WARRANTIES, INCLUDING, BUT NOT LIMITED TO, THE IMPLIED 
* WARRANTIES OF MERCHANTABILITY AND FITNESS FOR A PARTICULAR PURPOSE ARE DISCLAIMED. 
* IN NO EVENT SHALL THE COPYRIGHT OWNER OR CONTRIBUTORS BE LIABLE FOR ANY DIRECT, 
* INDIRECT, INCIDENTAL, SPECIAL, EXEMPLARY, OR CONSEQUENTIAL DAMAGES (INCLUDING, 
* BUT NOT LIMITED TO, PROCUREMENT OF SUBSTITUTE GOODS OR SERVICES; LOSS OF USE, 
* DATA, OR PROFITS; OR BUSINESS INTERRUPTION) HOWEVER CAUSED AND ON ANY THEORY OF 
* LIABILITY, WHETHER IN CONTRACT, STRICT LIABILITY, OR TORT (INCLUDING NEGLIGENCE 
* OR OTHERWISE) ARISING IN ANY WAY OUT OF THE USE OF THIS SOFTWARE, EVEN IF 
* ADVISED OF THE POSSIBILITY OF SUCH DAMAGE.
************************************************************************************/

use quk
go

if exists ( select * from sysobjects 
	where type = 'P'	
	and name = 'list_publications' )
begin
	print "Dropping procedure 'list_publications'"
	drop proc list_publications
end

print "Creating procedure 'list_publications'"
print ""
go

create procedure list_publications 
(
	@mode			varchar(4),
	@date_string	varchar(256),	-- date string in EDIT MODE...
	@id_string		varchar(256)=null,
	@pi				numeric(6,2)=null,
	@top			integer=10,
	@order			char(1)='a',		-- 'a'scending/'d'escending
	@major_only		char(1)='n',		
	@species		varchar(4)=NULL,
	@complete		char(1)='n',		
	@debug			integer=0
)
as 
begin

	set nocount on

	declare @gi				integer, 
			@undisplayed	integer, 
			@seqs_left		integer, 
			@accession		varchar(32), 
			@text			varchar(32), 
			@already		integer
	
	create table #gi_refs 
	(	
		gr_serial		integer identity, 
		gr_which		integer default 1,
		gr_accession	varchar(32), 
		gr_pubmed_id	integer,
		gr_keep			integer default 1,
		gr_source		varchar(4),
		gr_gene			varchar(64) null
	)
	
	if ( @id_string is NULL ) -- TIDY UP!!	
	begin
	
		delete char_values 
		where cvl_tgt_type	= 'PUB'
		and   cvl_type		= 'FILE'
		and   cvl_value		= @date_string

		return @@rowcount
	
	end
		
	create table #accessions ( a_hit_string varchar(64) null, a_accession varchar(64) ) 

	if ( datalength(@id_string) > 0 )
	begin
		select @accession = dbo.accession( @id_string )
		insert #accessions ( a_accession ) select substring( @accession, 1, charindex('.',@accession+'.')-1 )
	end
	else
	begin

--		select *
--		from image_search_blast_lines
		
		insert #accessions ( a_hit_string,   a_accession ) 
		select             ibs_hit_string, dbo.accession( ibs_hit_string )
		from image_search_blast_lines
		where ibs_time_string	= @date_string

		update #accessions set a_accession = substring( a_accession, 1, charindex('.',a_accession+'.')-1 )
			
	end
	
	if ( @order = 'a' )
	begin
	
		insert #gi_refs ( gr_accession,  gr_pubmed_id,  gr_source,  gr_gene )
		select           ldp_accession, ldp_pubmed_id, ldp_source, ldp_gene
		from lit_data_published_sequences, lit_data_titles, #accessions
		where ldp_accession		= a_accession
		and   ldp_pubmed_id		= ldt_pubmed_id
		and   ldt_sequences		< 100
		order by ldp_pubmed_id
		
	end
	else
	begin
	
		insert #gi_refs ( gr_accession,  gr_pubmed_id,  gr_source,  gr_gene )
		select           ldp_accession, ldp_pubmed_id, ldp_source, ldp_gene
		from lit_data_published_sequences, lit_data_titles, #accessions
		where ldp_accession		= a_accession
		and   ldp_pubmed_id		= ldt_pubmed_id
		and   ldt_sequences		< 100
		order by ldp_pubmed_id desc
		
	end
	
	if ( @debug > 0 ) select * from #accessions
	if ( @debug > 0 ) select * from #gi_refs
	
	if ( @major_only = 'y' )
	begin
	
		create table #journals ( j_keep integer default 1, j_journal varchar(64) ) 

		insert #journals ( j_journal ) select '%Nature [0-9]%'
		insert #journals ( j_journal ) select '%Science [0-9]%'
		insert #journals ( j_journal ) select '%Cell [0-9]%'
	
--	Dev. Cell 8 (4), 599-610 (2005) 
	
		insert #journals ( j_journal, j_keep ) select '%Dev% Cell %', 0
		insert #journals ( j_journal, j_keep ) select '%Mol% Cell %', 0
		insert #journals ( j_journal, j_keep ) select '%Cancer% Cell %', 0
		insert #journals ( j_journal, j_keep ) select '%Eukaryot% Cell %', 0

		update #gi_refs set gr_keep = 0	-- DEFAULT IS 1

		update #gi_refs set gr_keep = 1
		from lit_data_titles, #journals
		where gr_pubmed_id		= ldt_pubmed_id
		and   ldt_reference    like j_journal
		and   j_keep			= 1

		-- NEED TO DO TWICE BECAUSE OF 'like'	
		update #gi_refs set gr_keep = 0
		from lit_data_titles, #journals
		where gr_pubmed_id		= ldt_pubmed_id
		and   ldt_reference    like j_journal
		and   j_keep			= 0
	
	end
	
	-- REMOVES BLAST LINES FROM DATABASE HOLDING TABLE WHERE NOT WANTED
	if ( @mode = 'EDIT' )
	begin
	
		-- REMOVE THE OK ONES TO KEEP THEM FOR REPORTING
		delete #accessions 
		from #gi_refs
		where a_accession		= gr_accession
		and   gr_keep			= 1
		
--		select * from #accessions

		delete image_search_blast_lines
		from #accessions
		where ibs_time_string	= @date_string	-- USED TIME STRING FOR 'EDIT' MODE
		and   ibs_hit_string	= a_hit_string
			
		select @seqs_left = count(*) from image_search_blast_lines where ibs_time_string = @date_string
			
		return @seqs_left
			
	end

	-- AND FINALLY		
	delete #gi_refs where gr_keep = 0
		
	delete #gi_refs
	from char_values 
	where gr_pubmed_id	= cvl_tgt_id
	and   cvl_tgt_type	= 'PUB'
	and   cvl_type		= 'FILE'
	and   cvl_value		= @date_string
	select @already = @@rowcount
	
	if ( @debug > 0 ) select 'DELETE FOUND ALREADY', @already '@already'
	if ( @debug > 0 ) select * from #gi_refs

	if ( 1 = 1 ) --@@rowcount > 0 )
	begin
	
		select * into #copy_refs from #gi_refs
		
		truncate table #gi_refs
	
		insert #gi_refs ( gr_accession, gr_pubmed_id,  gr_source,  gr_gene )
		select 		      gr_accession, gr_pubmed_id,  gr_source,  gr_gene 
		from #copy_refs
		order by gr_serial
		
	end

	if ( @complete = 'n' )
	begin
		delete #gi_refs where gr_serial > @top
		select @undisplayed = @@rowcount
	end
	
	if ( @debug > 0 ) select 'DELETE AFTER TOP', @top '@top'
	if ( @debug > 0 ) select * from #gi_refs

	if ( @debug > 0 ) select datalength(@date_string), @date_string '@date_string'

	if ( datalength(@date_string) > 0 )
	begin
		insert char_values ( cvl_tgt_type, cvl_tgt_id, cvl_type, cvl_value )
		select					  'PUB',      gr_pubmed_id, 'FILE', @date_string
		from #gi_refs
	end
	
	if ( @already > 0 )
	begin
	
		if exists ( select * from #gi_refs )
		begin
			if ( @order = 'a' ) select @text = 'earlier '
			else                select @text = 'later '
		end
		
		select 
			@id_string, 
			@pi, 
			'', 
			'', 
			lds_definition, 
			'', 
			isnull(org_latin,'-'), 
			'', 
			'', 
			'</BIG>('+isnull(@text,'')+'references already reported above)', 
			'', 
			'', 
			''
		from lit_data_sequences, organisms, #accessions
		where lds_accession		= a_accession
		and   lds_taxonomy_id  *= org_taxonomy_id
		group by 
			lds_definition, 
			isnull(org_latin,'-')
	end
	
	select 
		@id_string, 
		@pi, 
		gr_source, 
		gr_gene, 
		lds_definition, 
		lds_taxonomy_id, 
		isnull(org_latin,'-'), 
		ldt_pubmed_id, 
		ldt_sequences, 
		ldt_title, 
		ldt_reference, 
		ldt_authors, 
		ldt_remarks
	from #gi_refs, lit_data_titles, lit_data_sequences, organisms
	where gr_pubmed_id		= ldt_pubmed_id
	and   ldt_sequences		< 100
	and   gr_accession		= lds_accession
	and   lds_taxonomy_id  *= org_taxonomy_id
	order by gr_serial

	return isnull(@undisplayed,0)+isnull(@already,0)
	
end
go

grant execute on list_publications to dba, users
go
