# Supplementary material for: Evading the annotation bottleneck: using sequence similarity to search non-sequence gene data
Source: BMC Bioinformatics. 2008 Oct 17;9:442. doi: 10.1186/1471-2105-9-442 (PMC2587480; doi:10.1186/1471-2105-9-442)
Supplement: Additional file 1 — archive of code for the applications described in the manuscript. quick-release-archive. [file 1471-2105-9-442-S1.zip › quick-release-code/sql/procs/list_related_genes.sql]

/***********************************************************************************
* This code is part of the quickApps project
* 
* Copyright (c) 2008, Michael J. Gilchrist
* All rights reserved.
* 
* Redistribution and use in source and binary forms, with or without modification, 
* are permitted provided that the following conditions are met:
* 
* 1.Redistributions of source code must retain the above copyright notice, this 
*   list of conditions and the following disclaimer. 
* 2.Redistributions in binary form must reproduce the above copyright notice, 
*   this list of conditions and the following disclaimer in the documentation 
*   and/or other materials provided with the distribution. 
* 3.Neither the name of the University of Cambridge nor the names of its 
*   contributors may be used to endorse or promote products derived from this 
*   software without specific prior written permission. 
* 
* THIS SOFTWARE IS PROVIDED BY THE COPYRIGHT HOLDERS AND CONTRIBUTORS "AS IS" AND 
* ANY EXPRESS OR IMPLIED WARRANTIES, INCLUDING, BUT NOT LIMITED TO, THE IMPLIED 
* WARRANTIES OF MERCHANTABILITY AND FITNESS FOR A PARTICULAR PURPOSE ARE DISCLAIMED. 
* IN NO EVENT SHALL THE COPYRIGHT OWNER OR CONTRIBUTORS BE LIABLE FOR ANY DIRECT, 
* INDIRECT, INCIDENTAL, SPECIAL, EXEMPLARY, OR CONSEQUENTIAL DAMAGES (INCLUDING, 
* BUT NOT LIMITED TO, PROCUREMENT OF SUBSTITUTE GOODS OR SERVICES; LOSS OF USE, 
* DATA, OR PROFITS; OR BUSINESS INTERRUPTION) HOWEVER CAUSED AND ON ANY THEORY OF 
* LIABILITY, WHETHER IN CONTRACT, STRICT LIABILITY, OR TORT (INCLUDING NEGLIGENCE 
* OR OTHERWISE) ARISING IN ANY WAY OUT OF THE USE OF THIS SOFTWARE, EVEN IF 
* ADVISED OF THE POSSIBILITY OF SUCH DAMAGE.
************************************************************************************/

use quk
go

if exists ( select * from sysobjects 
	where type = 'P'	
	and name = 'list_related_genes' )
begin
	print "Dropping procedure 'quk..list_related_genes'"
	drop proc list_related_genes
end

print "Creating procedure 'quk..list_related_genes'"
print ""
go

create procedure list_related_genes 
(
	@file_string	varchar(256),
	@id_string		varchar(256)=null,
	@pi				numeric(6,2)=null,
	@top			integer=10,
	@species		varchar(4)=NULL,
	@complete		char(1)='n',		
	@debug			integer=0
)
as 
begin

	set nocount on

	declare @gi				integer, 
			@undisplayed	integer, 
			@accession varchar(32), 
			@text varchar(32), 
			@already integer
	
	create table #gi_refs 
	(	
		gr_serial		integer identity, 
		gr_which		integer default 1,
		gr_accession	varchar(32), 
		gr_pubmed_id	integer,
		gr_keep			integer default 0,
		gr_source		varchar(4),
		gr_gene			varchar(64) null
	)

	select @accession = dbo.accession( @id_string )
	select @accession = substring( @accession, 1, charindex('.',@accession+'.')-1 )

	select @id_string, @pi, org_latin, gdf_gene_id, gdf_symbol, gdf_description, replace( gdf_synonyms, '|', ' ' )
	from gene_accessions, gene_definitions, organisms
	where gac_accession		= @accession
	and   gac_gene_id		= gdf_gene_id
	and   gdf_tax_id		= org_taxonomy_id
	
	
end
go

grant execute on list_related_genes to dba, users
go
