# Supplementary material for: Evading the annotation bottleneck: using sequence similarity to search non-sequence gene data
Source: BMC Bioinformatics. 2008 Oct 17;9:442. doi: 10.1186/1471-2105-9-442 (PMC2587480; doi:10.1186/1471-2105-9-442)
Supplement: Additional file 1 — archive of code for the applications described in the manuscript. quick-release-archive. [file 1471-2105-9-442-S1.zip › quick-release-code/sql/procs/put_search_blast_line.sql]

/***********************************************************************************
* This code is part of the quickApps project
* 
* Copyright (c) 2008, Michael J. Gilchrist
* All rights reserved.
* 
* Redistribution and use in source and binary forms, with or without modification, 
* are permitted provided that the following conditions are met:
* 
* 1.Redistributions of source code must retain the above copyright notice, this 
*   list of conditions and the following disclaimer. 
* 2.Redistributions in binary form must reproduce the above copyright notice, 
*   this list of conditions and the following disclaimer in the documentation 
*   and/or other materials provided with the distribution. 
* 3.Neither the name of the University of Cambridge nor the names of its 
*   contributors may be used to endorse or promote products derived from this 
*   software without specific prior written permission. 
* 
* THIS SOFTWARE IS PROVIDED BY THE COPYRIGHT HOLDERS AND CONTRIBUTORS "AS IS" AND 
* ANY EXPRESS OR IMPLIED WARRANTIES, INCLUDING, BUT NOT LIMITED TO, THE IMPLIED 
* WARRANTIES OF MERCHANTABILITY AND FITNESS FOR A PARTICULAR PURPOSE ARE DISCLAIMED. 
* IN NO EVENT SHALL THE COPYRIGHT OWNER OR CONTRIBUTORS BE LIABLE FOR ANY DIRECT, 
* INDIRECT, INCIDENTAL, SPECIAL, EXEMPLARY, OR CONSEQUENTIAL DAMAGES (INCLUDING, 
* BUT NOT LIMITED TO, PROCUREMENT OF SUBSTITUTE GOODS OR SERVICES; LOSS OF USE, 
* DATA, OR PROFITS; OR BUSINESS INTERRUPTION) HOWEVER CAUSED AND ON ANY THEORY OF 
* LIABILITY, WHETHER IN CONTRACT, STRICT LIABILITY, OR TORT (INCLUDING NEGLIGENCE 
* OR OTHERWISE) ARISING IN ANY WAY OUT OF THE USE OF THIS SOFTWARE, EVEN IF 
* ADVISED OF THE POSSIBILITY OF SUCH DAMAGE.
************************************************************************************/

use quk
go

if exists ( select * from sysobjects 
			where type = 'P'	
			and name = 'put_search_blast_line' )
begin
	print "Dropping procedure 'put_search_blast_line'"
	drop proc put_search_blast_line
end

print "Creating procedure 'put_search_blast_line'"
print ""

go

create procedure put_search_blast_line 
(
 @time_string			varchar(256),
 @hit_string			varchar(256)=NULL,
 @pi					numeric(6,2)=NULL, 
 @expected				float=NULL, 
 @aligned_length		integer=NULL, 
 @q_start				integer=NULL, 
 @q_end					integer=NULL, 
 @s_start				integer=NULL, 
 @s_end					integer=NULL, 
 @s_score				integer=NULL
)
as 
begin

	set nocount on

	if ( @hit_string is NULL )
	begin
		
		-- CLEAN OUT TABLE FOR THIS TIMESTAMP
		delete image_search_blast_lines
		where ibs_time_string	= @time_string

		-- CLEAN OUT TABLE FOR ANYTHING > 2 DAYS OLD (JUNK)
		-- THIS CAUSES AN ARITHMETIC OPVERFLOW IN CGI PROGRAM (BUT NOT AT SQL PROMPT)
		-- UNRESOLVED SO COMMENT OUT FOR NOW
--		delete image_search_blast_lines
--		where datediff( day, substring(ibs_time_string,1,10), getdate() ) > 1
		
	end
	else
	begin

		insert image_search_blast_lines
		(
			ibs_time_string,
			ibs_hit_string,
			ibs_pi		,
			ibs_expected,
			ibs_aligned_length,
			ibs_q_start		,
			ibs_q_end		,
			ibs_s_start		,
			ibs_s_end		,
			ibs_score
		)
		select 
			@time_string,
			@hit_string,
			@pi		,
			@expected,
			@aligned_length,
			@q_start,
			@q_end	,
			@s_start,
			@s_end	,	
			@s_score

	end
					
	return @@rowcount	
	
end
go


grant execute on put_search_blast_line to dba, users
go
