# Supplementary material for: Evading the annotation bottleneck: using sequence similarity to search non-sequence gene data
Source: BMC Bioinformatics. 2008 Oct 17;9:442. doi: 10.1186/1471-2105-9-442 (PMC2587480; doi:10.1186/1471-2105-9-442)
Supplement: Additional file 1 — archive of code for the applications described in the manuscript. quick-release-archive. [file 1471-2105-9-442-S1.zip › quick-release-code/sql/procs/set_new_user.sql]

/***********************************************************************************
* This code is part of the quickApps project
* 
* Copyright (c) 2008, Michael J. Gilchrist
* All rights reserved.
* 
* Redistribution and use in source and binary forms, with or without modification, 
* are permitted provided that the following conditions are met:
* 
* 1.Redistributions of source code must retain the above copyright notice, this 
*   list of conditions and the following disclaimer. 
* 2.Redistributions in binary form must reproduce the above copyright notice, 
*   this list of conditions and the following disclaimer in the documentation 
*   and/or other materials provided with the distribution. 
* 3.Neither the name of the University of Cambridge nor the names of its 
*   contributors may be used to endorse or promote products derived from this 
*   software without specific prior written permission. 
* 
* THIS SOFTWARE IS PROVIDED BY THE COPYRIGHT HOLDERS AND CONTRIBUTORS "AS IS" AND 
* ANY EXPRESS OR IMPLIED WARRANTIES, INCLUDING, BUT NOT LIMITED TO, THE IMPLIED 
* WARRANTIES OF MERCHANTABILITY AND FITNESS FOR A PARTICULAR PURPOSE ARE DISCLAIMED. 
* IN NO EVENT SHALL THE COPYRIGHT OWNER OR CONTRIBUTORS BE LIABLE FOR ANY DIRECT, 
* INDIRECT, INCIDENTAL, SPECIAL, EXEMPLARY, OR CONSEQUENTIAL DAMAGES (INCLUDING, 
* BUT NOT LIMITED TO, PROCUREMENT OF SUBSTITUTE GOODS OR SERVICES; LOSS OF USE, 
* DATA, OR PROFITS; OR BUSINESS INTERRUPTION) HOWEVER CAUSED AND ON ANY THEORY OF 
* LIABILITY, WHETHER IN CONTRACT, STRICT LIABILITY, OR TORT (INCLUDING NEGLIGENCE 
* OR OTHERWISE) ARISING IN ANY WAY OUT OF THE USE OF THIS SOFTWARE, EVEN IF 
* ADVISED OF THE POSSIBILITY OF SUCH DAMAGE.
************************************************************************************/

use quk
go

if exists ( select * from sysobjects 
	where type = 'P'	
	and name = 'set_new_user' )
begin
	print "Dropping procedure 'set_new_user'"
	drop proc set_new_user
end

print "Creating procedure 'set_new_user'"
print ""

go

create procedure set_new_user ( @fullname varchar(65), 
								@userid varchar(12),
								@sex char(1),
								@role_1 varchar(4)=NULL,
								@role_2 varchar(4)=NULL,
								@role_3 varchar(4)=NULL,
								@role_4 varchar(4)=NULL )
as 
begin

	declare @ent_id integer

	/* Sarah Richmond */
	print "Data for "+@fullname

	select @sex	= upper( @sex )
	select @role_1 = upper( @role_1 )
	select @role_2 = upper( @role_2 )
	select @role_3 = upper( @role_3 )
	select @role_4 = upper( @role_4 )

	exec @ent_id=get_next_id 'ENT'

	insert entities ( ent_id, ent_type, ent_login, ent_ident ) select @ent_id, 'PRS', 'y', @userid

	exec attribute_ops 'INS', 'ENT', @ent_id, 'SEX', @sex 

	/* ALLOWED 'CLT', 'ADM', 'ACC', 'DBA' */
	if ( @role_1 is not NULL ) exec attribute_ops 'INS', 'ENT', @ent_id, 'ROL', @role_1 
	if ( @role_2 is not NULL ) exec attribute_ops 'INS', 'ENT', @ent_id, 'ROL', @role_2 
	if ( @role_3 is not NULL ) exec attribute_ops 'INS', 'ENT', @ent_id, 'ROL', @role_3 
	if ( @role_4 is not NULL ) exec attribute_ops 'INS', 'ENT', @ent_id, 'ROL', @role_4 

	insert identifiers ( idf_ent_id, idf_domain, idf_type, idf_order, idf_value ) 
		select @ent_id, 'NAM', 'FAM', 10, substring ( @fullname, charindex( " ", @fullname )+1, 64 )
	insert identifiers ( idf_ent_id, idf_domain, idf_type, idf_order, idf_value ) 
		select @ent_id, 'NAM', 'PRE', 1,  substring ( @fullname, 1, charindex( " ", @fullname )-1 )


	return @ent_id

end
go


grant execute on set_new_user to dba, users
go
