# Supplementary material for: Evading the annotation bottleneck: using sequence similarity to search non-sequence gene data
Source: BMC Bioinformatics. 2008 Oct 17;9:442. doi: 10.1186/1471-2105-9-442 (PMC2587480; doi:10.1186/1471-2105-9-442)
Supplement: Additional file 1 — archive of code for the applications described in the manuscript. quick-release-archive. [file 1471-2105-9-442-S1.zip › quick-release-code/sql/tables/char_values.sql]

/***********************************************************************************
* This code is part of the quickApps project
* 
* Copyright (c) 2008, Michael J. Gilchrist
* All rights reserved.
* 
* Redistribution and use in source and binary forms, with or without modification, 
* are permitted provided that the following conditions are met:
* 
* 1.Redistributions of source code must retain the above copyright notice, this 
*   list of conditions and the following disclaimer. 
* 2.Redistributions in binary form must reproduce the above copyright notice, 
*   this list of conditions and the following disclaimer in the documentation 
*   and/or other materials provided with the distribution. 
* 3.Neither the name of the University of Cambridge nor the names of its 
*   contributors may be used to endorse or promote products derived from this 
*   software without specific prior written permission. 
* 
* THIS SOFTWARE IS PROVIDED BY THE COPYRIGHT HOLDERS AND CONTRIBUTORS "AS IS" AND 
* ANY EXPRESS OR IMPLIED WARRANTIES, INCLUDING, BUT NOT LIMITED TO, THE IMPLIED 
* WARRANTIES OF MERCHANTABILITY AND FITNESS FOR A PARTICULAR PURPOSE ARE DISCLAIMED. 
* IN NO EVENT SHALL THE COPYRIGHT OWNER OR CONTRIBUTORS BE LIABLE FOR ANY DIRECT, 
* INDIRECT, INCIDENTAL, SPECIAL, EXEMPLARY, OR CONSEQUENTIAL DAMAGES (INCLUDING, 
* BUT NOT LIMITED TO, PROCUREMENT OF SUBSTITUTE GOODS OR SERVICES; LOSS OF USE, 
* DATA, OR PROFITS; OR BUSINESS INTERRUPTION) HOWEVER CAUSED AND ON ANY THEORY OF 
* LIABILITY, WHETHER IN CONTRACT, STRICT LIABILITY, OR TORT (INCLUDING NEGLIGENCE 
* OR OTHERWISE) ARISING IN ANY WAY OUT OF THE USE OF THIS SOFTWARE, EVEN IF 
* ADVISED OF THE POSSIBILITY OF SUCH DAMAGE.
************************************************************************************/

use quk
go

if exists ( select * from sysobjects 
		where name = 'char_values'
		and type   = 'U' )
begin

	print "Dropping table 'quk..char_values'"
	drop table char_values

end

print "Creating table 'quk..char_values'"
go

create table char_values
(
 cvl_tgt_type CODE,
 cvl_tgt_id   ID,
 cvl_type  	  CODE,
 cvl_value	  varchar(256),

 cvl_ins_by INS_USER,
 cvl_ins_on	INS_DATE,
 cvl_upd_by UPD_USER,
 cvl_upd_on	UPD_DATE
)
go

print ""
go

grant all on char_values to dba
grant select on char_values to users
go

create unique nonclustered index cvl_unique 
	on char_values ( cvl_tgt_type, cvl_tgt_id, cvl_type, cvl_value )
go


create trigger cvl_upd on char_values
for update as
begin

	update char_values
	set cvl_upd_by = suser_sname(), cvl_upd_on = getdate()	
	from inserted
	where char_values.cvl_tgt_type = inserted.cvl_tgt_type
	and   char_values.cvl_tgt_id   = inserted.cvl_tgt_id
	and   char_values.cvl_type     = inserted.cvl_type
	and   char_values.cvl_value    = inserted.cvl_value

end
go
