# Supplementary material for: Evading the annotation bottleneck: using sequence similarity to search non-sequence gene data
Source: BMC Bioinformatics. 2008 Oct 17;9:442. doi: 10.1186/1471-2105-9-442 (PMC2587480; doi:10.1186/1471-2105-9-442)
Supplement: Additional file 1 — archive of code for the applications described in the manuscript. quick-release-archive. [file 1471-2105-9-442-S1.zip › quick-release-code/sql/tables/gene_accessions.sql]

/***********************************************************************************
* This code is part of the quickApps project
* 
* Copyright (c) 2008, Michael J. Gilchrist
* All rights reserved.
* 
* Redistribution and use in source and binary forms, with or without modification, 
* are permitted provided that the following conditions are met:
* 
* 1.Redistributions of source code must retain the above copyright notice, this 
*   list of conditions and the following disclaimer. 
* 2.Redistributions in binary form must reproduce the above copyright notice, 
*   this list of conditions and the following disclaimer in the documentation 
*   and/or other materials provided with the distribution. 
* 3.Neither the name of the University of Cambridge nor the names of its 
*   contributors may be used to endorse or promote products derived from this 
*   software without specific prior written permission. 
* 
* THIS SOFTWARE IS PROVIDED BY THE COPYRIGHT HOLDERS AND CONTRIBUTORS "AS IS" AND 
* ANY EXPRESS OR IMPLIED WARRANTIES, INCLUDING, BUT NOT LIMITED TO, THE IMPLIED 
* WARRANTIES OF MERCHANTABILITY AND FITNESS FOR A PARTICULAR PURPOSE ARE DISCLAIMED. 
* IN NO EVENT SHALL THE COPYRIGHT OWNER OR CONTRIBUTORS BE LIABLE FOR ANY DIRECT, 
* INDIRECT, INCIDENTAL, SPECIAL, EXEMPLARY, OR CONSEQUENTIAL DAMAGES (INCLUDING, 
* BUT NOT LIMITED TO, PROCUREMENT OF SUBSTITUTE GOODS OR SERVICES; LOSS OF USE, 
* DATA, OR PROFITS; OR BUSINESS INTERRUPTION) HOWEVER CAUSED AND ON ANY THEORY OF 
* LIABILITY, WHETHER IN CONTRACT, STRICT LIABILITY, OR TORT (INCLUDING NEGLIGENCE 
* OR OTHERWISE) ARISING IN ANY WAY OUT OF THE USE OF THIS SOFTWARE, EVEN IF 
* ADVISED OF THE POSSIBILITY OF SUCH DAMAGE.
************************************************************************************/

use quk
go

if exists ( select * from sysobjects 
		where name = 'gene_accessions'
		and type   = 'U' )
begin

   print "Dropping table 'gene_accessions'"
   drop table gene_accessions

end

print "Creating table 'gene_accessions'"
go


create table gene_accessions
(
	gac_tax_id				integer,
	gac_gene_id				integer,
	gac_status				varchar(64),			
	gac_accession 			varchar(32),			
	gac_accession_v			varchar(32),			
	gac_gi 					integer
)

go


create nonclustered index g2a_tax on gene_accessions( gac_tax_id )
create nonclustered index g2a_gene on gene_accessions( gac_gene_id )
create nonclustered index g2a_prot on gene_accessions( gac_accession )

return

insert gene_accessions
(
	gac_tax_id	,
	gac_gene_id	,
	gac_status	,
	gac_accession,
	gac_accession_v,
	gac_gi 		
)
select 
	tax_id     , 
	gene_id     ,
	status       ,                                                    
	substring( protein_accession_v, 1, charindex('.',protein_accession_v+'.')-1 ),
	protein_accession_v,
	protein_gi
from gene2accession_USE
group by 
	tax_id     , 
	gene_id     ,
	status       ,                                                    
	substring( protein_accession_v, 1, charindex('.',protein_accession_v+'.')-1 ),
	protein_accession_v,
	protein_gi
