# Supplementary material for: Evading the annotation bottleneck: using sequence similarity to search non-sequence gene data
Source: BMC Bioinformatics. 2008 Oct 17;9:442. doi: 10.1186/1471-2105-9-442 (PMC2587480; doi:10.1186/1471-2105-9-442)
Supplement: Additional file 1 — archive of code for the applications described in the manuscript. quick-release-archive. [file 1471-2105-9-442-S1.zip › quick-release-code/sql/tables/gene_definitions.sql]

/***********************************************************************************
* This code is part of the quickApps project
* 
* Copyright (c) 2008, Michael J. Gilchrist
* All rights reserved.
* 
* Redistribution and use in source and binary forms, with or without modification, 
* are permitted provided that the following conditions are met:
* 
* 1.Redistributions of source code must retain the above copyright notice, this 
*   list of conditions and the following disclaimer. 
* 2.Redistributions in binary form must reproduce the above copyright notice, 
*   this list of conditions and the following disclaimer in the documentation 
*   and/or other materials provided with the distribution. 
* 3.Neither the name of the University of Cambridge nor the names of its 
*   contributors may be used to endorse or promote products derived from this 
*   software without specific prior written permission. 
* 
* THIS SOFTWARE IS PROVIDED BY THE COPYRIGHT HOLDERS AND CONTRIBUTORS "AS IS" AND 
* ANY EXPRESS OR IMPLIED WARRANTIES, INCLUDING, BUT NOT LIMITED TO, THE IMPLIED 
* WARRANTIES OF MERCHANTABILITY AND FITNESS FOR A PARTICULAR PURPOSE ARE DISCLAIMED. 
* IN NO EVENT SHALL THE COPYRIGHT OWNER OR CONTRIBUTORS BE LIABLE FOR ANY DIRECT, 
* INDIRECT, INCIDENTAL, SPECIAL, EXEMPLARY, OR CONSEQUENTIAL DAMAGES (INCLUDING, 
* BUT NOT LIMITED TO, PROCUREMENT OF SUBSTITUTE GOODS OR SERVICES; LOSS OF USE, 
* DATA, OR PROFITS; OR BUSINESS INTERRUPTION) HOWEVER CAUSED AND ON ANY THEORY OF 
* LIABILITY, WHETHER IN CONTRACT, STRICT LIABILITY, OR TORT (INCLUDING NEGLIGENCE 
* OR OTHERWISE) ARISING IN ANY WAY OUT OF THE USE OF THIS SOFTWARE, EVEN IF 
* ADVISED OF THE POSSIBILITY OF SUCH DAMAGE.
************************************************************************************/

use quk
go

if exists ( select * from sysobjects 
		where name = 'gene_definitions'
		and type   = 'U' )
begin

   print "Dropping table 'gene_definitions'"
   drop table gene_definitions

end

print "Creating table 'gene_definitions'"
go


create table gene_definitions
(
		gdf_tax_id									integer,
		gdf_gene_id									integer,
		gdf_symbol									varchar(64),							
		gdf_locus_tag								varchar(64),
		gdf_synonyms								varchar(1024),		
		gdf_dbXrefs									varchar(256),
		gdf_description								varchar(1024),		
		gdf_other_designations						text
)

go


create nonclustered index gin_tax on gene_definitions( gdf_tax_id )
create nonclustered index gin_gene on gene_definitions( gdf_gene_id )

return

insert gene_definitions
(
		gdf_tax_id,
		gdf_gene_id,
		gdf_symbol	,
		gdf_locus_tag,
		gdf_synonyms,
		gdf_dbXrefs	,
		gdf_description,
		gdf_other_designations						
)
select 
		tax_id,
		gene_id,
		symbol	,
		locus_tag,
		synonyms,
		dbXrefs	,
		description,
		other_designations						
from gene_info_USE
