# Supplementary material for: Evading the annotation bottleneck: using sequence similarity to search non-sequence gene data
Source: BMC Bioinformatics. 2008 Oct 17;9:442. doi: 10.1186/1471-2105-9-442 (PMC2587480; doi:10.1186/1471-2105-9-442)
Supplement: Additional file 1 — archive of code for the applications described in the manuscript. quick-release-archive. [file 1471-2105-9-442-S1.zip › quick-release-code/sql/tables/identifiers.sql]

/***********************************************************************************
* This code is part of the quickApps project
* 
* Copyright (c) 2008, Michael J. Gilchrist
* All rights reserved.
* 
* Redistribution and use in source and binary forms, with or without modification, 
* are permitted provided that the following conditions are met:
* 
* 1.Redistributions of source code must retain the above copyright notice, this 
*   list of conditions and the following disclaimer. 
* 2.Redistributions in binary form must reproduce the above copyright notice, 
*   this list of conditions and the following disclaimer in the documentation 
*   and/or other materials provided with the distribution. 
* 3.Neither the name of the University of Cambridge nor the names of its 
*   contributors may be used to endorse or promote products derived from this 
*   software without specific prior written permission. 
* 
* THIS SOFTWARE IS PROVIDED BY THE COPYRIGHT HOLDERS AND CONTRIBUTORS "AS IS" AND 
* ANY EXPRESS OR IMPLIED WARRANTIES, INCLUDING, BUT NOT LIMITED TO, THE IMPLIED 
* WARRANTIES OF MERCHANTABILITY AND FITNESS FOR A PARTICULAR PURPOSE ARE DISCLAIMED. 
* IN NO EVENT SHALL THE COPYRIGHT OWNER OR CONTRIBUTORS BE LIABLE FOR ANY DIRECT, 
* INDIRECT, INCIDENTAL, SPECIAL, EXEMPLARY, OR CONSEQUENTIAL DAMAGES (INCLUDING, 
* BUT NOT LIMITED TO, PROCUREMENT OF SUBSTITUTE GOODS OR SERVICES; LOSS OF USE, 
* DATA, OR PROFITS; OR BUSINESS INTERRUPTION) HOWEVER CAUSED AND ON ANY THEORY OF 
* LIABILITY, WHETHER IN CONTRACT, STRICT LIABILITY, OR TORT (INCLUDING NEGLIGENCE 
* OR OTHERWISE) ARISING IN ANY WAY OUT OF THE USE OF THIS SOFTWARE, EVEN IF 
* ADVISED OF THE POSSIBILITY OF SUCH DAMAGE.
************************************************************************************/

use quk
go

if exists ( select * from sysobjects
				where name = 'identifiers'
            and   type = 'U' )
begin
   print "Dropping table 'identifiers'"
	drop table identifiers
end
print "Creating table 'identifiers'"
go

create table identifiers
(
 idf_ent_id ID,
 idf_domain CODE,
 idf_type 	CODE,
 idf_order  SMALL_ONE,
 idf_value  varchar(65),
 idf_from	DATE null,
 idf_to 		DATE null,
 	
 idf_ins_by INS_USER,
 idf_ins_on	INS_DATE,
 idf_upd_by UPD_USER,
 idf_upd_on	UPD_DATE
)
go

grant select on identifiers to users
grant all on identifiers to dba

create unique clustered index idf_unique 
	on identifiers ( idf_ent_id, idf_type, idf_domain, idf_order )
go


create trigger idf_upd on identifiers
for update as
begin

	update identifiers
	set idf_upd_by = suser_sname(), idf_upd_on = getdate()	
	from inserted
	where identifiers.idf_ent_id = inserted.idf_ent_id
	and   identifiers.idf_domain = inserted.idf_domain
	and   identifiers.idf_type   = inserted.idf_type
	and   identifiers.idf_order  = inserted.idf_order

end
go
