# Supplementary material for: Evading the annotation bottleneck: using sequence similarity to search non-sequence gene data
Source: BMC Bioinformatics. 2008 Oct 17;9:442. doi: 10.1186/1471-2105-9-442 (PMC2587480; doi:10.1186/1471-2105-9-442)
Supplement: Additional file 1 — archive of code for the applications described in the manuscript. quick-release-archive. [file 1471-2105-9-442-S1.zip › quick-release-code/sql/tables/image_blast_hits.sql]

/***********************************************************************************
* This code is part of the quickApps project
* 
* Copyright (c) 2008, Michael J. Gilchrist
* All rights reserved.
* 
* Redistribution and use in source and binary forms, with or without modification, 
* are permitted provided that the following conditions are met:
* 
* 1.Redistributions of source code must retain the above copyright notice, this 
*   list of conditions and the following disclaimer. 
* 2.Redistributions in binary form must reproduce the above copyright notice, 
*   this list of conditions and the following disclaimer in the documentation 
*   and/or other materials provided with the distribution. 
* 3.Neither the name of the University of Cambridge nor the names of its 
*   contributors may be used to endorse or promote products derived from this 
*   software without specific prior written permission. 
* 
* THIS SOFTWARE IS PROVIDED BY THE COPYRIGHT HOLDERS AND CONTRIBUTORS "AS IS" AND 
* ANY EXPRESS OR IMPLIED WARRANTIES, INCLUDING, BUT NOT LIMITED TO, THE IMPLIED 
* WARRANTIES OF MERCHANTABILITY AND FITNESS FOR A PARTICULAR PURPOSE ARE DISCLAIMED. 
* IN NO EVENT SHALL THE COPYRIGHT OWNER OR CONTRIBUTORS BE LIABLE FOR ANY DIRECT, 
* INDIRECT, INCIDENTAL, SPECIAL, EXEMPLARY, OR CONSEQUENTIAL DAMAGES (INCLUDING, 
* BUT NOT LIMITED TO, PROCUREMENT OF SUBSTITUTE GOODS OR SERVICES; LOSS OF USE, 
* DATA, OR PROFITS; OR BUSINESS INTERRUPTION) HOWEVER CAUSED AND ON ANY THEORY OF 
* LIABILITY, WHETHER IN CONTRACT, STRICT LIABILITY, OR TORT (INCLUDING NEGLIGENCE 
* OR OTHERWISE) ARISING IN ANY WAY OUT OF THE USE OF THIS SOFTWARE, EVEN IF 
* ADVISED OF THE POSSIBILITY OF SUCH DAMAGE.
************************************************************************************/

use quk
go

if exists ( select * from sysobjects
				where name = 'image_blast_hits'
            and   type = 'U' )
begin
	print "Dropping table 'image_blast_hits'"
	drop table image_blast_hits
end
print "Creating table 'image_blast_hits'"
go

 
create table image_blast_hits
(
 ibh_serial					integer identity,
 ibh_query_string			varchar(64),
 ibh_hit_string				varchar(64),
 ibh_hit_gi					integer,  
 ibh_taxonomy_id			integer null,  
 ibh_bits					integer, 
 ibh_expected				float, 
 ibh_sense					integer null,
 ibh_q_start				integer, 
 ibh_q_end					integer, 
 ibh_s_start				integer, 
 ibh_s_end					integer, 
 ibh_aligned_length			integer, 
 ibh_pct_identical			numeric(6,2), 
 ibh_description			varchar(256) null, 

 ibh_ins_by INS_USER,
 ibh_ins_on	INS_DATE,
 ibh_upd_by UPD_USER,
 ibh_upd_on	UPD_DATE
)
go 

grant select on image_blast_hits to users
grant all on image_blast_hits to dba

create nonclustered index ibh_gi
	on image_blast_hits ( ibh_hit_gi )

create nonclustered index ibh_hit
	on image_blast_hits ( ibh_hit_string )

create clustered index ibh_query
	on image_blast_hits ( ibh_query_string )
go

create trigger ibh_ins on image_blast_hits
for insert as
begin

	update image_blast_hits
	set ibh_sense = -1
	from inserted
	where image_blast_hits.ibh_serial	= inserted.ibh_serial
	and   (inserted.ibh_q_end - inserted.ibh_q_start)*(inserted.ibh_s_end - inserted.ibh_s_start) < 0

end
go

/*
	update image_blast_hits
	set ibh_sense  = -1
	where (ibh_q_end - ibh_q_start)*(ibh_s_end - ibh_s_start) < 0
	and ibh_sense != -1
	select @@rowcount, 'INVERTED HITS'
*/


create trigger ibh_upd on image_blast_hits
for update as
begin

	update image_blast_hits
	set ibh_upd_by = suser_sname(), ibh_upd_on = getdate()	
	from inserted
	where image_blast_hits.ibh_serial = inserted.ibh_serial

end
go
