# Supplementary material for: Evading the annotation bottleneck: using sequence similarity to search non-sequence gene data
Source: BMC Bioinformatics. 2008 Oct 17;9:442. doi: 10.1186/1471-2105-9-442 (PMC2587480; doi:10.1186/1471-2105-9-442)
Supplement: Additional file 1 — archive of code for the applications described in the manuscript. quick-release-archive. [file 1471-2105-9-442-S1.zip › quick-release-code/sql/tables/image_location_data.sql]

/***********************************************************************************
* This code is part of the quickApps project
* 
* Copyright (c) 2008, Michael J. Gilchrist
* All rights reserved.
* 
* Redistribution and use in source and binary forms, with or without modification, 
* are permitted provided that the following conditions are met:
* 
* 1.Redistributions of source code must retain the above copyright notice, this 
*   list of conditions and the following disclaimer. 
* 2.Redistributions in binary form must reproduce the above copyright notice, 
*   this list of conditions and the following disclaimer in the documentation 
*   and/or other materials provided with the distribution. 
* 3.Neither the name of the University of Cambridge nor the names of its 
*   contributors may be used to endorse or promote products derived from this 
*   software without specific prior written permission. 
* 
* THIS SOFTWARE IS PROVIDED BY THE COPYRIGHT HOLDERS AND CONTRIBUTORS "AS IS" AND 
* ANY EXPRESS OR IMPLIED WARRANTIES, INCLUDING, BUT NOT LIMITED TO, THE IMPLIED 
* WARRANTIES OF MERCHANTABILITY AND FITNESS FOR A PARTICULAR PURPOSE ARE DISCLAIMED. 
* IN NO EVENT SHALL THE COPYRIGHT OWNER OR CONTRIBUTORS BE LIABLE FOR ANY DIRECT, 
* INDIRECT, INCIDENTAL, SPECIAL, EXEMPLARY, OR CONSEQUENTIAL DAMAGES (INCLUDING, 
* BUT NOT LIMITED TO, PROCUREMENT OF SUBSTITUTE GOODS OR SERVICES; LOSS OF USE, 
* DATA, OR PROFITS; OR BUSINESS INTERRUPTION) HOWEVER CAUSED AND ON ANY THEORY OF 
* LIABILITY, WHETHER IN CONTRACT, STRICT LIABILITY, OR TORT (INCLUDING NEGLIGENCE 
* OR OTHERWISE) ARISING IN ANY WAY OUT OF THE USE OF THIS SOFTWARE, EVEN IF 
* ADVISED OF THE POSSIBILITY OF SUCH DAMAGE.
************************************************************************************/

use quk
go

if exists ( select * from sysobjects 
		where name = 'image_location_data'
		and type   = 'U' )
begin

   print "Dropping table 'image_location_data'"
   drop table image_location_data

end

print "Creating table 'image_location_data'"
go

--- http://www.gurdon.cam.ac.uk/~smithlab/screens/Xenopus-morpholino-pilot/standard-size/TTpA018g17EXP-TAD.jpg
/*
drop table image_location_data_old
select * into image_location_data_old from image_location_data
insert image_location_data
(
 ild_img_id				,
 ild_image_type			,
 ild_source				,
 ild_species			,
 ild_sequence_id		,
 ild_sequence_name		,
 ild_user_lock			,
 ild_server				,
 ild_folder				,
 ild_file				,
 ild_stage				,
 ild_stage_from			,
 ild_stage_to			,
 ild_view				,
 ild_experiment_type	,
 ild_group				,
 ild_order				,
 ild_tag				,
 ild_text				,
 ild_sequence			
)
select 
 ild_img_id				,
 ild_image_type			,
 ild_source				,
 ild_species			,
 ild_sequence_id		,
 ild_sequence_name		,
 ild_user_lock			,
 ild_server				,
 ild_folder				,
 ild_file				,
 ild_stage				,
 ild_stage_from			,
 ild_stage_to			,
 ild_view				,
 ild_experiment_type	,
 ild_group				,
 ild_order				,
 ild_tag				,
 ild_text				,
 ild_sequence			
from image_location_data_old
*/

create table image_location_data
(
 ild_img_id				integer,
 ild_image_type			varchar(4),			-- 'EXPT', 'NF'
 ild_source				varchar(16),	
 ild_species			varchar(4),
 ild_sequence_id		varchar(32),	
 ild_sequence_name		varchar(64) null,
 ild_user_lock			varchar(16) null,	
 ild_server				varchar(64),
 ild_folder				varchar(128),
 ild_file				varchar(64),
 ild_width				integer null,
 ild_height				integer null,
 ild_stage				varchar(4) null,	-- MOSTLY 'NUMERICAL' BUT MAY BE 'Gas' etc
 ild_stage_from			numeric(4,1) null,
 ild_stage_to			numeric(4,1) null,
 ild_view				varchar(4) null,
 ild_experiment_type	varchar(4),	-- in situ, morpholino, etc.
 ild_status				varchar(4) null,
 ild_group				integer default 0,	-- FOR DIFFERENT TYPES, TO ORDER THEM
 ild_order				integer null,
 ild_tag				varchar(16),	
 ild_text				varchar(256) null,
 ild_sequence			text null,

 ild_ins_by INS_USER,
 ild_ins_on	INS_DATE,
 ild_upd_by UPD_USER,
 ild_upd_on	UPD_DATE
)
go

print ""
go

grant all on image_location_data to dba
grant select on image_location_data to users
go

create unique nonclustered index ild_id on image_location_data ( ild_img_id )
create unique nonclustered index ild_unique on image_location_data ( ild_source, ild_folder, ild_file )
go
create nonclustered index ild_seq on image_location_data ( ild_sequence_id )
go


create trigger ild_upd on image_location_data
for update as
begin

	update image_location_data
	set ild_upd_by = suser_sname(), ild_upd_on = getdate()	
	from inserted
	where image_location_data.ild_source		= inserted.ild_source
	and   image_location_data.ild_sequence_id	= inserted.ild_sequence_id
	and   image_location_data.ild_tag			= inserted.ild_tag
	
	
end
go
