# Supplementary material for: Evading the annotation bottleneck: using sequence similarity to search non-sequence gene data
Source: BMC Bioinformatics. 2008 Oct 17;9:442. doi: 10.1186/1471-2105-9-442 (PMC2587480; doi:10.1186/1471-2105-9-442)
Supplement: Additional file 1 — archive of code for the applications described in the manuscript. quick-release-archive. [file 1471-2105-9-442-S1.zip › quick-release-code/sql/tables/lit_data_sequences.sql]

/***********************************************************************************
* This code is part of the quickApps project
* 
* Copyright (c) 2008, Michael J. Gilchrist
* All rights reserved.
* 
* Redistribution and use in source and binary forms, with or without modification, 
* are permitted provided that the following conditions are met:
* 
* 1.Redistributions of source code must retain the above copyright notice, this 
*   list of conditions and the following disclaimer. 
* 2.Redistributions in binary form must reproduce the above copyright notice, 
*   this list of conditions and the following disclaimer in the documentation 
*   and/or other materials provided with the distribution. 
* 3.Neither the name of the University of Cambridge nor the names of its 
*   contributors may be used to endorse or promote products derived from this 
*   software without specific prior written permission. 
* 
* THIS SOFTWARE IS PROVIDED BY THE COPYRIGHT HOLDERS AND CONTRIBUTORS "AS IS" AND 
* ANY EXPRESS OR IMPLIED WARRANTIES, INCLUDING, BUT NOT LIMITED TO, THE IMPLIED 
* WARRANTIES OF MERCHANTABILITY AND FITNESS FOR A PARTICULAR PURPOSE ARE DISCLAIMED. 
* IN NO EVENT SHALL THE COPYRIGHT OWNER OR CONTRIBUTORS BE LIABLE FOR ANY DIRECT, 
* INDIRECT, INCIDENTAL, SPECIAL, EXEMPLARY, OR CONSEQUENTIAL DAMAGES (INCLUDING, 
* BUT NOT LIMITED TO, PROCUREMENT OF SUBSTITUTE GOODS OR SERVICES; LOSS OF USE, 
* DATA, OR PROFITS; OR BUSINESS INTERRUPTION) HOWEVER CAUSED AND ON ANY THEORY OF 
* LIABILITY, WHETHER IN CONTRACT, STRICT LIABILITY, OR TORT (INCLUDING NEGLIGENCE 
* OR OTHERWISE) ARISING IN ANY WAY OUT OF THE USE OF THIS SOFTWARE, EVEN IF 
* ADVISED OF THE POSSIBILITY OF SUCH DAMAGE.
************************************************************************************/

use quk
go

if exists ( select * from sysobjects
				where name = 'lit_data_sequences'
            and   type = 'U' )
begin
	print "Dropping table 'lit_data_sequences'"
	drop table lit_data_sequences
end
print "Creating table 'lit_data_sequences'"
go
	
-- insert lit_data_sequences ( ieg_transcript_ID, ieg_gene_ID )

/*
insert blk..lit_data_sequences
(
	lds_accession,
	lds_gi		,
	lds_taxonomy_id,
	lds_definition
)
select 
	lds_accession,
	lds_gi		,
	lds_taxonomy_id,
	lds_definition  
from blk..lit_data_sequences_old
*/
	
create table lit_data_sequences
(
	lds_accession		varchar(64),
	lds_gi				integer,
	lds_taxonomy_id		integer,
	lds_definition		varchar(1024)
)
go


grant all on lit_data_sequences to dba
grant select on lit_data_sequences to users
go

/*
create unique nonclustered index lds_unique 
	on lit_data_sequences ( lds_gi )

create unique nonclustered index lds_current
	on lit_data_sequences ( lds_current_gi )
*/

create unique nonclustered index lds_acc
	on lit_data_sequences ( lds_accession )

create nonclustered index lds_taxon 
	on lit_data_sequences ( lds_taxonomy_id )


go
