# Supplementary material for: Evading the annotation bottleneck: using sequence similarity to search non-sequence gene data
Source: BMC Bioinformatics. 2008 Oct 17;9:442. doi: 10.1186/1471-2105-9-442 (PMC2587480; doi:10.1186/1471-2105-9-442)
Supplement: Additional file 1 — archive of code for the applications described in the manuscript. quick-release-archive. [file 1471-2105-9-442-S1.zip › quick-release-code/sql/tables/organisms.sql]

/***********************************************************************************
* This code is part of the quickApps project
* 
* Copyright (c) 2008, Michael J. Gilchrist
* All rights reserved.
* 
* Redistribution and use in source and binary forms, with or without modification, 
* are permitted provided that the following conditions are met:
* 
* 1.Redistributions of source code must retain the above copyright notice, this 
*   list of conditions and the following disclaimer. 
* 2.Redistributions in binary form must reproduce the above copyright notice, 
*   this list of conditions and the following disclaimer in the documentation 
*   and/or other materials provided with the distribution. 
* 3.Neither the name of the University of Cambridge nor the names of its 
*   contributors may be used to endorse or promote products derived from this 
*   software without specific prior written permission. 
* 
* THIS SOFTWARE IS PROVIDED BY THE COPYRIGHT HOLDERS AND CONTRIBUTORS "AS IS" AND 
* ANY EXPRESS OR IMPLIED WARRANTIES, INCLUDING, BUT NOT LIMITED TO, THE IMPLIED 
* WARRANTIES OF MERCHANTABILITY AND FITNESS FOR A PARTICULAR PURPOSE ARE DISCLAIMED. 
* IN NO EVENT SHALL THE COPYRIGHT OWNER OR CONTRIBUTORS BE LIABLE FOR ANY DIRECT, 
* INDIRECT, INCIDENTAL, SPECIAL, EXEMPLARY, OR CONSEQUENTIAL DAMAGES (INCLUDING, 
* BUT NOT LIMITED TO, PROCUREMENT OF SUBSTITUTE GOODS OR SERVICES; LOSS OF USE, 
* DATA, OR PROFITS; OR BUSINESS INTERRUPTION) HOWEVER CAUSED AND ON ANY THEORY OF 
* LIABILITY, WHETHER IN CONTRACT, STRICT LIABILITY, OR TORT (INCLUDING NEGLIGENCE 
* OR OTHERWISE) ARISING IN ANY WAY OUT OF THE USE OF THIS SOFTWARE, EVEN IF 
* ADVISED OF THE POSSIBILITY OF SUCH DAMAGE.
************************************************************************************/


use quk
go

if exists ( select * from sysobjects
			where name = 'organisms'
            and   type = 'U' )
begin
	print "Dropping table 'organisms'"
	drop table organisms
end
print "Creating table 'organisms'"
go

create table organisms
(
 org_code			char(2) null,
 org_taxonomy_id	integer,
 org_short			char(5) null,
 org_priority		integer null,
 org_display_level	integer null,
 org_latin			varchar(128),
 org_name			varchar(64) null,

 org_ins_by INS_USER,
 org_ins_on	INS_DATE,
 org_upd_by UPD_USER,
 org_upd_on	UPD_DATE
)
go

grant select on organisms to users
grant all on organisms to dba

go

create nonclustered index org_unique on organisms ( org_code )
create unique nonclustered index org_taxon on organisms ( org_taxonomy_id )
create nonclustered index org_latin on organisms ( org_latin )
go


create trigger org_upd on organisms
for update as
begin

	update organisms
	set org_upd_by = suser_sname(), org_upd_on = getdate()	
	from inserted
	where organisms.org_code = inserted.org_code

end
go


return

insert organisms ( org_latin, org_code, org_short, org_display_level, org_priority, org_taxonomy_id, org_name ) select 'Homo sapiens',				'Hs', 'Homsa', 1, 1, 9606, 'human'
insert organisms ( org_latin, org_code, org_short, org_display_level, org_priority, org_taxonomy_id, org_name ) select 'Mus musculus',				'Mm', 'Musmu', 1, 2, 10090, 'mouse'
insert organisms ( org_latin, org_code, org_short, org_display_level, org_priority, org_taxonomy_id, org_name ) select 'Xenopus laevis',			'Xl', 'Xenla', 1, 3, 8355, 'African clawed frog'
insert organisms ( org_latin, org_code, org_short, org_display_level, org_priority, org_taxonomy_id, org_name ) select 'Xenopus tropicalis',		'Xt', 'Xentr', 1, 4, 8364, 'western clawed frog'
insert organisms ( org_latin, org_code, org_short, org_display_level, org_priority, org_taxonomy_id, org_name ) select 'Drosophila melanogaster',	'Dm', 'Drome', 1, 5, 7227, 'fruit fly'
insert organisms ( org_latin, org_code, org_short, org_display_level, org_priority, org_taxonomy_id, org_name ) select 'Caenorhabditis elegans',	'Ce', 'Caeel', 1, 6, 6239, 'worm'
insert organisms ( org_latin, org_code, org_short, org_display_level, org_priority, org_taxonomy_id, org_name ) select 'Saccharomyces cerevisiae',	'Sc', 'Sacce', 1, 7, 4932, "baker's yeast"
insert organisms ( org_latin, org_code, org_short, org_display_level, org_priority, org_taxonomy_id, org_name ) select 'Escherichia coli',			'Ec', 'Escco', 1, 8, 562, 'e.coli'

insert organisms ( org_latin, org_code, org_short, org_display_level, org_priority, org_taxonomy_id, org_name ) select 'Danio rerio',				'Dr', 'Danre', 2,  9, 7955, 'zebrafish'
insert organisms ( org_latin, org_code, org_short, org_display_level, org_priority, org_taxonomy_id, org_name ) select 'Takifugu rubripes',			'Tr', 'Takru', 2, 10, 31033, 'pufferfish'
insert organisms ( org_latin, org_code, org_short, org_display_level, org_priority, org_taxonomy_id, org_name ) select 'Rattus norvegicus',			'Rn', 'Ratno', 2, 11,10116, 'rat'
insert organisms ( org_latin, org_code, org_short, org_display_level, org_priority, org_taxonomy_id, org_name ) select 'Schizosaccharomyces pombe',	'Sp', 'Schpo', 2, 12, 4896, 'fission yeast'
insert organisms ( org_latin, org_code, org_short, org_display_level, org_priority, org_taxonomy_id, org_name ) select 'Arabidopsis thaliana',		'At', 'Arath', 2, 13, 3702, 'thale cress'
insert organisms ( org_latin, org_code, org_short, org_display_level, org_priority, org_taxonomy_id, org_name ) select 'Oryza sativa',				'Os', 'Orysa', 2, 14, 4530, 'rice'
insert organisms ( org_latin, org_code, org_short, org_display_level, org_priority, org_taxonomy_id, org_name ) select 'Plasmodium falciparum',		'Pf', 'Plafa', 2, 15, 5833, 'malaria parasite P. falciparum'

insert organisms ( org_latin, org_code, org_short, org_display_level, org_priority, org_taxonomy_id, org_name ) select 'Bos taurus',				'Bt', 'Bosta', 3, NULL, 9913, 'cow'
insert organisms ( org_latin, org_code, org_short, org_display_level, org_priority, org_taxonomy_id, org_name ) select 'Chlamydomonas reinhardtii',	'Cr', 'Chlre', 3, NULL, 3055, NULL
insert organisms ( org_latin, org_code, org_short, org_display_level, org_priority, org_taxonomy_id, org_name ) select 'Dictyostelium discoideum',	'Dd', 'Dicdi', 3, NULL, 44689, 'dicty'
insert organisms ( org_latin, org_code, org_short, org_display_level, org_priority, org_taxonomy_id, org_name ) select 'Hepatitis C',				'HC', 'HepC',  3, NULL, 11103, NULL
insert organisms ( org_latin, org_code, org_short, org_display_level, org_priority, org_taxonomy_id, org_name ) select 'Magnaporthe grisea',		'Mg', 'Maggr', 3, NULL, 148305, 'rice blast fungus'
insert organisms ( org_latin, org_code, org_short, org_display_level, org_priority, org_taxonomy_id, org_name ) select 'Mycoplasma pneumoniae',		'Mp', 'Mycpn', 3, NULL, 2104, NULL
insert organisms ( org_latin, org_code, org_short, org_display_level, org_priority, org_taxonomy_id, org_name ) select 'Neurospora crassa',			'Nc', 'Neucr', 3, NULL, 5141, NULL
insert organisms ( org_latin, org_code, org_short, org_display_level, org_priority, org_taxonomy_id, org_name ) select 'Pneumocystis carinii',		'Pc', 'Pneca', 3, NULL, 4754, NULL
insert organisms ( org_latin, org_code, org_short, org_display_level, org_priority, org_taxonomy_id, org_name ) select 'Zea mays',					'Zm', 'Zeama', 3, NULL, 4577, 'maize'

insert organisms ( org_taxonomy_id, org_latin ) 
select txi_id, txi_name
from blk..taxonomy_ids
where txi_id not in (9606,10090,8355,8364,7227,6239,4932,562,7955,31033,10116,4896,3702,4530,5833,9913,3055,44689,11103,148305,2104,5141,4754,4577 )
